# Supplementary material for: A CRISPR Screen Identifies LAPTM4A and TM9SF Proteins as Glycolipid-Regulating Factors
Source: iScience. 2019 Jan 3;11:409–24. doi: 10.1016/j.isci.2018.12.039 (PMC6348303; doi:10.1016/j.isci.2018.12.039)
Supplement: Data S1. Read Count, Normalization and Statistical Analysis of sgRNA in GeCKO Version 2 Library, Related to Figure 1 [file mmc2.xlsx]

## Sheet: A
Data S1. Read Count, Normalization and Statistical Analysis of sgRNA in GeCKO version 2 Library, Related to Figure 1
Set A
sgRNA seuence	Gene ID	sgRNA ID	Number of reads				Normalized number of reads (10,000,000 reads)				Fold enrichment		sgRNA ranking results of MAGeCK
			A-1_control	A-2_control	A-1_StxR	A-2_StxR	A-1_cont_normalized	A-2_cont_normalized	A-1_StxR_normalized	A-2_StxR_normalized	A-1_StxR/control	A-2_StxR/control	score	p-value (lower tail)	p-value (higher tail)	p-value (two sided)	FDR	Whether the abundance is higher in treatment samples
GTCGCTGAGCTCCGATTCGA	A1BG	HGLibA_00001	17	37	0	0	51.2597	106.372	0	0	0	0	3.0399	0.0011833	0.99882	0.0023667	0.0049621	FALSE
ACCTGTAGTTGCCGGCGTGC	A1BG	HGLibA_00002	59	2	0	0	177.901	5.74981	0	0	0	0	2.8486	0.0021955	0.9978	0.0043911	0.0078093	FALSE
CGTCAGCGTCACATTGGCCA	A1BG	HGLibA_00003	64	109	3	0	192.978	313.365	6.59756	0	0.0341882	0	3.9254	4.3299e-05	0.99996	8.6597e-05	0.00055065	FALSE
CGCGCACTGGTCCAGCGCAC	A1CF	HGLibA_00004	7	0	0	0	21.107	0	0	0	0	#DIV/0!	1.8954	0.029018	0.97098	0.058035	0.067625	FALSE
CCAAGCTATATCCTGTGCGC	A1CF	HGLibA_00005	11	11	2	0	33.1681	31.624	4.39837	0	0.132609	0	2.189	0.014299	0.9857	0.028599	0.035796	FALSE
AAGTTGCTTGATTGCATTCT	A1CF	HGLibA_00006	194	109	21	0	584.964	313.365	46.1829	0	0.07895	0	3.885	5.1175e-05	0.99995	0.00010235	0.00060983	FALSE
CGCTTCTTAAATTCTTGGGT	A2M	HGLibA_00007	59	60	4	0	177.901	172.494	8.79675	0	0.0494473	0	3.365	0.00038266	0.99962	0.00076533	0.0022699	FALSE
TCACAGCGAAGGCGACACAG	A2M	HGLibA_00008	2	15	0	0	6.03056	43.1236	0	0	0	0	2.3072	0.010521	0.98948	0.021042	0.027415	FALSE
CAAACTCCTTCATCCAAGTC	A2M	HGLibA_00009	55	170	2	6	165.84	488.734	4.39837	10.7812	0.0265217	0.0220595	3.2857	0.00050867	0.99949	0.0010173	0.0027516	FALSE
AAATTTCCCCTCCGTTCAGA	A2ML1	HGLibA_00010	79	54	0	0	238.207	155.245	0	0	0	0	3.915	4.5202e-05	0.99995	9.0403e-05	0.0005651	FALSE
GCTTACCTGTAGTTCCACCA	A2ML1	HGLibA_00011	115	54	0	6	346.757	155.245	0	10.7812	0	0.0694465	3.4944	0.00023758	0.99976	0.00047516	0.001651	FALSE
TATTTCCAACTCCCGACACC	A2ML1	HGLibA_00012	79	27	0	4	238.207	77.6225	0	7.18749	0	0.0925954	3.0471	0.0011553	0.99884	0.0023106	0.0048815	FALSE
CGAATGCGCGTCGCGTTCGA	A3GALT2	HGLibA_00013	12	26	0	0	36.1833	74.7476	0	0	0	0	2.7904	0.0026321	0.99737	0.0052643	0.0089635	FALSE
CTTCGAACGCGACGCGCATT	A3GALT2	HGLibA_00014	120	6	10	0	361.833	17.2494	21.9919	0	0.060779	0	2.3056	0.010567	0.98943	0.021135	0.027525	FALSE
CGGCAGATCCTACTTACACT	A3GALT2	HGLibA_00015	94	115	0	21	283.436	330.614	0	37.7343	0	0.114134	3.7168	0.00010089	0.9999	0.00020179	0.00093476	FALSE
CAGTCCCGCTACGTCCTCAA	A4GALT	HGLibA_00016	135	104	594677	498613	407.063	298.99	1.30781e+06	895943	3212.79	2996.56	9.259	1	2.0594e-20	4.1189e-20	1.1973e-16	TRUE
CTACTGCCCCACGACGCACG	A4GALT	HGLibA_00017	142	70	583607	706507	428.17	201.244	1.28346e+06	1.2695e+06	2997.55	6308.29	309.83	1	0	0	0	TRUE
CTTTGAGGACATCAACCCCG	A4GALT	HGLibA_00018	226	217	0	2	681.453	623.855	0	3.59374	0	0.00576054	5.7127	5.5596e-09	1	1.1119e-08	1.6461e-06	FALSE
CAGCTCGGATGCATCCCGCC	A4GNT	HGLibA_00019	35	46	0	0	105.535	132.246	0	0	0	0	3.3912	0.0003479	0.99965	0.00069579	0.0021255	FALSE
GTAGCGCCTCCACTCTCGAT	A4GNT	HGLibA_00020	3	14	0	12	9.04584	40.2487	0	21.5625	0	0.53573	1.0134	0.15544	0.84456	0.31089	0.31634	FALSE
GAAACACAATGCCACGTCTG	A4GNT	HGLibA_00021	12	19	0	3	36.1833	54.6232	0	5.39061	0	0.0986872	2.3194	0.010185	0.98981	0.020371	0.02671	FALSE
TCCCTTATCAGGCGTGATGT	AAAS	HGLibA_00022	72	88	3	3	217.1	252.992	6.59756	5.39061	0.0303895	0.0213075	3.6708	0.00012092	0.99988	0.00024184	0.0010554	FALSE
CCCAGACGGCAGCAAAATCC	AAAS	HGLibA_00023	17	20	0	0	51.2597	57.4981	0	0	0	0	2.7721	0.0027852	0.99721	0.0055704	0.0093531	FALSE
GTGGGGTGACCAACCTGCTC	AAAS	HGLibA_00024	24	0	0	0	72.3667	0	0	0	0	#DIV/0!	2.4488	0.0071665	0.99283	0.014333	0.019819	FALSE
CCCCGGTCGGGAGGAGATCC	AACS	HGLibA_00025	36	18	7	0	108.55	51.7483	15.3943	0	0.141818	0	2.3254	0.010025	0.98997	0.02005	0.026351	FALSE
CTTCTCACGTGTGTATGATG	AACS	HGLibA_00026	42	64	0	0	126.642	183.994	0	0	0	0	3.655	0.00012859	0.99987	0.00025717	0.0010971	FALSE
GTTATGATGACTTGTACCAT	AACS	HGLibA_00027	67	92	2	8	202.024	264.491	4.39837	14.375	0.0217716	0.0543495	3.533	0.00020545	0.99979	0.00041089	0.001495	FALSE
GTCACCCGACTTCGCAACAC	AADAC	HGLibA_00028	69	74	2	0	208.054	212.743	4.39837	0	0.0211405	0	3.8237	6.5735e-05	0.99993	0.00013147	0.00071284	FALSE
GAACCCCAGTGTTGCGAAGT	AADAC	HGLibA_00029	18	0	0	0	54.275	0	0	0	0	#DIV/0!	2.3242	0.010058	0.98994	0.020117	0.026409	FALSE
AAAGCTCCCGACAACCTTAA	AADAC	HGLibA_00030	3	21	0	0	9.04584	60.3731	0	0	0	0	2.4796	0.0065774	0.99342	0.013155	0.01849	FALSE
AATATATCACAGCTCGCCTT	AADACL2	HGLibA_00031	26	60	0	1	78.3972	172.494	0	1.79687	0	0.010417	3.4373	0.00029378	0.99971	0.00058755	0.0018984	FALSE
TGTTTGCCGTCCATCTATTC	AADACL2	HGLibA_00032	28	64	1	0	84.4278	183.994	2.19919	0	0.0260481	0	3.5041	0.00022904	0.99977	0.00045807	0.0016093	FALSE
TTTGGCAAGTACAATCGTAC	AADACL2	HGLibA_00033	117	47	1	3	352.788	135.121	2.19919	5.39061	0.00623374	0.0398948	3.4412	0.00028953	0.99971	0.00057905	0.0018811	FALSE
ATCGTGTACTACCACGGTGG	AADACL3	HGLibA_00034	22	42	24	2	66.3361	120.746	52.7805	3.59374	0.795652	0.0297628	1.694	0.045129	0.95487	0.090259	0.10203	FALSE
AAATCCGTGACCACAACATC	AADACL3	HGLibA_00035	44	50	0	0	132.672	143.745	0	0	0	0	3.5368	0.00020253	0.9998	0.00040506	0.0014808	FALSE
GATCCACTCCATATGCATCC	AADACL3	HGLibA_00036	10	16	0	0	30.1528	45.9985	0	0	0	0	2.5517	0.0053607	0.99464	0.010721	0.015633	FALSE
CGGGTATCGTCCCAAAACGC	AADACL4	HGLibA_00037	93	7	0	0	280.421	20.1244	0	0	0	0	3.065	0.0010882	0.99891	0.0021763	0.0046745	FALSE
TCGTACTTCCTCCAGACGTC	AADACL4	HGLibA_00038	82	76	5	0	247.253	218.493	10.9959	0	0.0444724	0	3.681	0.00011618	0.99988	0.00023237	0.0010288	FALSE
ACCATGTCACGCGGACCCCC	AADACL4	HGLibA_00039	76	101	0	4	229.161	290.366	0	7.18749	0	0.0247532	3.9618	3.7196e-05	0.99996	7.4392e-05	0.00049983	FALSE
ACCAAAATCGATGATCTCCT	AADAT	HGLibA_00040	193	242	0	4	581.949	695.728	0	7.18749	0	0.0103309	5.5656	1.3065e-08	1	2.6131e-08	2.9472e-06	FALSE
CTTCAGTATTCTCCGAGTGC	AADAT	HGLibA_00041	4	51	0	0	12.0611	146.62	0	0	0	0	2.8233	0.0023768	0.99762	0.0047536	0.0082892	FALSE
ATTAACCAGTGAACGCAAAA	AADAT	HGLibA_00042	1	63	0	26	3.01528	181.119	0	46.7187	0	0.257944	1.4679	0.071062	0.92894	0.14212	0.15656	FALSE
ATGACTGTCCAATCACTATA	AAED1	HGLibA_00043	32	29	8	7	96.4889	83.3723	17.5935	12.5781	0.182337	0.150867	2.0645	0.019484	0.98052	0.038967	0.047188	FALSE
AATGTCACCCTTATAGTGAT	AAED1	HGLibA_00044	96	74	221	2282	289.467	212.743	486.02	4100.46	1.67902	19.2742	1.9538	0.95737	0.042628	0.085255	0.096755	TRUE
GCTTACCTGGACCTAAAATG	AAED1	HGLibA_00045	0	0	0	0	0	0	0	0	#DIV/0!	#DIV/0!	1.0306	0.15136	0.84864	0.30271	0.30825	FALSE
ACCATTCTTCATCACTACAT	AAGAB	HGLibA_00046	153	183	2	4	461.338	526.108	4.39837	7.18749	0.00953396	0.0136616	4.9408	3.8905e-07	1	7.7811e-07	2.7771e-05	FALSE
GCCTTGATAGTGTCTCCTCA	AAGAB	HGLibA_00047	28	53	0	0	84.4278	152.37	0	0	0	0	3.3834	0.00035792	0.99964	0.00071584	0.0021647	FALSE
AGCAGACATCAATCTATGTG	AAGAB	HGLibA_00048	20	19	0	0	60.3056	54.6232	0	0	0	0	2.8144	0.0024437	0.99756	0.0048875	0.008463	FALSE
GACCATTTCTGGTGCTCGAT	AAK1	HGLibA_00049	42	41	0	0	126.642	117.871	0	0	0	0	3.4182	0.00031514	0.99968	0.00063028	0.001988	FALSE
GTCCTATCGAGCACCAGAAA	AAK1	HGLibA_00050	32	15	0	0	96.4889	43.1236	0	0	0	0	2.9483	0.0015975	0.9984	0.0031951	0.0061745	FALSE
GTTGACAAACATGCGTTTCA	AAK1	HGLibA_00051	128	101	0	18	385.956	290.366	0	32.3437	0	0.111389	3.9483	3.9347e-05	0.99996	7.8694e-05	0.00051865	FALSE
AGGCTCTAATACAACCTATA	AAMDC	HGLibA_00052	2	13	0	0	6.03056	37.3738	0	0	0	0	2.2395	0.012561	0.98744	0.025121	0.031923	FALSE
TCCCAAGTCCGACTACCCCC	AAMDC	HGLibA_00053	38	24	0	1	114.581	68.9978	0	1.79687	0	0.0260425	3.1664	0.00077176	0.99923	0.0015435	0.0036613	FALSE
GGTGTACAGACTCTTGTGAT	AAMDC	HGLibA_00054	41	9	0	0	123.626	25.8742	0	0	0	0	2.8929	0.0019086	0.99809	0.0038172	0.0070371	FALSE
ATCGCTGAGCCGCCATACGA	AAMP	HGLibA_00055	2	0	0	0	6.03056	0	0	0	0	#DIV/0!	1.3424	0.089727	0.91027	0.17945	0.19514	FALSE
GGAGGGCCCCGACGATAGCG	AAMP	HGLibA_00056	1	8	0	0	3.01528	22.9993	0	0	0	0	1.9942	0.023068	0.97693	0.046135	0.054796	FALSE
CTCCAGGTCTCCCGCTTCAA	AAMP	HGLibA_00057	29	6	0	2	87.4431	17.2494	0	3.59374	0	0.20834	2.452	0.0071025	0.9929	0.014205	0.019672	FALSE
CGCGTCCTCGCACATGAGCG	AANAT	HGLibA_00058	22	21	0	0	66.3361	60.3731	0	0	0	0	2.8777	0.0020029	0.998	0.0040059	0.007286	FALSE
ACCTTCACGCTCGATCTCAA	AANAT	HGLibA_00059	87	130	3	0	262.329	373.738	6.59756	0	0.0251499	0	4.2686	9.8342e-06	0.99999	1.9668e-05	0.0002176	FALSE
CCTTCATCATCGGCTCGCTC	AANAT	HGLibA_00060	17	29	0	9	51.2597	83.3723	0	16.1718	0	0.193971	2.1181	0.017082	0.98292	0.034165	0.041919	FALSE
GAGGTCGGGCCCAAGTTCCG	AAR2	HGLibA_00061	7	44	0	18	21.107	126.496	0	32.3437	0	0.25569	1.6547	0.048992	0.95101	0.097984	0.11053	FALSE
GGCACAGATCTGTCGATTCT	AAR2	HGLibA_00062	108	89	0	10	325.65	255.867	0	17.9687	0	0.0702268	3.8757	5.317e-05	0.99995	0.00010634	0.00062395	FALSE
AAAGTCCCACCGGAACTTCT	AAR2	HGLibA_00063	7	0	0	0	21.107	0	0	0	0	#DIV/0!	1.8954	0.029018	0.97098	0.058035	0.067625	FALSE
CGTCCCGCGTGCGACTTCTT	AARD	HGLibA_00064	10	2	0	0	30.1528	5.74981	0	0	0	0	2.1503	0.015764	0.98424	0.031528	0.039018	FALSE
GTCCCCGAAGAAGTCGCACG	AARD	HGLibA_00065	48	140	0	17	144.733	402.487	0	30.5468	0	0.0758951	2.9724	0.0014772	0.99852	0.0029544	0.0058314	FALSE
AAAAGATGATGCTGCGAATC	AARD	HGLibA_00066	83	56	7	1	250.268	160.995	15.3943	1.79687	0.0615113	0.0111611	3.3718	0.00037342	0.99963	0.00074683	0.0022277	FALSE
CCACGCTCGGACCATCACTG	AARS	HGLibA_00067	0	0	0	0	0	0	0	0	#DIV/0!	#DIV/0!	1.0306	0.15136	0.84864	0.30271	0.30825	FALSE
TGGGGGCAAACATAATGACC	AARS	HGLibA_00068	0	0	0	0	0	0	0	0	#DIV/0!	#DIV/0!	1.0306	0.15136	0.84864	0.30271	0.30825	FALSE
TCACACCTTCTTCGAGATGC	AARS	HGLibA_00069	80	147	4	33	241.222	422.611	8.79675	59.2968	0.0364674	0.14031	3.4732	0.00025711	0.99974	0.00051422	0.0017428	FALSE
CCATTCGAAGGTCGCCCGCA	AARS2	HGLibA_00070	19	54	41	11	57.2903	155.245	90.1667	19.7656	1.57386	0.127319	1.0856	0.13882	0.86118	0.27763	0.29865	FALSE
GCCGCGGGGCCGCACGGAAG	AARS2	HGLibA_00071	0	0	0	0	0	0	0	0	#DIV/0!	#DIV/0!	1.0306	0.15136	0.84864	0.30271	0.30825	FALSE
AAGCCTGCCATCTCGCTTCG	AARS2	HGLibA_00072	111	115	3	1	334.696	330.614	6.59756	1.79687	0.0197121	0.00543495	4.2813	9.2891e-06	0.99999	1.8578e-05	0.00020939	FALSE
GTGCTGAGAGTGACTCGCCG	AARSD1	HGLibA_00073	1	10	0	2	3.01528	28.7491	0	3.59374	0	0.125004	1.779	0.037616	0.96238	0.075232	0.086091	FALSE
TTCATTGACGCTCTGCTCAA	AARSD1	HGLibA_00074	127	100	14	3	382.94	287.491	30.7886	5.39061	0.0804005	0.0187506	3.8915	4.9804e-05	0.99995	9.9607e-05	0.00060042	FALSE
AGATGTCATTGATTGTACCA	AARSD1	HGLibA_00075	130	42	0	1	391.986	120.746	0	1.79687	0	0.0148814	3.6417	0.00013544	0.99986	0.00027088	0.0011359	FALSE
GACCTTCGATCCTTCTGTTG	AASDH	HGLibA_00076	70	52	0	0	211.07	149.495	0	0	0	0	3.8141	6.8341e-05	0.99993	0.00013668	0.00073045	FALSE
TAAGGCTGCCTCCTGTTATA	AASDH	HGLibA_00077	129	140	0	50	388.971	402.487	0	89.8436	0	0.223221	3.815	6.8086e-05	0.99993	0.00013617	0.00072981	FALSE
TCGATAGGTACATAAGCAGC	AASDH	HGLibA_00078	13	14	0	0	39.1986	40.2487	0	0	0	0	2.5747	0.0050163	0.99498	0.010033	0.014818	FALSE
ACCCGATGGATCTAGACATC	AASDHPPT	HGLibA_00079	0	12	0	0	0	34.4989	0	0	#DIV/0!	0	2.1174	0.017114	0.98289	0.034228	0.041951	FALSE
AGGCTGGTCGTCTGATGATA	AASDHPPT	HGLibA_00080	0	3	0	0	0	8.62472	0	0	#DIV/0!	0	1.5199	0.064263	0.93574	0.12853	0.1419	FALSE
ATCCTGATGTCTAGATCCAT	AASDHPPT	HGLibA_00081	43	27	0	0	129.657	77.6225	0	0	0	0	3.2703	0.00053724	0.99946	0.0010745	0.0028551	FALSE
TCTGGATCACATGTTAGCAA	AASS	HGLibA_00082	0	3	0	0	0	8.62472	0	0	#DIV/0!	0	1.5199	0.064263	0.93574	0.12853	0.1419	FALSE
GTTAACTTTGTTTGTGATGC	AASS	HGLibA_00083	50	29	0	0	150.764	83.3723	0	0	0	0	3.3756	0.00036829	0.99963	0.00073658	0.0022072	FALSE
TAGGCAGTGATTACATCCAA	AASS	HGLibA_00084	3	39	0	0	9.04584	112.121	0	0	0	0	2.7065	0.0034001	0.9966	0.0068002	0.010921	FALSE
GTTGAACCCGCGACCAAGCG	AATF	HGLibA_00085	0	0	0	0	0	0	0	0	#DIV/0!	#DIV/0!	1.0306	0.15136	0.84864	0.30271	0.30825	FALSE
CGCTCTGTCTATCGAGTTCT	AATF	HGLibA_00086	88	111	4	9	265.345	319.115	8.79675	16.1718	0.0331522	0.0506772	3.7785	7.8885e-05	0.99992	0.00015777	0.00079828	FALSE
GTCTACTCACCAGACGATCC	AATF	HGLibA_00087	35	10	0	0	105.535	28.7491	0	0	0	0	2.8861	0.00195	0.99805	0.0038999	0.0071515	FALSE
GCGCTGGATCGCGCCAGAGC	AATK	HGLibA_00088	0	4	0	0	0	11.4996	0	0	#DIV/0!	0	1.6076	0.053956	0.94604	0.10791	0.12055	FALSE
CCGTGAGCAGGCAGTTCCGC	AATK	HGLibA_00089	1	22	0	0	3.01528	63.248	0	0	0	0	2.4256	0.0076413	0.99236	0.015283	0.020901	FALSE
TCGTGACTGCCGACCAGCTG	AATK	HGLibA_00090	193	130	0	15	581.949	373.738	0	26.9531	0	0.0721176	4.6385	1.7549e-06	1	3.5097e-06	7.18e-05	FALSE
TGCAATTACGAAGAGAGCCG	ABAT	HGLibA_00091	29	37	0	0	87.4431	106.372	0	0	0	0	3.2062	0.00067254	0.99933	0.0013451	0.003323	FALSE
CATGTTGCTCGCCCAGCGCC	ABAT	HGLibA_00092	9	41	0	0	27.1375	117.871	0	0	0	0	2.8906	0.0019223	0.99808	0.0038447	0.0070761	FALSE
CCAGCACAGCTACCGCCTGC	ABAT	HGLibA_00093	56	33	0	0	168.856	94.8719	0	0	0	0	3.4895	0.00024194	0.99976	0.00048387	0.0016704	FALSE
GCCTCCGAGCATCTGAGAAC	ABCA1	HGLibA_00094	32	98	4	0	96.4889	281.741	8.79675	0	0.0911685	0	3.1041	0.00095427	0.99905	0.0019085	0.0042539	FALSE
TGTTTCCGTTACCCGACTCC	ABCA1	HGLibA_00095	35	61	5	3	105.535	175.369	10.9959	5.39061	0.104193	0.0307386	2.902	0.0018538	0.99815	0.0037076	0.0068866	FALSE
CCTCCCCAGGAGTCGGGTAA	ABCA1	HGLibA_00096	10	8	0	0	30.1528	22.9993	0	0	0	0	2.3489	0.0094149	0.99059	0.01883	0.024953	FALSE
TCAGAGTGCTCCTTTATAAC	ABCA10	HGLibA_00097	129	74	0	6	388.971	212.743	0	10.7812	0	0.0506772	3.9559	3.8122e-05	0.99996	7.6243e-05	0.00050853	FALSE
CATATCGCCTGAAGTTTAAT	ABCA10	HGLibA_00098	230	179	0	12	693.514	514.608	0	21.5625	0	0.0419007	5.2078	9.5538e-08	1	1.9108e-07	1.1048e-05	FALSE
CTTCCTTAAAGAACACTGTT	ABCA10	HGLibA_00099	136	108	0	1	410.078	310.49	0	1.79687	0	0.00578721	4.7432	1.0521e-06	1	2.1042e-06	5.1867e-05	FALSE
CAAGTGCTCGCACGAATTCT	ABCA12	HGLibA_00100	23	27	0	0	69.3514	77.6225	0	0	0	0	2.9898	0.0013956	0.9986	0.0027913	0.0055918	FALSE
CCTCGAAACCTTCCTAGTAC	ABCA12	HGLibA_00101	83	52	4	3	250.268	149.495	8.79675	5.39061	0.0351493	0.0360588	3.3952	0.00034295	0.99966	0.0006859	0.0021027	FALSE
CCCGGAACATATACTTTCAA	ABCA12	HGLibA_00102	44	92	0	1	132.672	264.491	0	1.79687	0	0.00679368	3.8938	4.934e-05	0.99995	9.8679e-05	0.00059629	FALSE
AGACCAAATCACCGCCCTGC	ABCA13	HGLibA_00103	27	84	1	0	81.4125	241.492	2.19919	0	0.0270129	0	3.4431	0.00028752	0.99971	0.00057505	0.0018742	FALSE
ACCCACACTCTTCCAATATG	ABCA13	HGLibA_00104	220	261	6	14	663.361	750.351	13.1951	25.1562	0.0198913	0.0335259	5.4349	2.7419e-08	1	5.4839e-08	4.8891e-06	FALSE
TACTTGAGCAACTTGATTCC	ABCA13	HGLibA_00105	57	31	0	0	171.871	89.1221	0	0	0	0	3.4785	0.00025216	0.99975	0.00050431	0.0017181	FALSE
GAGTGCTTGGGCCGTGCTAT	ABCA2	HGLibA_00106	117	41	0	0	352.788	117.871	0	0	0	0	3.6515	0.00013033	0.99987	0.00026067	0.0011064	FALSE
CTCGGTGGCCAGAAACCCGC	ABCA2	HGLibA_00107	24	9	0	0	72.3667	25.8742	0	0	0	0	2.7084	0.0033799	0.99662	0.0067599	0.010867	FALSE
GAAGCCCACCATCTCCGTGA	ABCA2	HGLibA_00108	36	2	0	0	108.55	5.74981	0	0	0	0	2.6708	0.0037835	0.99622	0.007567	0.01186	FALSE
TCCGTGTGTAACTGAACCGT	ABCA3	HGLibA_00109	105	110	0	90	316.604	316.24	0	161.718	0	0.511379	2.893	0.0019081	0.99809	0.0038161	0.0070363	FALSE
GCGCGGCTTTCCCTCCGAGA	ABCA3	HGLibA_00110	0	1	0	0	0	2.87491	0	0	#DIV/0!	0	1.0307	0.15135	0.84865	0.30269	0.30825	FALSE
TCATGAAGGAGGCGGCGATG	ABCA3	HGLibA_00111	64	0	111	0	192.978	0	244.11	0	1.26496	#DIV/0!	0.26546	0.53083	0.46917	0.93834	0.9394	TRUE
CACCTCGAAGCCGGGCATAA	ABCA4	HGLibA_00112	88	27	0	0	265.345	77.6225	0	0	0	0	3.4103	0.00032444	0.99968	0.00064888	0.0020268	FALSE
ATGCCACCGTAGCAGGCAAG	ABCA4	HGLibA_00113	10	23	0	1	30.1528	66.1229	0	1.79687	0	0.0271747	2.6952	0.0035168	0.99648	0.0070336	0.0112	FALSE
GCAATTGATGAGCTGCTCAC	ABCA4	HGLibA_00114	67	22	16	6	202.024	63.248	35.187	10.7812	0.174173	0.17046	2.096	0.018041	0.98196	0.036082	0.043996	FALSE
TCTAAGCCGAGCAACTTTGT	ABCA5	HGLibA_00115	97	115	4	0	292.482	330.614	8.79675	0	0.0300762	0	4.1738	1.4978e-05	0.99999	2.9956e-05	0.00028085	FALSE
GAAATAGATACCTTTCCCCG	ABCA5	HGLibA_00116	20	17	0	0	60.3056	48.8734	0	0	0	0	2.7782	0.0027331	0.99727	0.0054661	0.0092222	FALSE
TCTACTGATCATCTACCTGA	ABCA5	HGLibA_00117	68	127	0	16	205.039	365.113	0	28.7499	0	0.0787425	3.6305	0.00014146	0.99986	0.00028293	0.0011679	FALSE
TGGGGCCTCTCAATACTTCT	ABCA6	HGLibA_00118	96	146	0	3	289.467	419.736	0	5.39061	0	0.0128429	4.5215	3.0704e-06	1	6.1407e-06	0.00010316	FALSE
GTACACCTACCTTTCAAAAG	ABCA6	HGLibA_00119	33	46	0	4	99.5042	132.246	0	7.18749	0	0.0543495	2.9845	0.0014204	0.99858	0.0028408	0.0056612	FALSE
AAGATGATTCCCATAGCATA	ABCA6	HGLibA_00120	111	50	4	7	334.696	143.745	8.79675	12.5781	0.0262828	0.0875026	3.1897	0.00071211	0.99929	0.0014242	0.0034632	FALSE
GCTCTCCAAAGACGCGCGCC	ABCA7	HGLibA_00121	8	5	0	0	24.1222	14.3745	0	0	0	0	2.1772	0.014735	0.98527	0.029469	0.036664	FALSE
ACTCACTGCAGATTCGCGGC	ABCA7	HGLibA_00122	8	21	0	0	24.1222	60.3731	0	0	0	0	2.6118	0.0045028	0.9955	0.0090055	0.01362	FALSE
GAGGCCACAGCAATTCGACC	ABCA7	HGLibA_00123	32	103	0	0	96.4889	296.115	0	0	0	0	3.5327	0.00020565	0.99979	0.00041131	0.0014962	FALSE
TAAATGTATCTACCCGTCCC	ABCA8	HGLibA_00124	7	32	0	0	21.107	91.997	0	0	0	0	2.7621	0.0028717	0.99713	0.0057434	0.0095926	FALSE
TCATTTACTTGATGACTATG	ABCA8	HGLibA_00125	82	130	0	1	247.253	373.738	0	1.79687	0	0.00480784	4.5176	3.1269e-06	1	6.2539e-06	0.00010422	FALSE
TCTTTAATACTTTCCTCATC	ABCA8	HGLibA_00126	142	86	3	0	428.17	247.242	6.59756	0	0.0154088	0	4.2903	8.9232e-06	0.99999	1.7846e-05	0.00020413	FALSE
AATCAGTTGCAACTCCTCCT	ABCA9	HGLibA_00127	331	144	8	202	998.057	413.987	17.5935	362.968	0.0176277	0.876763	2.3477	0.0094453	0.99055	0.018891	0.02499	FALSE
TACGTCATTGATGACAATGA	ABCA9	HGLibA_00128	29	36	0	0	87.4431	103.497	0	0	0	0	3.193	0.00070393	0.9993	0.0014079	0.0034322	FALSE
AAAGAGCACAGAGACCATTC	ABCA9	HGLibA_00129	0	0	0	0	0	0	0	0	#DIV/0!	#DIV/0!	1.0306	0.15136	0.84864	0.30271	0.30825	FALSE
TTGGACTGTCAGCTGCTGTC	ABCB1	HGLibA_00130	18	17	0	0	54.275	48.8734	0	0	0	0	2.7408	0.0030649	0.99694	0.0061299	0.010068	FALSE
GAAGCTAACCCTTGTGATTT	ABCB1	HGLibA_00131	134	77	1	0	404.047	221.368	2.19919	0	0.00544289	0	4.4038	5.3188e-06	0.99999	1.0638e-05	0.00014614	FALSE
CCAAACACCAGCATCATGAG	ABCB1	HGLibA_00132	4	33	0	0	12.0611	94.8719	0	0	0	0	2.6772	0.0037118	0.99629	0.0074236	0.011688	FALSE
CAGCTAGCTGAGGAACGTAT	ABCB10	HGLibA_00133	60	74	2	6	180.917	212.743	4.39837	10.7812	0.0243116	0.0506772	3.3555	0.00039606	0.9996	0.00079212	0.0023221	FALSE
TACCATCATACTGATGCCTA	ABCB10	HGLibA_00134	34	549	0	0	102.519	1578.32	0	0	0	0	3.6118	0.00015204	0.99985	0.00030408	0.0012253	FALSE
TTCTTTGACAAGACTCGCAC	ABCB10	HGLibA_00135	47	12	0	0	141.718	34.4989	0	0	0	0	2.9984	0.0013569	0.99864	0.0027137	0.0054756	FALSE
GGAACTGTTAGTCCATACAA	ABCB11	HGLibA_00136	4	6	1	0	12.0611	17.2494	2.19919	0	0.182337	0	2.0456	0.020399	0.9796	0.040798	0.049051	FALSE
CCAAAAATGAGTAGCACGCC	ABCB11	HGLibA_00137	40	43	7	8	120.611	123.621	15.3943	14.375	0.127636	0.116283	2.4768	0.0066292	0.99337	0.013258	0.018566	FALSE
AAGAATTACTGAGTCAGACA	ABCB11	HGLibA_00138	22	67	2	8	66.3361	192.619	4.39837	14.375	0.0663043	0.0746291	2.5915	0.0047783	0.99522	0.0095566	0.014282	FALSE
AAAGTCGCCCTCCGCGCTCG	ABCB4	HGLibA_00139	50	78	1	1	150.764	224.243	2.19919	1.79687	0.014587	0.00801306	3.6812	0.00011609	0.99988	0.00023218	0.0010283	FALSE
GAGACCTGATCCGTGAGCTA	ABCB4	HGLibA_00140	22	25	0	0	66.3361	71.8727	0	0	0	0	2.943	0.001625	0.99837	0.00325	0.0062507	FALSE
TTTAGTTTCGATACTCCGAT	ABCB4	HGLibA_00141	84	136	0	1	253.283	390.987	0	1.79687	0	0.00459573	4.5716	2.4204e-06	1	4.8408e-06	8.7537e-05	FALSE
CTGCAGCACGACAGACCAAG	ABCB5	HGLibA_00142	14	17	0	0	42.2139	48.8734	0	0	0	0	2.6614	0.003891	0.99611	0.007782	0.012113	FALSE
GGACATCACACTCATGATCC	ABCB5	HGLibA_00143	88	18	1	0	265.345	51.7483	2.19919	0	0.00828804	0	3.2289	0.00062136	0.99938	0.0012427	0.0031523	FALSE
AGGTTGACCCTGTATTATGT	ABCB5	HGLibA_00144	124	95	0	0	373.895	273.116	0	0	0	0	4.5785	2.3415e-06	1	4.6829e-06	8.5613e-05	FALSE
CTTCCTGCCAAAATCTCGCC	ABCB6	HGLibA_00145	117	46	0	0	352.788	132.246	0	0	0	0	3.7543	8.6898e-05	0.99991	0.0001738	0.00085186	FALSE
GGAACGGGCACTCAATGTGT	ABCB6	HGLibA_00146	146	157	0	0	440.231	451.36	0	0	0	0	5.0981	1.7151e-07	1	3.4302e-07	1.6019e-05	FALSE
TCCCCAGTCCTATACATTGC	ABCB6	HGLibA_00147	100	101	0	3	301.528	290.366	0	5.39061	0	0.0185649	4.2389	1.1229e-05	0.99999	2.2457e-05	0.00023582	FALSE
TCAGCATGTTTCCCGACATC	ABCB7	HGLibA_00148	84	9	1	0	253.283	25.8742	2.19919	0	0.00868271	0	3.0681	0.0010769	0.99892	0.0021539	0.0046345	FALSE
TTACTAGATCTCCAACAGTA	ABCB7	HGLibA_00149	0	0	0	0	0	0	0	0	#DIV/0!	#DIV/0!	1.0306	0.15136	0.84864	0.30271	0.30825	FALSE
CTGTATTTGGTGCATCACTC	ABCB7	HGLibA_00150	4	6	0	0	12.0611	17.2494	0	0	0	0	2.0457	0.020394	0.97961	0.040788	0.049049	FALSE
CCGCTTGACAACTGACGTGC	ABCB8	HGLibA_00151	103	113	0	10	310.574	324.865	0	17.9687	0	0.0553114	4.0213	2.8934e-05	0.99997	5.7868e-05	0.00042634	FALSE
CAGTCATGAAACTCCCTACG	ABCB8	HGLibA_00152	94	45	0	6	283.436	129.371	0	10.7812	0	0.0833358	3.3524	0.00040055	0.9996	0.0008011	0.0023401	FALSE
TAAAGCGAGACCCCACGACA	ABCB8	HGLibA_00153	48	0	0	0	144.733	0	0	0	0	#DIV/0!	2.7352	0.0031168	0.99688	0.0062336	0.010218	FALSE
TGACGATGCCATCAATGGCG	ABCB9	HGLibA_00154	31	47	0	0	93.4736	135.121	0	0	0	0	3.3519	0.00040131	0.9996	0.00080262	0.0023401	FALSE
GCAATTAGCTCATTTGCCGC	ABCB9	HGLibA_00155	46	55	3	0	138.703	158.12	6.59756	0	0.0475662	0	3.249	0.00057905	0.99942	0.0011581	0.0030085	FALSE
AGCGGAAGAGACAGTTTCGA	ABCB9	HGLibA_00156	57	41	0	0	171.871	117.871	0	0	0	0	3.5828	0.00016995	0.99983	0.00033991	0.0013171	FALSE
CCGATGGCTCCGACCCGCTC	ABCC1	HGLibA_00157	71	84	61	4	214.085	241.492	134.15	7.18749	0.626623	0.0297628	2.3346	0.0097834	0.99022	0.019567	0.025784	FALSE
CGGAAAACATCATCAGGTCG	ABCC1	HGLibA_00158	98	80	0	0	295.497	229.993	0	0	0	0	4.2806	9.32e-06	0.99999	1.864e-05	0.00020975	FALSE
CAAGTTCGTGAATGACACGA	ABCC1	HGLibA_00159	29	59	0	0	87.4431	169.62	0	0	0	0	3.4636	0.00026649	0.99973	0.00053297	0.0017832	FALSE
TGCACGTGTACCAAGCTTAC	ABCC10	HGLibA_00160	113	93	1	0	340.726	267.366	2.19919	0	0.00645441	0	4.4866	3.6184e-06	1	7.2367e-06	0.00011374	FALSE
GTAAGCTTGGTACACGTGCA	ABCC10	HGLibA_00161	28	41	0	0	84.4278	117.871	0	0	0	0	3.245	0.00058734	0.99941	0.0011747	0.0030375	FALSE
ATCCGAGACAACATCCTCTT	ABCC10	HGLibA_00162	126	148	0	19	379.925	425.486	0	34.1406	0	0.0802389	4.2524	1.0576e-05	0.99999	2.1151e-05	0.00022775	FALSE
TGTCGATGCCACGATTCACG	ABCC11	HGLibA_00163	153	122	8	13	461.338	350.739	17.5935	23.3593	0.0381358	0.0666004	4.2071	1.2932e-05	0.99999	2.5864e-05	0.00025628	FALSE
GTGAATCGTGGCATCGACAT	ABCC11	HGLibA_00164	70	141	5	0	211.07	405.362	10.9959	0	0.0520963	0	3.8942	4.9258e-05	0.99995	9.8515e-05	0.000596	FALSE
CTAAGCGACTCCGTAAGCTT	ABCC11	HGLibA_00165	15	8	0	0	45.2292	22.9993	0	0	0	0	2.4869	0.0064435	0.99356	0.012887	0.018176	FALSE
CGTGCGGTAGTTGATGGCCC	ABCC12	HGLibA_00166	10	10	0	0	30.1528	28.7491	0	0	0	0	2.4072	0.0080388	0.99196	0.016078	0.021817	FALSE
CTGGGCCATCAACTACCGCA	ABCC12	HGLibA_00167	97	110	0	0	292.482	316.24	0	0	0	0	4.4867	3.6173e-06	1	7.2347e-06	0.00011374	FALSE
TGCCGCACTCACCGGCCCTA	ABCC12	HGLibA_00168	88	30	3	2	265.345	86.2472	6.59756	3.59374	0.0248641	0.0416679	2.9603	0.0015365	0.99846	0.003073	0.0060079	FALSE
GGATTGGTATATCGAACAGC	ABCC2	HGLibA_00169	0	0	18	0	0	0	39.5854	0	#DIV/0!	#DIV/0!	1.5439	0.8885	0.1115	0.223	0.241	TRUE
GTATCGAGAGAATCCAGAAT	ABCC2	HGLibA_00170	0	0	0	0	0	0	0	0	#DIV/0!	#DIV/0!	1.0306	0.15136	0.84864	0.30271	0.30825	FALSE
TCCTTACCTGTAAGAGTGTC	ABCC2	HGLibA_00171	46	27	0	1	138.703	77.6225	0	1.79687	0	0.0231488	3.3075	0.00047067	0.99953	0.00094134	0.0026148	FALSE
GCCGCTCATACTGTATCAGC	ABCC3	HGLibA_00172	33	0	0	0	99.5042	0	0	0	0	#DIV/0!	2.5864	0.0048485	0.99515	0.0096971	0.014443	FALSE
GGATGATGTAGCCACGACAA	ABCC3	HGLibA_00173	2	12	0	0	6.03056	34.4989	0	0	0	0	2.2029	0.013802	0.9862	0.027605	0.034672	FALSE
GGCGACCCACAGGTAGATGC	ABCC3	HGLibA_00174	56	10	0	1	168.856	28.7491	0	1.79687	0	0.0625019	2.9918	0.0013869	0.99861	0.0027738	0.0055727	FALSE
GGCACTTCGTCTTAGTAACA	ABCC4	HGLibA_00175	36	13	0	0	108.55	37.3738	0	0	0	0	2.9797	0.0014428	0.99856	0.0028856	0.0057301	FALSE
CTTCCTCTAATCTCCGTTTA	ABCC4	HGLibA_00176	106	92	42	0	319.62	264.491	92.3659	0	0.288987	0	3.1886	0.00071477	0.99929	0.0014295	0.0034702	FALSE
TGATGTGAACAAGTTTGATC	ABCC4	HGLibA_00177	34	15	3	0	102.519	43.1236	6.59756	0	0.0643542	0	2.5528	0.0053425	0.99466	0.010685	0.015617	FALSE
AGATCCACACAACCCTTCGC	ABCC5	HGLibA_00178	23	17	1	0	69.3514	48.8734	2.19919	0	0.0317108	0	2.8319	0.0023135	0.99769	0.0046271	0.0081147	FALSE
GTGCCTGATGATCACGCAGC	ABCC5	HGLibA_00179	17	1	0	0	51.2597	2.87491	0	0	0	0	2.3379	0.0096971	0.9903	0.019394	0.025579	FALSE
AAACATTCTCTGCCCATCGT	ABCC5	HGLibA_00180	111	75	1	2	334.696	215.618	2.19919	3.59374	0.0065707	0.0166672	4.088	2.176e-05	0.99998	4.3519e-05	0.00035435	FALSE
AGTCCTGTGTACCTCCAGCG	ABCC6	HGLibA_00181	49	82	0	0	147.749	235.742	0	0	0	0	3.8879	5.0547e-05	0.99995	0.00010109	0.00060548	FALSE
ATCGTGGTGAGCCACACAGT	ABCC6	HGLibA_00182	34	135	0	3	102.519	388.112	0	5.39061	0	0.0138893	3.2787	0.00052142	0.99948	0.0010428	0.0027972	FALSE
TGTTCCTGATTCACACCGAG	ABCC6	HGLibA_00183	147	75	0	14	443.246	215.618	0	25.1562	0	0.11667	3.5995	0.00015944	0.99984	0.00031889	0.0012625	FALSE
GCGTAGCTGCGAGAAGCCGA	ABCC8	HGLibA_00184	9	0	0	55	27.1375	0	0	98.8279	0	#DIV/0!	1.1377	0.80816	0.19184	0.38369	0.38913	TRUE
TGATGACATTGACCTCCACG	ABCC8	HGLibA_00185	200	96	1	93	603.056	275.991	2.19919	167.109	0.00364674	0.605487	2.7176	0.0032879	0.99671	0.0065758	0.010642	FALSE
GATGTTGTGATAGTAGACCA	ABCC8	HGLibA_00186	77	19	9	0	232.176	54.6232	19.7927	0	0.0852484	0	2.4539	0.0070649	0.99294	0.01413	0.019619	FALSE
CCTCTTTATGCCAGCCGTGA	ABCC9	HGLibA_00187	8	25	0	0	24.1222	71.8727	0	0	0	0	2.6953	0.0035168	0.99648	0.0070335	0.0112	FALSE
TTTCTAGGCGGCGGGAATCA	ABCC9	HGLibA_00188	1	14	0	1	3.01528	40.2487	0	1.79687	0	0.0446442	2.2357	0.012686	0.98731	0.025373	0.032215	FALSE
TCTTCATATAATATCAACGA	ABCC9	HGLibA_00189	0	0	0	0	0	0	0	0	#DIV/0!	#DIV/0!	1.0306	0.15136	0.84864	0.30271	0.30825	FALSE
CCTGTCGTTCCGCAGCCGTC	ABCD1	HGLibA_00190	0	27	0	0	0	77.6225	0	0	#DIV/0!	0	2.4829	0.0065165	0.99348	0.013033	0.018345	FALSE
CGACGACATGATCCGCTCAA	ABCD1	HGLibA_00191	31	47	80	7	93.4736	135.121	175.935	12.5781	1.88219	0.0930879	0.37251	0.35476	0.64524	0.70951	0.71319	FALSE
GCGGATCATGTCGTCGTACA	ABCD1	HGLibA_00192	34	33	0	1	102.519	94.8719	0	1.79687	0	0.01894	3.2278	0.00062364	0.99938	0.0012473	0.0031527	FALSE
CCTTATTGCACTGTTGACGA	ABCD2	HGLibA_00193	30	31	4	8	90.4584	89.1221	8.79675	14.375	0.0972464	0.161295	2.2287	0.012915	0.98708	0.025831	0.03277	FALSE
TTTCATAGGCGTGGTCTACT	ABCD2	HGLibA_00194	66	100	0	1	199.008	287.491	0	1.79687	0	0.00625019	4.178	1.4702e-05	0.99999	2.9403e-05	0.00027716	FALSE
CAGCAGTGGACTAATTATGG	ABCD2	HGLibA_00195	23	31	0	0	69.3514	89.1221	0	0	0	0	3.0448	0.0011643	0.99884	0.0023285	0.0049027	FALSE
CTCGAACATATTGTGATGTT	ABCD3	HGLibA_00196	165	245	17	85	497.521	704.352	37.3862	152.734	0.0751449	0.216843	4.2992	8.5711e-06	0.99999	1.7142e-05	0.00019936	FALSE
GTGGTTTGCAGTGGTATCAT	ABCD3	HGLibA_00197	52	78	0	0	156.794	224.243	0	0	0	0	3.8789	5.2476e-05	0.99995	0.00010495	0.00061903	FALSE
ACCACCATTACAGAACAATG	ABCD3	HGLibA_00198	10	62	2	0	30.1528	178.244	4.39837	0	0.14587	0	2.7883	0.0026495	0.99735	0.005299	0.0090094	FALSE
TACCTGCAGCCGAAGTACGC	ABCD4	HGLibA_00199	55	99	3	71	165.84	284.616	6.59756	127.578	0.0397826	0.448246	2.174	0.014851	0.98515	0.029702	0.036932	FALSE
GAGACCTCACCTGCGTACTT	ABCD4	HGLibA_00200	81	27	0	8	244.238	77.6225	0	14.375	0	0.185191	2.8071	0.0024992	0.9975	0.0049984	0.008607	FALSE
GTCTCAGGTCATGGCGGTCG	ABCD4	HGLibA_00201	0	0	0	0	0	0	0	0	#DIV/0!	#DIV/0!	1.0306	0.15136	0.84864	0.30271	0.30825	FALSE
TAATAACTCACAGTTGATTT	ABCE1	HGLibA_00202	35	31	5	0	105.535	89.1221	10.9959	0	0.104193	0	2.646	0.0040729	0.99593	0.0081458	0.012577	FALSE
ACAAATGTACCTCCTTCATC	ABCE1	HGLibA_00203	23	49	0	0	69.3514	140.87	0	0	0	0	3.2786	0.00052156	0.99948	0.0010431	0.0027972	FALSE
AGACTTAAACCTGATGAAGG	ABCE1	HGLibA_00204	6	0	0	0	18.0917	0	0	0	0	#DIV/0!	1.8256	0.033954	0.96605	0.067909	0.078175	FALSE
AAAAAGCGAGATACCCGAAA	ABCF1	HGLibA_00205	19	0	0	0	57.2903	0	0	0	0	#DIV/0!	2.3478	0.0094411	0.99056	0.018882	0.024983	FALSE
GTACCCGCCCCAAAACCCCG	ABCF1	HGLibA_00206	14	42	0	0	42.2139	120.746	0	0	0	0	3.0521	0.0011361	0.99886	0.0022721	0.0048203	FALSE
CTCAGTGCCAACCAGTGATG	ABCF1	HGLibA_00207	46	31	0	0	138.703	89.1221	0	0	0	0	3.3519	0.00040133	0.9996	0.00080266	0.0023401	FALSE
ATGATCAGTACGTGAAGACG	ABCF2	HGLibA_00208	40	28	0	0	120.611	80.4974	0	0	0	0	3.2407	0.00059621	0.9994	0.0011924	0.0030645	FALSE
CCTAGATGCTTGCGTGTGGT	ABCF2	HGLibA_00209	54	21	0	0	162.825	60.3731	0	0	0	0	3.2667	0.00054404	0.99946	0.0010881	0.0028807	FALSE
AGATCAGATTGCACACATGA	ABCF2	HGLibA_00210	48	60	0	0	144.733	172.494	0	0	0	0	3.6752	0.00011885	0.99988	0.00023771	0.0010445	FALSE
TCCGCCCCACCAGCCCGTAA	ABCF3	HGLibA_00211	12	75	0	4	36.1833	215.618	0	7.18749	0	0.0333343	2.688	0.0035936	0.99641	0.0071872	0.011397	FALSE
TAGGGGCGTCCAGTAGCACC	ABCF3	HGLibA_00212	39	12	0	0	117.596	34.4989	0	0	0	0	2.9625	0.001526	0.99847	0.0030519	0.0059725	FALSE
GCCGCCGTTACGGGCTGGTG	ABCF3	HGLibA_00213	13	77	0	1	39.1986	221.368	0	1.79687	0	0.00811713	3.1182	0.00090975	0.99909	0.0018195	0.004113	FALSE
GTCCACGCTGATGAACATCC	ABCG1	HGLibA_00214	81	79	3	0	244.238	227.118	6.59756	0	0.0270129	0	3.8248	6.5434e-05	0.99993	0.00013087	0.0007108	FALSE
ACTGAGACGGACCTGCTGAA	ABCG1	HGLibA_00215	102	89	0	11	307.558	255.867	0	19.7656	0	0.0772495	3.793	7.4414e-05	0.99993	0.00014883	0.00077196	FALSE
ATTTCCGGGAAGTTCAATAG	ABCG1	HGLibA_00216	36	45	0	1	108.55	129.371	0	1.79687	0	0.0138893	3.3912	0.0003479	0.99965	0.0006958	0.0021255	FALSE
ACATCTCCAGATAATCCACT	ABCG2	HGLibA_00217	108	18	0	0	325.65	51.7483	0	0	0	0	3.2535	0.00056988	0.99943	0.0011398	0.0029728	FALSE
GACAGCTTCCAATGACCTGA	ABCG2	HGLibA_00218	30	8	0	1	90.4584	22.9993	0	1.79687	0	0.0781274	2.7782	0.0027331	0.99727	0.0054662	0.0092222	FALSE
CGAAGATTTGCCTCCACCTG	ABCG2	HGLibA_00219	79	177	0	13	238.207	508.859	0	23.3593	0	0.0459053	3.6685	0.00012199	0.99988	0.00024398	0.0010622	FALSE
TGATGTCGTGCTCCCACACG	ABCG4	HGLibA_00220	97	166	9	20	292.482	477.235	19.7927	35.9374	0.0676714	0.0753035	3.9614	3.7251e-05	0.99996	7.4503e-05	0.00050041	FALSE
TCGTGTGGGAGCACGACATC	ABCG4	HGLibA_00221	8	5	0	0	24.1222	14.3745	0	0	0	0	2.1772	0.014735	0.98527	0.029469	0.036664	FALSE
TCATGGCTTCCAACACCGTG	ABCG4	HGLibA_00222	46	99	4	7	138.703	284.616	8.79675	12.5781	0.0634215	0.0441933	3.2242	0.00063155	0.99937	0.0012631	0.0031845	FALSE
TCCTTTAAAGCCACCGCGTG	ABCG5	HGLibA_00223	5	13	2	0	15.0764	37.3738	4.39837	0	0.291739	0	2.0538	0.019997	0.98	0.039994	0.048263	FALSE
GCCGGGATTGCCGCGGCGGA	ABCG5	HGLibA_00224	37	63	0	0	111.565	181.119	0	0	0	0	3.5933	0.00016325	0.99984	0.00032651	0.0012816	FALSE
GTAGTGCAGCGTCTCGCGCA	ABCG5	HGLibA_00225	22	45	0	0	66.3361	129.371	0	0	0	0	3.2149	0.00065246	0.99935	0.0013049	0.0032554	FALSE
CACGGCGGCAAGATCAAGTC	ABCG8	HGLibA_00226	18	10	0	0	54.275	28.7491	0	0	0	0	2.6045	0.0046001	0.9954	0.0092002	0.013856	FALSE
GCTGCCCATTGATCCAGATC	ABCG8	HGLibA_00227	20	100	0	0	60.3056	287.491	0	0	0	0	3.286	0.00050805	0.99949	0.0010161	0.0027486	FALSE
GGTACCTGAGCTCCCTATGA	ABCG8	HGLibA_00228	12	18	0	0	36.1833	51.7483	0	0	0	0	2.6405	0.0041395	0.99586	0.008279	0.012724	FALSE
GACCCTACCGTTCCACAAGT	ABHD1	HGLibA_00229	4	29	0	0	12.0611	83.3723	0	0	0	0	2.631	0.004257	0.99574	0.008514	0.013016	FALSE
GGTGCAAGACGTATGTATCC	ABHD1	HGLibA_00230	76	53	0	0	229.161	152.37	0	0	0	0	3.8788	5.2479e-05	0.99995	0.00010496	0.00061903	FALSE
GTAGAAAGTCTCGGTGGTGA	ABHD1	HGLibA_00231	3	9	0	0	9.04584	25.8742	0	0	0	0	2.1365	0.016319	0.98368	0.032638	0.040146	FALSE
TTGGAAGGTCTGGTCGATTA	ABHD10	HGLibA_00232	9	0	0	0	27.1375	0	0	0	0	#DIV/0!	2.0118	0.022118	0.97788	0.044237	0.052823	FALSE
TGCAATTGCACGACCAGAGA	ABHD10	HGLibA_00233	8	0	0	3	24.1222	0	0	5.39061	0	#DIV/0!	1.5042	0.06626	0.93374	0.13252	0.1462	FALSE
TACAAAAGCGTTGGCGATTG	ABHD10	HGLibA_00234	1	13	0	2	3.01528	37.3738	0	3.59374	0	0.0961567	1.9022	0.028575	0.97142	0.05715	0.066894	FALSE
CCGCTCCCGTGCCCGAAAAC	ABHD11	HGLibA_00235	1	34	0	6	3.01528	97.7468	0	10.7812	0	0.110297	1.9159	0.027687	0.97231	0.055375	0.064899	FALSE
GGCTAGCTTACTGCACGAAC	ABHD11	HGLibA_00236	31	16	0	0	93.4736	45.9985	0	0	0	0	2.9483	0.0015975	0.9984	0.0031951	0.0061745	FALSE
GAGCCCGTGCAAAAAGACGA	ABHD11	HGLibA_00237	11	38	0	0	33.1681	109.246	0	0	0	0	2.9357	0.0016642	0.99834	0.0033284	0.0063594	FALSE
TGGTACCTGCGTTCCCATGC	ABHD12	HGLibA_00238	41	10	0	0	123.626	28.7491	0	0	0	0	2.9221	0.0017386	0.99826	0.0034773	0.0065773	FALSE
GCGTTCTTCCACCAGACTGC	ABHD12	HGLibA_00239	58	35	0	1	174.886	100.622	0	1.79687	0	0.0178577	3.5332	0.00020531	0.99979	0.00041062	0.0014946	FALSE
TGATTCAAACCTTGATCCTG	ABHD12	HGLibA_00240	72	86	0	0	217.1	247.242	0	0	0	0	4.1183	1.9082e-05	0.99998	3.8165e-05	0.00032549	FALSE
ACATGGTCGACCGCAACCTG	ABHD12B	HGLibA_00241	28	30	1	22	84.4278	86.2472	2.19919	39.5312	0.0260481	0.458347	1.8061	0.035449	0.96455	0.070898	0.08151	FALSE
GCCGCATCGCCCGAGCCGCC	ABHD12B	HGLibA_00242	39	30	0	5	117.596	86.2472	0	8.98436	0	0.10417	2.767	0.0028285	0.99717	0.005657	0.0094787	FALSE
TATGAAGCAGCCCTTCGTGA	ABHD12B	HGLibA_00243	10	9	0	24	30.1528	25.8742	0	43.1249	0	1.66672	0.47881	0.31604	0.68396	0.63208	0.63644	FALSE
GTGTCATTGTGAGTCCCATC	ABHD13	HGLibA_00244	4	0	0	0	12.0611	0	0	0	0	#DIV/0!	1.6458	0.049907	0.95009	0.099814	0.11201	FALSE
GCTAATCTCTTAGTCCGAGA	ABHD13	HGLibA_00245	17	22	0	0	51.2597	63.248	0	0	0	0	2.8084	0.0024893	0.99751	0.0049785	0.0085777	FALSE
CGATGCGTTACCTTCCTTTA	ABHD13	HGLibA_00246	180	200	10	0	542.75	574.981	21.9919	0	0.0405193	0	5.0377	2.3559e-07	1	4.7117e-07	1.9876e-05	FALSE
GAGCACCTCGCGGTAAAAGA	ABHD14A	HGLibA_00247	2	12	0	0	6.03056	34.4989	0	0	0	0	2.2029	0.013802	0.9862	0.027605	0.034672	FALSE
ACTCCAACCCTTATCCTGTA	ABHD14A	HGLibA_00248	55	54	2	3	165.84	155.245	4.39837	5.39061	0.0265217	0.0347233	3.2602	0.00055673	0.99944	0.0011135	0.0029253	FALSE
CTCCCACGTGTGAGAGTTAA	ABHD14A	HGLibA_00249	36	35	0	0	108.55	100.622	0	0	0	0	3.2786	0.00052158	0.99948	0.0010432	0.0027972	FALSE
TACCTTCACACTGGCATAGT	ABHD14B	HGLibA_00250	95	87	13	9	286.451	250.117	28.5894	16.1718	0.0998055	0.0646571	3.4135	0.00032064	0.99968	0.00064129	0.0020111	FALSE
TTCGCTTCTCCTCCGAGACC	ABHD14B	HGLibA_00251	65	120	44	0	195.993	344.989	96.7642	0	0.493712	0	2.8299	0.0023284	0.99767	0.0046569	0.0081568	FALSE
GTGATCAGTCCATCACTGAG	ABHD14B	HGLibA_00252	8	38	0	0	24.1222	109.246	0	0	0	0	2.8404	0.0022532	0.99775	0.0045064	0.0079588	FALSE
TTCGTCCTGCCCGTAGCGCC	ABHD15	HGLibA_00253	17	7	0	0	51.2597	20.1244	0	0	0	0	2.5118	0.0060066	0.99399	0.012013	0.017143	FALSE
CCGCTGTTCGCGGTGAGCGA	ABHD15	HGLibA_00254	8	8	0	0	24.1222	22.9993	0	0	0	0	2.2854	0.011144	0.98886	0.022289	0.028794	FALSE
CGGGTCGTTGCGGTCCCAGT	ABHD15	HGLibA_00255	25	75	0	0	75.382	215.618	0	0	0	0	3.4015	0.00033512	0.99966	0.00067024	0.0020733	FALSE
AGGGGAGGACCGACGGATAC	ABHD16A	HGLibA_00256	8	0	0	0	24.1222	0	0	0	0	#DIV/0!	1.9568	0.025184	0.97482	0.050367	0.059422	FALSE
GTACTATCAGCCCCGTGCCC	ABHD16A	HGLibA_00257	18	10	0	0	54.275	28.7491	0	0	0	0	2.6045	0.0046001	0.9954	0.0092002	0.013856	FALSE
TTTACAGATCCTGTATCCGT	ABHD16A	HGLibA_00258	107	201	14	5	322.635	577.856	30.7886	8.98436	0.0954287	0.0155477	4.0608	2.4448e-05	0.99998	4.8896e-05	0.00038231	FALSE
CGCCTCGTGGAGCGCTACCA	ABHD16B	HGLibA_00259	20	26	0	4	60.3056	74.7476	0	7.18749	0	0.0961567	2.4869	0.0064434	0.99356	0.012887	0.018176	FALSE
CTTCGACGACCTTGTGCCGC	ABHD16B	HGLibA_00260	139	253	7	58	419.124	727.352	15.3943	104.219	0.0367297	0.143285	3.9402	4.0714e-05	0.99996	8.1427e-05	0.00052989	FALSE
GCACCGCTACCCCGTCGTGA	ABHD16B	HGLibA_00261	53	33	1	8	159.81	94.8719	2.19919	14.375	0.0137613	0.15152	2.7878	0.0026532	0.99735	0.0053063	0.0090214	FALSE
GACTCCAACAACCCAGCGCC	ABHD17A	HGLibA_00262	6	21	0	0	18.0917	60.3731	0	0	0	0	2.5671	0.0051277	0.99487	0.010255	0.015096	FALSE
CAGAACCCCACCTGGCGAGA	ABHD17A	HGLibA_00263	0	23	0	0	0	66.1229	0	0	#DIV/0!	0	2.4115	0.0079432	0.99206	0.015886	0.021631	FALSE
TACACGGTCCTCTTCTCGCA	ABHD17A	HGLibA_00264	1	0	26	0	3.01528	0	57.1789	0	18.963	#DIV/0!	1.6085	0.89944	0.10056	0.20111	0.21797	TRUE
GGCAACGTTCAAACAATGCG	ABHD17B	HGLibA_00265	38	19	0	0	114.581	54.6232	0	0	0	0	3.1022	0.0009604	0.99904	0.0019208	0.0042654	FALSE
GAGTAAAGTGTATTTCGCAT	ABHD17B	HGLibA_00266	19	15	0	2	57.2903	43.1236	0	3.59374	0	0.0833358	2.473	0.0066991	0.9933	0.013398	0.018749	FALSE
ATCTGTCTGAACGAGCAGAC	ABHD17B	HGLibA_00267	36	32	0	0	108.55	91.997	0	0	0	0	3.2407	0.0005962	0.9994	0.0011924	0.0030645	FALSE
CGCTGCGCATTCATACCTCG	ABHD17C	HGLibA_00268	36	52	0	0	108.55	149.495	0	0	0	0	3.4673	0.00026282	0.99974	0.00052565	0.0017665	FALSE
GACAGCGCTCGTACATCGCT	ABHD17C	HGLibA_00269	148	70	40	1	446.261	201.244	87.9675	1.79687	0.197121	0.00892884	2.8462	0.002212	0.99779	0.004424	0.0078552	FALSE
ACCTCAGCGAGCGCGCCGAC	ABHD17C	HGLibA_00270	0	0	0	0	0	0	0	0	#DIV/0!	#DIV/0!	1.0306	0.15136	0.84864	0.30271	0.30825	FALSE
TTACCATAGGTGAACATGCG	ABHD2	HGLibA_00271	50	62	0	0	150.764	178.244	0	0	0	0	3.7149	0.00010166	0.9999	0.00020331	0.00093959	FALSE
TCGCCACGCATGTTCACCTA	ABHD2	HGLibA_00272	88	167	0	7	265.345	480.11	0	12.5781	0	0.0261984	4.1501	1.662e-05	0.99998	3.3239e-05	0.00029884	FALSE
GATACATTCCACCGTTGATC	ABHD2	HGLibA_00273	41	18	5	0	123.626	51.7483	10.9959	0	0.0889449	0	2.5451	0.0054628	0.99454	0.010926	0.015901	FALSE
TACAGAAACGTACTACCCGA	ABHD3	HGLibA_00274	70	17	0	0	211.07	48.8734	0	0	0	0	3.1843	0.00072559	0.99927	0.0014512	0.0035112	FALSE
TGGACCTGCGGATGTTGTCC	ABHD3	HGLibA_00275	76	60	3	0	229.161	172.494	6.59756	0	0.02879	0	3.6105	0.00015279	0.99985	0.00030559	0.0012282	FALSE
CCGAGCCGAAGAACCCCACC	ABHD3	HGLibA_00276	33	34	0	2	99.5042	97.7468	0	3.59374	0	0.0367658	3.0155	0.0012826	0.99872	0.0025652	0.0052571	FALSE
GCAAAACGACCGCACCCCCT	ABHD4	HGLibA_00277	169	164	2	28	509.582	471.485	4.39837	50.3124	0.00863134	0.106711	4.4981	3.4275e-06	1	6.8549e-06	0.00011004	FALSE
CGGAATCGCTGCACCAGACC	ABHD4	HGLibA_00278	40	42	1	0	120.611	120.746	2.19919	0	0.0182337	0	3.4066	0.00032883	0.99967	0.00065766	0.002045	FALSE
TTGGCTGTTCTTCGAGTAGC	ABHD4	HGLibA_00279	7	61	0	0	21.107	175.369	0	0	0	0	2.9409	0.0016363	0.99836	0.0032726	0.0062846	FALSE
ACTCGCTGAAGTACCCATCA	ABHD5	HGLibA_00280	52	6	0	0	156.794	17.2494	0	0	0	0	2.8808	0.001983	0.99802	0.0039661	0.0072356	FALSE
GCACAACCTAGGTGGATTCT	ABHD5	HGLibA_00281	138	111	0	3	416.108	319.115	0	5.39061	0	0.0168924	4.5808	2.3163e-06	1	4.6327e-06	8.5059e-05	FALSE
TAAGTCTAGTGCAGCGTTTA	ABHD5	HGLibA_00282	44	32	0	0	132.672	91.997	0	0	0	0	3.3399	0.00041906	0.99958	0.00083811	0.0024108	FALSE
CCCCTTCCAGGTACTGGCGG	ABHD6	HGLibA_00283	17	28	0	11	51.2597	80.4974	0	19.7656	0	0.245543	1.9802	0.023842	0.97616	0.047683	0.056565	FALSE
GCAAGTTAAGAGGATACACC	ABHD6	HGLibA_00284	0	2	0	0	0	5.74981	0	0	#DIV/0!	0	1.3425	0.089722	0.91028	0.17944	0.19514	FALSE
AACATGTTTGTGATTGCGGG	ABHD6	HGLibA_00285	35	22	0	0	105.535	63.248	0	0	0	0	3.0975	0.00097574	0.99902	0.0019515	0.0043117	FALSE
TGCCCTCGTCGATGAGCTTC	ABHD8	HGLibA_00286	128	88	6	0	385.956	252.992	13.1951	0	0.0341882	0	4.1193	1.9005e-05	0.99998	3.801e-05	0.00032471	FALSE
CCATGATGAGCGGCCAGTAC	ABHD8	HGLibA_00287	58	27	0	0	174.886	77.6225	0	0	0	0	3.4483	0.00028205	0.99972	0.00056409	0.0018506	FALSE
CAAACTTATCGTGCATGCCG	ABHD8	HGLibA_00288	73	82	2	0	220.115	235.742	4.39837	0	0.0199821	0	3.9267	4.3065e-05	0.99996	8.6131e-05	0.00054861	FALSE
ACAGGGCGCTCCATATTCGC	ABI1	HGLibA_00289	53	78	0	1	159.81	224.243	0	1.79687	0	0.00801306	3.8879	5.0548e-05	0.99995	0.0001011	0.00060548	FALSE
AGTAGTCTGCCACCCGAGTC	ABI1	HGLibA_00290	31	33	12	0	93.4736	94.8719	26.3902	0	0.282328	0	2.2191	0.013241	0.98676	0.026482	0.033493	FALSE
AGCGCCCTGTAAGGTATATT	ABI1	HGLibA_00291	116	138	0	2	349.772	396.737	0	3.59374	0	0.00905824	4.6564	1.609e-06	1	3.218e-06	6.7829e-05	FALSE
GCACTCCCCCTATCGCACAC	ABI2	HGLibA_00292	53	60	0	0	159.81	172.494	0	0	0	0	3.7247	9.7784e-05	0.9999	0.00019557	0.00091605	FALSE
GGGCTAGGTACGTAATCATT	ABI2	HGLibA_00293	34	33	0	1	102.519	94.8719	0	1.79687	0	0.01894	3.2278	0.00062364	0.99938	0.0012473	0.0031527	FALSE
TATAACGAACTGGTCGTTCA	ABI2	HGLibA_00294	76	84	0	2	229.161	241.492	0	3.59374	0	0.0148814	3.9667	3.6432e-05	0.99996	7.2864e-05	0.00049334	FALSE
AGTAGTCAGCGACCCGCAGC	ABI3	HGLibA_00295	4	15	0	20	12.0611	43.1236	0	35.9374	0	0.833358	0.6612	0.25424	0.74576	0.50848	0.51362	FALSE
CCTTGATGCTCTTTCGAGAC	ABI3	HGLibA_00296	71	140	0	4	214.085	402.487	0	7.18749	0	0.0178577	4.0494	2.5672e-05	0.99997	5.1345e-05	0.00039513	FALSE
CGACATTGGCCATGGGATCA	ABI3	HGLibA_00297	41	63	0	0	123.626	181.119	0	0	0	0	3.6347	0.00013918	0.99986	0.00027835	0.0011552	FALSE
GTTGCATTTGCCACCTCGCA	ABI3BP	HGLibA_00298	33	60	0	0	99.5042	172.494	0	0	0	0	3.5188	0.00021679	0.99978	0.00043358	0.0015499	FALSE
TGGCACTCTGACACCGAGCT	ABI3BP	HGLibA_00299	21	27	0	0	63.3209	77.6225	0	0	0	0	2.9588	0.001544	0.99846	0.003088	0.0060223	FALSE
CAAGTCACTGTCCCAATGAC	ABI3BP	HGLibA_00300	132	74	0	0	398.017	212.743	0	0	0	0	4.3474	6.8873e-06	0.99999	1.3775e-05	0.0001732	FALSE
TGTCCCCCAACTACGACAAG	ABL1	HGLibA_00301	50	66	0	103	150.764	189.744	0	185.078	0	0.975408	1.1203	0.13129	0.86871	0.26259	0.28277	FALSE
CCTCGTACACCTCCCCGTAC	ABL1	HGLibA_00302	89	132	6	0	268.36	379.488	13.1951	0	0.0491695	0	4.1397	1.7385e-05	0.99998	3.477e-05	0.0003075	FALSE
CCGGCAGGAGGTGAACGCCG	ABL1	HGLibA_00303	28	76	0	0	84.4278	218.493	0	0	0	0	3.4827	0.00024823	0.99975	0.00049647	0.0017025	FALSE
GTCCATCTCGCTCAGGTACG	ABL2	HGLibA_00304	57	73	10	5	171.871	209.868	21.9919	8.98436	0.127956	0.0428095	3.0415	0.0011769	0.99882	0.0023539	0.0049443	FALSE
TCCCTCGTACCTGAGCGAGA	ABL2	HGLibA_00305	62	31	0	0	186.947	89.1221	0	0	0	0	3.5332	0.00020531	0.99979	0.00041063	0.0014946	FALSE
TCTCTGTGGTGCGCCCCGCC	ABL2	HGLibA_00306	136	135	1	55	410.078	388.112	2.19919	98.8279	0.00536285	0.254637	3.7675	8.2446e-05	0.99992	0.00016489	0.00082247	FALSE
CTTGATATCTCTTCCGCAGC	ABLIM1	HGLibA_00307	44	9	0	0	132.672	25.8742	0	0	0	0	2.9101	0.0018068	0.99819	0.0036136	0.0067507	FALSE
CGAAGCACTTCACCCTTGCA	ABLIM1	HGLibA_00308	120	93	0	0	361.833	267.366	0	0	0	0	4.5365	2.8601e-06	1	5.7201e-06	9.8225e-05	FALSE
CATTTATGGCAGTGAATGAC	ABLIM1	HGLibA_00309	160	146	29	0	482.445	419.736	63.7764	0	0.132194	0	4.254	1.0501e-05	0.99999	2.1002e-05	0.0002266	FALSE
CGCGCTGCTGCCCACCGATA	ABLIM2	HGLibA_00310	70	100	0	0	211.07	287.491	0	0	0	0	4.21	1.2767e-05	0.99999	2.5534e-05	0.00025437	FALSE
CCGAGTGACCTTCAACGGGA	ABLIM2	HGLibA_00311	17	5	1	0	51.2597	14.3745	2.19919	0	0.0429028	0	2.4611	0.0069256	0.99307	0.013851	0.019271	FALSE
GTGATAGTCAGCTTCGCAGT	ABLIM2	HGLibA_00312	11	11	1	2	33.1681	31.624	2.19919	3.59374	0.0663043	0.11364	2.0116	0.022132	0.97787	0.044264	0.052846	FALSE
GTCATCCAGTGCTACCGCTG	ABLIM3	HGLibA_00313	15	57	3	0	45.2292	163.87	6.59756	0	0.14587	0	2.7146	0.0033179	0.99668	0.0066359	0.010704	FALSE
CTTCGCCTGTGATGAAGTCC	ABLIM3	HGLibA_00314	13	6	0	0	39.1986	17.2494	0	0	0	0	2.3786	0.0086895	0.99131	0.017379	0.023305	FALSE
CCACTTACTGCTAGTGTTCA	ABLIM3	HGLibA_00315	50	65	3	13	150.764	186.869	6.59756	23.3593	0.0437609	0.125004	2.8826	0.0019719	0.99803	0.0039439	0.0072025	FALSE
GATGGTCTACCCCCAGTCAA	ABO	HGLibA_00316	16	93	0	17	48.2445	267.366	0	30.5468	0	0.114251	2.2295	0.012889	0.98711	0.025779	0.032708	FALSE
GGATCATAGGTCGAAGTGCG	ABO	HGLibA_00317	4	3	0	0	12.0611	8.62472	0	0	0	0	1.8954	0.029017	0.97098	0.058033	0.067625	FALSE
AGCCCCAGAAGTCTAATGCC	ABO	HGLibA_00318	16	0	0	0	48.2445	0	0	0	0	#DIV/0!	2.2722	0.011538	0.98846	0.023076	0.029672	FALSE
GATCCAGCGCTGGACGTAGT	ABP1/AOC1	HGLibA_00319+HGLibA_02266	140	111	3087	5	422.139	319.115	6788.89	8.98436	16.0821	0.028154	1.5461	0.89384	0.10616	0.21232	0.2298	TRUE
GGTGCACTACCGCGTAGACC	ABP1/AOC1	HGLibA_00320+HGLibA_02267	54	36	2	0	162.825	103.497	4.39837	0	0.0270129	0	3.2998	0.00048369	0.99952	0.00096738	0.0026677	FALSE
CGGAGAGCGCATTGCCTATG	ABP1/AOC1	HGLibA_00321+HGLibA_02268	122	172	0	55	367.864	494.484	0	98.8279	0	0.199861	3.9465	3.965e-05	0.99996	7.93e-05	0.0005212	FALSE
CGATAACTATAAAGTCGCTC	ABR	HGLibA_00322	1	13	1	0	3.01528	37.3738	2.19919	0	0.729348	0	2.2026	0.01381	0.98619	0.02762	0.03469	FALSE
CGACTCATCGATGTACGGCA	ABR	HGLibA_00323	38	36	0	0	114.581	103.497	0	0	0	0	3.3116	0.00046384	0.99954	0.00092768	0.0025863	FALSE
ACGCTTTGTACACACCGAGC	ABR	HGLibA_00324	41	51	0	0	123.626	146.62	0	0	0	0	3.5151	0.00021978	0.99978	0.00043956	0.0015648	FALSE
ATGTCCACCCGCCTACACAA	ABRA	HGLibA_00325	31	32	0	0	93.4736	91.997	0	0	0	0	3.1709	0.00075994	0.99924	0.0015199	0.0036261	FALSE
CAGCATGGCTCCGGGCGAAA	ABRA	HGLibA_00326	37	81	0	0	111.565	232.867	0	0	0	0	3.7364	9.3325e-05	0.99991	0.00018665	0.0008895	FALSE
GATGTGCTCCTCAGCACGCT	ABRA	HGLibA_00327	71	47	0	0	214.085	135.121	0	0	0	0	3.7794	7.8602e-05	0.99992	0.0001572	0.00079649	FALSE
CTCTTAAAGCTGCAAAACGA	ABRACL	HGLibA_00328	52	153	0	0	156.794	439.861	0	0	0	0	3.8313	6.3723e-05	0.99994	0.00012745	0.00069808	FALSE
AGTGGAGGAAATTCATCGTT	ABRACL	HGLibA_00329	37	58	0	0	111.565	166.745	0	0	0	0	3.5439	0.00019711	0.9998	0.00039421	0.0014543	FALSE
TGCCAACCTCTTTGAAGCAT	ABRACL	HGLibA_00330	20	22	0	0	60.3056	63.248	0	0	0	0	2.8608	0.002113	0.99789	0.004226	0.0075819	FALSE
CGAGCCCGTTCACGTCCCCC	ABT1	HGLibA_00331	23	62	0	2	69.3514	178.244	0	3.59374	0	0.0201619	3.1518	0.00081137	0.99919	0.0016227	0.0037929	FALSE
TAGACTGGCCGCCACGCGCT	ABT1	HGLibA_00332	3	0	0	0	9.04584	0	0	0	0	#DIV/0!	1.5199	0.064267	0.93573	0.12853	0.1419	FALSE
GGTCGGACGCGTCTTCTTTC	ABT1	HGLibA_00333	6	0	1	0	18.0917	0	2.19919	0	0.121558	#DIV/0!	1.8255	0.033963	0.96604	0.067926	0.078186	FALSE
GCGCTCACCATCGAAGGTGT	ABTB1	HGLibA_00334	2	73	0	0	6.03056	209.868	0	0	0	0	2.9062	0.0018291	0.99817	0.0036582	0.0068177	FALSE
ATAGTAATCCCGCCTCCTGC	ABTB1	HGLibA_00335	58	58	4	2	174.886	166.745	8.79675	3.59374	0.0502998	0.0215524	3.2179	0.00064567	0.99935	0.0012913	0.0032315	FALSE
CTGCTGCAGTACCTGTACAC	ABTB1	HGLibA_00336	75	81	0	33	226.146	232.867	0	59.2968	0	0.254637	3.0192	0.0012673	0.99873	0.0025345	0.0052113	FALSE
TGCGTACTCGTGGATGCGCA	ABTB2	HGLibA_00337	21	7	0	18	63.3209	20.1244	0	32.3437	0	1.60719	1.202	0.11469	0.88531	0.22938	0.24769	FALSE
CGGCTCGCTCGTCATGGCCC	ABTB2	HGLibA_00338	12	23	0	0	36.1833	66.1229	0	0	0	0	2.7344	0.0031248	0.99688	0.0062497	0.010222	FALSE
CGCCGGCGCTCATGCTGTAC	ABTB2	HGLibA_00339	66	16	0	1	199.008	45.9985	0	1.79687	0	0.0390637	3.1543	0.00080444	0.9992	0.0016089	0.0037779	FALSE
GATTCGGGCCATGATTGCCC	ACAA1	HGLibA_00340	35	20	3	13	105.535	57.4981	6.59756	23.3593	0.0625155	0.406262	1.9773	0.024005	0.976	0.048009	0.056935	FALSE
ATTCACGTCCTTGAGAACCG	ACAA1	HGLibA_00341	35	76	0	0	105.535	218.493	0	0	0	0	3.696	0.00010951	0.99989	0.00021903	0.00098974	FALSE
CACCCCCGACGAGCTTCTCT	ACAA1	HGLibA_00342	56	51	0	25	168.856	146.62	0	44.9218	0	0.306382	2.5864	0.0048498	0.99515	0.0096995	0.014446	FALSE
CAAGCTTGGATCAGATATCA	ACAA2	HGLibA_00343	22	12	0	0	66.3361	34.4989	0	0	0	0	2.7215	0.0032494	0.99675	0.0064988	0.010538	FALSE
CTTACCAATACCCATGATAG	ACAA2	HGLibA_00344	112	33	1	0	337.711	94.8719	2.19919	0	0.00651203	0	3.5041	0.00022906	0.99977	0.00045811	0.0016093	FALSE
ATTGTGGGCTACTTTGTATC	ACAA2	HGLibA_00345	19	31	0	0	57.2903	89.1221	0	0	0	0	2.9847	0.0014192	0.99858	0.0028383	0.0056583	FALSE
TGCAATTAGATTCGTTGTCA	ACACA	HGLibA_00346	108	47	9	2639	325.65	135.121	19.7927	4741.94	0.060779	35.0941	1.575	0.89837	0.10163	0.20327	0.22026	TRUE
GCAGAATTTGTTACTCGCTT	ACACA	HGLibA_00347	0	8	6524	2816	0	22.9993	14347.5	5059.99	#DIV/0!	220.007	3.6144	0.9997	0.00029998	0.00059996	0.0019264	TRUE
TGGCTTGCACCTAGTAAAGC	ACACA	HGLibA_00348	21	6	181	57	63.3209	17.2494	398.053	102.422	6.28628	5.93768	2.3621	0.98651	0.013486	0.026972	0.033933	TRUE
GATCATTACGTCCCCGTCCC	ACACB	HGLibA_00349	167	176	4	585	503.552	505.984	8.79675	1051.17	0.0174694	2.07748	0.079175	0.50516	0.49484	0.98967	0.98986	TRUE
GGGTTGGGACCTGTAGCGTC	ACACB	HGLibA_00350	2	10	0	0	6.03056	28.7491	0	0	0	0	2.1365	0.016319	0.98368	0.032638	0.040146	FALSE
CGTTGTCGCCCAGACGCTAC	ACACB	HGLibA_00351	27	40	0	2	81.4125	114.996	0	3.59374	0	0.0312509	3.0064	0.0013218	0.99868	0.0026437	0.00538	FALSE
GTACAGAATCGTATCCCTTC	ACAD10	HGLibA_00352	30	2	0	0	90.4584	5.74981	0	0	0	0	2.5987	0.0046791	0.99532	0.0093581	0.014062	FALSE
GTTAAAGACCTCCGTGCCTG	ACAD10	HGLibA_00353	54	31	0	0	162.825	89.1221	0	0	0	0	3.4448	0.00028571	0.99971	0.00057142	0.0018662	FALSE
ATAACTCAAATTCGGGCAAA	ACAD10	HGLibA_00354	13	30	0	0	39.1986	86.2472	0	0	0	0	2.8721	0.0020388	0.99796	0.0040776	0.0073919	FALSE
CCACTCCGATAGCTGTTGCA	ACAD11	HGLibA_00355	51	48	0	0	153.779	137.996	0	0	0	0	3.5898	0.00016546	0.99983	0.00033092	0.0012938	FALSE
CTAACTGTACCTCTTTAGGG	ACAD11	HGLibA_00356	19	0	0	0	57.2903	0	0	0	0	#DIV/0!	2.3478	0.0094411	0.99056	0.018882	0.024983	FALSE
CTGAGCCAATGTTTCTACCG	ACAD11	HGLibA_00357	119	67	1	7	358.818	192.619	2.19919	12.5781	0.00612897	0.0653005	3.7477	8.9227e-05	0.99991	0.00017845	0.00086485	FALSE
AGACCCCTCCGAAGCCTAGC	ACAD8	HGLibA_00358	57	55	3	0	171.871	158.12	6.59756	0	0.0383867	0	3.3705	0.0003751	0.99962	0.0007502	0.0022352	FALSE
TCTGACCTCCGCTAAGAAAC	ACAD8	HGLibA_00359	40	60	0	4	120.611	172.494	0	7.18749	0	0.0416679	3.2338	0.0006107	0.99939	0.0012214	0.003121	FALSE
TCCGAAGCTATCAATCATCC	ACAD8	HGLibA_00360	55	37	0	0	165.84	106.372	0	0	0	0	3.5187	0.00021681	0.99978	0.00043361	0.0015499	FALSE
CGCCAGTTTAGGCAAGTATT	ACAD9	HGLibA_00361	130	172	2	0	391.986	494.484	4.39837	0	0.0112207	0	4.9507	3.6976e-07	1	7.3952e-07	2.6872e-05	FALSE
CTCCCCTAGTCTTGAGTACA	ACAD9	HGLibA_00362	137	58	2	10	413.093	166.745	4.39837	17.9687	0.0106474	0.107762	3.2701	0.00053751	0.99946	0.001075	0.0028561	FALSE
TGACCTTGAGGCCAATAGCC	ACAD9	HGLibA_00363	0	0	0	0	0	0	0	0	#DIV/0!	#DIV/0!	1.0306	0.15136	0.84864	0.30271	0.30825	FALSE
TGTACTCCGCAGCTATTGTC	ACADL	HGLibA_00364	106	54	13	17	319.62	155.245	28.5894	30.5468	0.0894483	0.196765	2.9014	0.0018574	0.99814	0.0037147	0.0068987	FALSE
CGCGTAGGGACCCTCGGAGA	ACADL	HGLibA_00365	14	14	0	0	42.2139	40.2487	0	0	0	0	2.5972	0.0046998	0.9953	0.0093996	0.01408	FALSE
CTCACCGCGCGGCGGGCAGC	ACADL	HGLibA_00366	5	0	3	0	15.0764	0	6.59756	0	0.437609	#DIV/0!	1.0198	0.15392	0.84608	0.30784	0.31327	FALSE
GCCAATCGACAACGTGAACC	ACADM	HGLibA_00367	31	9	0	6	93.4736	25.8742	0	10.7812	0	0.416679	2.1669	0.01512	0.98488	0.030241	0.037578	FALSE
TCCCCCTAATTAGAAGAGCC	ACADM	HGLibA_00368	49	67	0	0	147.749	192.619	0	0	0	0	3.7538	8.7075e-05	0.99991	0.00017415	0.00085198	FALSE
TGCTCGTAAATTTGCCAGAG	ACADM	HGLibA_00369	33	15	0	0	99.5042	43.1236	0	0	0	0	2.9692	0.0014927	0.99851	0.0029854	0.0058737	FALSE
TGGCGTAGGCCAGGTAATCG	ACADS	HGLibA_00370	42	47	7	0	126.642	135.121	15.3943	0	0.121558	0	2.8442	0.0022259	0.99777	0.0044518	0.0078907	FALSE
CAGAACCCATGAGTCGCCCT	ACADS	HGLibA_00371	47	34	0	0	141.718	97.7468	0	0	0	0	3.399	0.00033819	0.99966	0.00067637	0.0020847	FALSE
GGCAGGTACCTGGTTCGCTG	ACADS	HGLibA_00372	55	129	12	3	165.84	370.863	26.3902	5.39061	0.15913	0.0145353	3.2087	0.00066664	0.99933	0.0013333	0.0033097	FALSE
ATCCACTGTGCTCGTGATAG	ACADSB	HGLibA_00373	112	187	0	61	337.711	537.608	0	109.609	0	0.203883	3.719	0.00010001	0.9999	0.00020002	0.00093006	FALSE
TTCCTCTATCACGAGCACAG	ACADSB	HGLibA_00374	6	2	4	3	18.0917	5.74981	8.79675	5.39061	0.486232	0.937528	0.8039	0.21073	0.78927	0.42146	0.42692	FALSE
TATTGAGTAGAGCTTCTGAC	ACADSB	HGLibA_00375	46	25	0	0	138.703	71.8727	0	0	0	0	3.2828	0.00051397	0.99949	0.0010279	0.0027728	FALSE
TGTCTAACCGAGCCCTCAAG	ACADVL	HGLibA_00376	2	15	0	0	6.03056	43.1236	0	0	0	0	2.3072	0.010521	0.98948	0.021042	0.027415	FALSE
GCTGGCAGGAACCCGGATAA	ACADVL	HGLibA_00377	8	13	0	6	24.1222	37.3738	0	10.7812	0	0.28847	1.6607	0.048385	0.95162	0.09677	0.1092	FALSE
CGATGACAGCAAAGACGATG	ACADVL	HGLibA_00378	10	30	0	0	30.1528	86.2472	0	0	0	0	2.8203	0.0023991	0.9976	0.0047981	0.0083439	FALSE
GCTACACCCTCGACTTTGAC	ACAN	HGLibA_00379	125	136	0	2	376.91	390.987	0	3.59374	0	0.00919145	4.7026	1.2842e-06	1	2.5685e-06	5.8606e-05	FALSE
GCGGGTCAACAGTGCCTATC	ACAN	HGLibA_00380	46	39	0	0	138.703	112.121	0	0	0	0	3.4411	0.00028972	0.99971	0.00057944	0.0018811	FALSE
CCCCAGAGTCATTGGAGCGC	ACAN	HGLibA_00381	67	46	2	0	202.024	132.246	4.39837	0	0.0217716	0	3.5459	0.00019567	0.9998	0.00039134	0.0014476	FALSE
GCCAGCCGCGCCTTCGTTGT	ACAP1	HGLibA_00382	169	56	0	1	509.582	160.995	0	1.79687	0	0.0111611	3.7883	7.5841e-05	0.99992	0.00015168	0.00077917	FALSE
AAATGCCGACAACGAAGGCG	ACAP1	HGLibA_00383	32	0	0	47	96.4889	0	0	84.4529	0	#DIV/0!	0.36131	0.35893	0.64107	0.71787	0.72149	FALSE
GGCTTCCACCAGCTCAATAG	ACAP1	HGLibA_00384	30	13	1	0	90.4584	37.3738	2.19919	0	0.0243116	0	2.8832	0.0019683	0.99803	0.0039366	0.0071917	FALSE
AGCCCTCGATTATGTGCTTC	ACAP2	HGLibA_00385	215	175	1	34	648.285	503.109	2.19919	61.0936	0.00339232	0.121432	4.7981	8.0101e-07	1	1.602e-06	4.3637e-05	FALSE
CATTACTAGAATACTGAGCC	ACAP2	HGLibA_00386	4	0	0	0	12.0611	0	0	0	0	#DIV/0!	1.6458	0.049907	0.95009	0.099814	0.11201	FALSE
TAGTAATGATGCTGTCGTTG	ACAP2	HGLibA_00387	142	160	0	0	428.17	459.985	0	0	0	0	5.0922	1.7694e-07	1	3.5388e-07	1.6335e-05	FALSE
TTTGACGTGGACGCGCCCAG	ACAP3	HGLibA_00388	23	41	0	0	69.3514	117.871	0	0	0	0	3.1798	0.00073694	0.99926	0.0014739	0.0035469	FALSE
GTCCACGTCAAACTCCACTT	ACAP3	HGLibA_00389	48	52	0	1	144.733	149.495	0	1.79687	0	0.0120196	3.5968	0.00016109	0.99984	0.00032218	0.0012712	FALSE
GGTAGTTCACCACCTCCTGT	ACAP3	HGLibA_00390	77	139	0	8	232.176	399.612	0	14.375	0	0.0359723	4.0462	2.6033e-05	0.99997	5.2067e-05	0.00039883	FALSE
TGCTCCATCATTCAGTGTAC	ACAT1	HGLibA_00391	59	64	7	8	177.901	183.994	15.3943	14.375	0.0865328	0.0781274	2.9931	0.0013808	0.99862	0.0027617	0.0055525	FALSE
AATGCCAGTACACTGAATGA	ACAT1	HGLibA_00392	17	30	0	0	51.2597	86.2472	0	0	0	0	2.9377	0.0016531	0.99835	0.0033062	0.006327	FALSE
TCCTACAAGGCAGGCAGTAT	ACAT1	HGLibA_00393	109	60	3	0	328.665	172.494	6.59756	0	0.0200738	0	3.8236	6.5746e-05	0.99993	0.00013149	0.00071284	FALSE
TCGGCGGCGCGGACCATCAT	ACAT2	HGLibA_00394	18	28	0	0	54.275	80.4974	0	0	0	0	2.9217	0.0017408	0.99826	0.0034817	0.0065773	FALSE
GCCGCCGAGACGATGACCAC	ACAT2	HGLibA_00395	20	70	0	1	60.3056	201.244	0	1.79687	0	0.00892884	3.2711	0.00053565	0.99946	0.0010713	0.0028533	FALSE
TGCCTTGCAGTCCAGTCAAT	ACAT2	HGLibA_00396	217	127	3	0	654.315	365.113	6.59756	0	0.0100831	0	4.6453	1.6979e-06	1	3.3959e-06	7.0318e-05	FALSE
TATGCAGCCCAACAGTATCC	ACBD3	HGLibA_00397	42	49	0	3	126.642	140.87	0	5.39061	0	0.0382665	3.2408	0.00059603	0.9994	0.0011921	0.0030645	FALSE
GATAGTGTTGCTCCTGCAAC	ACBD3	HGLibA_00398	0	0	0	0	0	0	0	0	#DIV/0!	#DIV/0!	1.0306	0.15136	0.84864	0.30271	0.30825	FALSE
AAGGCTTCGACGGGAGGAAG	ACBD3	HGLibA_00399	13	22	0	0	39.1986	63.248	0	0	0	0	2.7344	0.0031249	0.99688	0.0062497	0.010222	FALSE
TCACCACTTATATCGTCCAA	ACBD4	HGLibA_00400	65	61	0	0	195.993	175.369	0	0	0	0	3.8482	5.9483e-05	0.99994	0.00011897	0.00066881	FALSE
ATTCTACAGTTACTACAAGC	ACBD4	HGLibA_00401	0	0	0	0	0	0	0	0	#DIV/0!	#DIV/0!	1.0306	0.15136	0.84864	0.30271	0.30825	FALSE
CAGCCTCACCGTTCTTGGGC	ACBD4	HGLibA_00402	26	14	0	0	78.3972	40.2487	0	0	0	0	2.832	0.002313	0.99769	0.004626	0.0081144	FALSE
GAAGAATTGCTGCGTGTCAT	ACBD5	HGLibA_00403	45	104	0	1	135.688	298.99	0	1.79687	0	0.0060098	3.8631	5.5981e-05	0.99994	0.00011196	0.00064331	FALSE
TAGGGATGCTTGGAGTTCAC	ACBD5	HGLibA_00404	48	170	50	0	144.733	488.734	109.959	0	0.759737	0	2.2575	0.011988	0.98801	0.023977	0.030733	FALSE
AGGAGTTCTGATATAACCTC	ACBD5	HGLibA_00405	10	36	0	0	30.1528	103.497	0	0	0	0	2.8904	0.0019235	0.99808	0.003847	0.0070779	FALSE
GCCATCACCGGCGACAGCGG	ACBD6	HGLibA_00406	15	17	0	0	45.2292	48.8734	0	0	0	0	2.6818	0.0036609	0.99634	0.0073218	0.011556	FALSE
CAGCTCTCCACCGCTGTCGC	ACBD6	HGLibA_00407	8	10	0	5	24.1222	28.7491	0	8.98436	0	0.312509	1.671	0.04736	0.95264	0.094721	0.10695	FALSE
CTTACCTGAGGATTCCAACC	ACBD6	HGLibA_00408	3	16	0	0	9.04584	45.9985	0	0	0	0	2.3688	0.0089219	0.99108	0.017844	0.023803	FALSE
TATCTTTCTAGGGTTGTCGA	ACBD7	HGLibA_00409	98	45	1	0	295.497	129.371	2.19919	0	0.00744232	0	3.8067	7.043e-05	0.99993	0.00014086	0.00074539	FALSE
GAGGTTCCATGCTTCCCATT	ACBD7	HGLibA_00410	94	151	16	0	283.436	434.111	35.187	0	0.124144	0	4.0249	2.8504e-05	0.99997	5.7007e-05	0.0004217	FALSE
CTTTACAAACAAGCAATAGT	ACBD7	HGLibA_00411	336	287	1	7	1013.13	825.098	2.19919	12.5781	0.00217068	0.0152444	6.2915	1.5723e-10	1	3.1446e-10	1.2569e-07	FALSE
CTGTGTACAGCGTGCCAAAG	ACCS	HGLibA_00412	4	64	0	0	12.0611	183.994	0	0	0	0	2.8963	0.001888	0.99811	0.0037761	0.006983	FALSE
CTGCAGGACTTCGGGATGTC	ACCS	HGLibA_00413	60	104	2	0	180.917	298.99	4.39837	0	0.0243116	0	3.9949	3.2364e-05	0.99997	6.4728e-05	0.00045767	FALSE
GACTTACCCGCCAGGACAGC	ACCS	HGLibA_00414	23	96	0	0	69.3514	275.991	0	0	0	0	3.3436	0.00041352	0.99959	0.00082703	0.0023897	FALSE
ACCGGGCCACTTCTTCCCGC	ACCSL	HGLibA_00415	18	24	0	0	54.275	68.9978	0	0	0	0	2.8608	0.002113	0.99789	0.004226	0.0075819	FALSE
CTTCAGGTGGTGGTTCTAAA	ACCSL	HGLibA_00416	6	17	0	0	18.0917	48.8734	0	0	0	0	2.4784	0.0065982	0.9934	0.013196	0.018493	FALSE
GGTTCCTGACCTACTACTGC	ACCSL	HGLibA_00417	0	0	0	0	0	0	0	0	#DIV/0!	#DIV/0!	1.0306	0.15136	0.84864	0.30271	0.30825	FALSE
GACCCACAGTGTCCGATGCC	ACD	HGLibA_00418	0	1	0	0	0	2.87491	0	0	#DIV/0!	0	1.0307	0.15135	0.84865	0.30269	0.30825	FALSE
CCCCGACGTCGGACGTATCA	ACD	HGLibA_00419	21	18	0	0	63.3209	51.7483	0	0	0	0	2.8144	0.0024437	0.99756	0.0048875	0.008463	FALSE
ACCAACCAGGCACCCGTAGC	ACD	HGLibA_00420	73	58	0	0	220.115	166.745	0	0	0	0	3.897	4.8697e-05	0.99995	9.7394e-05	0.00059147	FALSE
GAGCATGGCGTAGCTTCGCG	ACE	HGLibA_00421	22	0	0	0	66.3361	0	0	0	0	#DIV/0!	2.4115	0.007944	0.99206	0.015888	0.021631	FALSE
CCCGCTGAAACCGCTGTACG	ACE	HGLibA_00422	55	19	0	0	165.84	54.6232	0	0	0	0	3.2181	0.00064519	0.99935	0.0012904	0.0032295	FALSE
AGGAGCTGTATGAACCGATC	ACE	HGLibA_00423	12	131	0	0	36.1833	376.613	0	0	0	0	3.2073	0.00066995	0.99933	0.0013399	0.003323	FALSE
CAAGTGAACTTTGATAGAAC	ACE2	HGLibA_00424	42	16	0	0	126.642	45.9985	0	0	0	0	3.102	0.00096103	0.99904	0.0019221	0.0042665	FALSE
ATGAGCACCATCTACAGTAC	ACE2	HGLibA_00425	67	47	0	11	202.024	135.121	0	19.7656	0	0.146281	3.045	0.0011633	0.99884	0.0023266	0.0049027	FALSE
TGCTGCTCAGTCCACCATTG	ACE2	HGLibA_00426	260	187	1	5	783.972	537.608	2.19919	8.98436	0.00280518	0.0167117	5.5534	1.4005e-08	1	2.801e-08	3.0835e-06	FALSE
CATTCTCTACATCGTGTGCC	ACER1	HGLibA_00427	59	76	0	2	177.901	218.493	0	3.59374	0	0.0164479	3.7474	8.935e-05	0.99991	0.0001787	0.00086485	FALSE
GAGGGCGTAGGCGTTGACCG	ACER1	HGLibA_00428	7	64	0	2	21.107	183.994	0	3.59374	0	0.0195318	2.7288	0.0031782	0.99682	0.0063564	0.010372	FALSE
GCACCTGATTGAGGTCTCCG	ACER1	HGLibA_00429	17	22	0	0	51.2597	63.248	0	0	0	0	2.8084	0.0024893	0.99751	0.0049785	0.0085777	FALSE
TATCGCCGAGTTCTACAACA	ACER2	HGLibA_00430	26	40	4	0	78.3972	114.996	8.79675	0	0.112207	0	2.7124	0.0033398	0.99666	0.0066796	0.010763	FALSE
CCGCACCGTGTTGTAGAACT	ACER2	HGLibA_00431	0	3	0	0	0	8.62472	0	0	#DIV/0!	0	1.5199	0.064263	0.93574	0.12853	0.1419	FALSE
CTACTTAATCTGGACTCTTT	ACER2	HGLibA_00432	126	116	0	0	379.925	333.489	0	0	0	0	4.7278	1.1351e-06	1	2.2702e-06	5.4363e-05	FALSE
CTCTGAACTGCACCGAACAT	ACER3	HGLibA_00433	101	56	7	0	304.543	160.995	15.3943	0	0.0505489	0	3.5426	0.00019812	0.9998	0.00039624	0.0014602	FALSE
ATGATTATACCTCCAATGTT	ACER3	HGLibA_00434	79	136	0	0	238.207	390.987	0	0	0	0	4.5365	2.8598e-06	1	5.7195e-06	9.8225e-05	FALSE
ACACAGGAACTTTCGAAAGA	ACER3	HGLibA_00435	60	21	0	0	180.917	60.3731	0	0	0	0	3.269	0.00053966	0.99946	0.0010793	0.0028647	FALSE
CCCAGCGACTGATGCGATAC	ACHE	HGLibA_00436	21	37	0	0	63.3209	106.372	0	0	0	0	3.0975	0.00097568	0.99902	0.0019514	0.0043117	FALSE
CCACAATGTCGTGTGCCCCG	ACHE	HGLibA_00437	10	7	0	8	30.1528	20.1244	0	14.375	0	0.714307	1.3641	0.086275	0.91373	0.17255	0.1892	FALSE
GGCTCAGCAGTACGTTAGTC	ACHE	HGLibA_00438	59	46	4	0	177.901	132.246	8.79675	0	0.0494473	0	3.2189	0.00064343	0.99936	0.0012869	0.0032226	FALSE
TTTCGATCTTCAGTCAGTCG	ACIN1	HGLibA_00439	46	24	0	1	138.703	68.9978	0	1.79687	0	0.0260425	3.2703	0.00053724	0.99946	0.0010745	0.0028551	FALSE
GGTTGGCATGAGTACGTGCC	ACIN1	HGLibA_00440	195	224	0	4	587.979	643.979	0	7.18749	0	0.0111611	5.4867	2.047e-08	1	4.094e-08	3.991e-06	FALSE
AAGGAGAAAGACGATCATCT	ACIN1	HGLibA_00441	94	47	1	0	283.436	135.121	2.19919	0	0.00775902	0	3.8806	5.2106e-05	0.99995	0.00010421	0.00061703	FALSE
GCATCTAGACTACGCACTCC	ACKR2/CCBP2	HGLibA_00442+HGLibA_07501	125	74	0	0	376.91	212.743	0	0	0	0	4.4012	5.3835e-06	0.99999	1.0767e-05	0.00014722	FALSE
CATGCCCGCCGAAATCTGCG	ACKR2/CCBP2	HGLibA_00443+HGLibA_07502	135	157	1	7	407.063	451.36	2.19919	12.5781	0.00540258	0.0278671	4.6	2.112e-06	1	4.224e-06	8.0242e-05	FALSE
TGCTCCGTTACGTGCCTCGC	ACKR2	HGLibA_00444	123	33	0	0	370.879	94.8719	0	0	0	0	3.4928	0.00023895	0.99976	0.00047791	0.0016561	FALSE
TTTGCACGTGAGCTCGCCCA	ACKR3/CXCR7	HGLibA_00445+HGLibA_11899	162	100	0	3	488.475	287.491	0	5.39061	0	0.0187506	4.5595	2.5642e-06	1	5.1284e-06	9.1252e-05	FALSE
CATCTCGGCGTCCAGTGACC	ACKR3	HGLibA_00446	0	0	0	0	0	0	0	0	#DIV/0!	#DIV/0!	1.0306	0.15136	0.84864	0.30271	0.30825	FALSE
ACTGGACGCCGAGATGGCTC	ACKR3	HGLibA_00447	67	68	0	24	202.024	195.494	0	43.1249	0	0.220595	2.9496	0.001591	0.99841	0.0031819	0.0061619	FALSE
ACTAAAGTCCCCAGCCAATC	ACKR4	HGLibA_00448	5	27	5	0	15.0764	77.6225	10.9959	0	0.729348	0	1.9476	0.025731	0.97427	0.051462	0.060654	FALSE
CAATGACGAAAACTATTGTG	ACKR4	HGLibA_00449	38	94	0	0	114.581	270.241	0	0	0	0	3.7158	0.00010129	0.9999	0.00020258	0.00093793	FALSE
TGTGCTACTTTATCACAGCA	ACKR4	HGLibA_00450	54	131	11	5	162.825	376.613	24.1911	8.98436	0.148571	0.0238557	3.1489	0.00081929	0.99918	0.0016386	0.0038224	FALSE
GACCAGCTGATCAAACGTCG	ACLY	HGLibA_00451	7	0	0	0	21.107	0	0	0	0	#DIV/0!	1.8954	0.029018	0.97098	0.058035	0.067625	FALSE
GAGAGCAATTCGAGATTACC	ACLY	HGLibA_00452	21	56	0	0	63.3209	160.995	0	0	0	0	3.2969	0.00048887	0.99951	0.00097775	0.0026777	FALSE
TTCCACGACGTTTGATCAGC	ACLY	HGLibA_00453	88	147	3	69	265.345	422.611	6.59756	123.984	0.0248641	0.293376	3.1138	0.00092362	0.99908	0.0018472	0.0041546	FALSE
TCAGGTCCCACTCGTTGACG	ACMSD	HGLibA_00454	80	67	0	1	241.222	192.619	0	1.79687	0	0.00932864	4.0345	2.736e-05	0.99997	5.4719e-05	0.00041092	FALSE
CCGCTACTCACCGCATAGAC	ACMSD	HGLibA_00455	55	63	0	69	165.84	181.119	0	123.984	0	0.684544	1.8995	0.028751	0.97125	0.057501	0.067287	FALSE
GAGTGGTGCGAGAGAATTGC	ACMSD	HGLibA_00456	0	0	0	0	0	0	0	0	#DIV/0!	#DIV/0!	1.0306	0.15136	0.84864	0.30271	0.30825	FALSE
TAAATTCGTCTTTCACGTAC	ACN9	HGLibA_00457	99	68	0	32	298.513	195.494	0	57.4999	0	0.294127	3.1622	0.00078285	0.99922	0.0015657	0.0037016	FALSE
ACTCGAGAAACGTGCCGCCC	ACN9	HGLibA_00458	40	9	0	0	120.611	25.8742	0	0	0	0	2.8869	0.0019455	0.99805	0.0038911	0.0071389	FALSE
TGCAACAGCGTTATTGCAAC	ACN9	HGLibA_00459	105	45	8	0	316.604	129.371	17.5935	0	0.0555694	0	3.138	0.00085051	0.99915	0.001701	0.003917	FALSE
AATGGTGAGCACGATGTCAG	ACO1	HGLibA_00460	53	25	0	2	159.81	71.8727	0	3.59374	0	0.0500015	3.1637	0.00077896	0.99922	0.0015579	0.0036882	FALSE
ATGACACGAGCAGGCTTAAA	ACO1	HGLibA_00461	0	63	0	0	0	181.119	0	0	#DIV/0!	0	2.8203	0.0023988	0.9976	0.0047975	0.0083439	FALSE
CGCACACCTTGCTGAGCCAT	ACO1	HGLibA_00462	237	256	9	0	714.621	735.976	19.7927	0	0.0276968	0	5.647	8.1624e-09	1	1.6325e-08	2.1437e-06	FALSE
CACATAGCCGTCCCGCTCAA	ACO2	HGLibA_00463	38	9	1	0	114.581	25.8742	2.19919	0	0.0191934	0	2.8741	0.0020256	0.99797	0.0040512	0.0073557	FALSE
TCTCGGGGTTTGCGTCGTTG	ACO2	HGLibA_00464	53	119	1	0	159.81	342.114	2.19919	0	0.0137613	0	4.0007	3.158e-05	0.99997	6.316e-05	0.00045116	FALSE
GCGCGGATCTGCTCGGAACC	ACO2	HGLibA_00465	4	9	1	0	12.0611	25.8742	2.19919	0	0.182337	0	2.1771	0.014738	0.98526	0.029475	0.036665	FALSE
AGTAGCGCTCGTGCCGCACC	ACOT1	HGLibA_00466	20	18	0	0	60.3056	51.7483	0	0	0	0	2.7964	0.0025835	0.99742	0.005167	0.0088348	FALSE
CGCTACCGCGCCGACACCCT	ACOT1	HGLibA_00467	63	98	5	7	189.963	281.741	10.9959	12.5781	0.0578847	0.0446442	3.4545	0.00027565	0.99972	0.0005513	0.0018227	FALSE
TGGGGGAACCTTACGCTACA	ACOT1	HGLibA_00468	44	61	10	4	132.672	175.369	21.9919	7.18749	0.165761	0.0409848	2.7715	0.0027903	0.99721	0.0055805	0.0093668	FALSE
ACTGTCGTTCCCCGCACGTA	ACOT11	HGLibA_00469	75	102	0	24	226.146	293.241	0	43.1249	0	0.147063	3.3789	0.00036383	0.99964	0.00072765	0.0021889	FALSE
CTTACCGGACAGGCAAGCCG	ACOT11	HGLibA_00470	50	61	0	0	150.764	175.369	0	0	0	0	3.705	0.00010569	0.99989	0.00021138	0.00096435	FALSE
CATAGACAAGGCGCATGCGC	ACOT11	HGLibA_00471	50	59	0	0	150.764	169.62	0	0	0	0	3.6885	0.0001128	0.99989	0.0002256	0.0010089	FALSE
ATGACCACCTCGCCGGGCGC	ACOT12	HGLibA_00472	62	52	17	0	186.947	149.495	37.3862	0	0.199982	0	2.7765	0.0027474	0.99725	0.0054947	0.009261	FALSE
GCTCAGCTCGCCGCGCGCAG	ACOT12	HGLibA_00473	0	0	0	0	0	0	0	0	#DIV/0!	#DIV/0!	1.0306	0.15136	0.84864	0.30271	0.30825	FALSE
TAGAGCATTCAGCACAAGCA	ACOT12	HGLibA_00474	12	22	0	0	36.1833	63.248	0	0	0	0	2.715	0.0033137	0.99669	0.0066274	0.010694	FALSE
TCTCTCAAAATTGCGAGCCT	ACOT13	HGLibA_00475	17	23	0	0	51.2597	66.1229	0	0	0	0	2.8262	0.0023555	0.99764	0.0047111	0.0082274	FALSE
GGTGATAAAGGCCATGACCA	ACOT13	HGLibA_00476	25	31	0	0	75.382	89.1221	0	0	0	0	3.0738	0.0010567	0.99894	0.0021135	0.0045691	FALSE
TGATATGTTATCTACTAACG	ACOT13	HGLibA_00477	28	16	1	0	84.4278	45.9985	2.19919	0	0.0260481	0	2.8998	0.001867	0.99813	0.003734	0.0069157	FALSE
GGTACAGCCGGGACGCTCGA	ACOT2	HGLibA_00478	1	15	0	4	3.01528	43.1236	0	7.18749	0	0.166672	1.7018	0.044392	0.95561	0.088784	0.10041	FALSE
GGAACTGCGCCGAACTCTTC	ACOT2	HGLibA_00479	50	22	1	0	150.764	63.248	2.19919	0	0.014587	0	3.2951	0.00049192	0.99951	0.00098385	0.0026874	FALSE
TGGGGGAACCTTACACTACA	ACOT2	HGLibA_00480	109	133	5	0	328.665	382.363	10.9959	0	0.0334563	0	4.3407	7.1025e-06	0.99999	1.4205e-05	0.00017697	FALSE
ATAAGGAATGCTCTCGTAGG	ACOT4	HGLibA_00481	9	37	0	0	27.1375	106.372	0	0	0	0	2.8647	0.0020871	0.99791	0.0041743	0.0075213	FALSE
CCGCGCACGGCAATGCGCAC	ACOT4	HGLibA_00482	26	137	0	7	78.3972	393.862	0	12.5781	0	0.0319353	2.8291	0.0023337	0.99767	0.0046675	0.0081734	FALSE
CGCAGCGTAACCCGCTGCTC	ACOT4	HGLibA_00483	0	0	0	0	0	0	0	0	#DIV/0!	#DIV/0!	1.0306	0.15136	0.84864	0.30271	0.30825	FALSE
GGTCCTAGTATTGCGCTTCT	ACOT6	HGLibA_00484	98	43	0	8	295.497	123.621	0	14.375	0	0.116283	3.2064	0.00067211	0.99933	0.0013442	0.003323	FALSE
AATCCAAGAAGCGCAATACT	ACOT6	HGLibA_00485	232	235	7	7	699.545	675.603	15.3943	12.5781	0.0220062	0.0186176	5.4467	2.5658e-08	1	5.1316e-08	4.6818e-06	FALSE
CTTTATGCTGCAGCATCCAA	ACOT6	HGLibA_00486	0	16	0	0	0	45.9985	0	0	#DIV/0!	0	2.2533	0.01212	0.98788	0.02424	0.031019	FALSE
CGGTGCGCTCGACACGAGCC	ACOT7	HGLibA_00487	67	45	0	0	202.024	129.371	0	0	0	0	3.7214	9.9061e-05	0.9999	0.00019812	0.00092375	FALSE
TTTCTCGCAGTATTCCCGGC	ACOT7	HGLibA_00488	36	58	2	1	108.55	166.745	4.39837	1.79687	0.0405193	0.0107762	3.216	0.00064991	0.99935	0.0012998	0.0032481	FALSE
CCTCGAGGTGCCTCCTGTTG	ACOT7	HGLibA_00489	102	89	0	0	307.558	255.867	0	0	0	0	4.3793	5.952e-06	0.99999	1.1904e-05	0.00015641	FALSE
CGGTCGTGACCAAGACGCTA	ACOT8	HGLibA_00490	13	2	0	0	39.1986	5.74981	0	0	0	0	2.2628	0.011823	0.98818	0.023645	0.030334	FALSE
ACGAACAGGGTCGAGCTTCT	ACOT8	HGLibA_00491	46	13	0	0	138.703	37.3738	0	0	0	0	3.0231	0.0012509	0.99875	0.0025019	0.0051651	FALSE
CTGTTCGTGTCCGCTCCACT	ACOT8	HGLibA_00492	247	247	7	21	744.774	710.102	15.3943	37.7343	0.0206698	0.0531393	5.4152	3.0612e-08	1	6.1223e-08	5.2147e-06	FALSE
TGACTGTTCAAAACACCGTA	ACOT9	HGLibA_00493	68	111	1	4	205.039	319.115	2.19919	7.18749	0.0107257	0.0225232	3.9094	4.6261e-05	0.99995	9.2523e-05	0.00057353	FALSE
AAATATTTCTCTCGTAATTC	ACOT9	HGLibA_00494	47	2	0	0	141.718	5.74981	0	0	0	0	2.768	0.0028204	0.99718	0.0056407	0.0094559	FALSE
CTCCATCCACACTGCATTAG	ACOT9	HGLibA_00495	69	39	5	0	208.054	112.121	10.9959	0	0.0528513	0	3.1913	0.00070813	0.99929	0.0014163	0.0034467	FALSE
CACTCGCAGCCAGCGTTATG	ACOX1	HGLibA_00496	13	61	1	0	39.1986	175.369	2.19919	0	0.0561037	0	3.0793	0.0010374	0.99896	0.0020747	0.0045104	FALSE
ATCGTACCTATTCGTGAAAT	ACOX1	HGLibA_00497	40	66	0	0	120.611	189.744	0	0	0	0	3.655	0.00012859	0.99987	0.00025717	0.0010971	FALSE
TTCACGAATAGGTACGATAA	ACOX1	HGLibA_00498	11	0	0	0	33.1681	0	0	0	0	#DIV/0!	2.1038	0.017699	0.9823	0.035398	0.0432	FALSE
GCCGAGCTATCAACCGGATG	ACOX2	HGLibA_00499	12	13	0	0	36.1833	37.3738	0	0	0	0	2.5279	0.0057366	0.99426	0.011473	0.016505	FALSE
TGATAGCTCGGCGCCTGGGT	ACOX2	HGLibA_00500	79	20	0	0	238.207	57.4981	0	0	0	0	3.2541	0.00056871	0.99943	0.0011374	0.0029728	FALSE
AGGCGCTCACCTTAGCAGCC	ACOX2	HGLibA_00501	21	43	0	3	63.3209	123.621	0	5.39061	0	0.043606	2.8907	0.0019218	0.99808	0.0038436	0.0070753	FALSE
CGAAGATCCGCTTGCATCGA	ACOX3	HGLibA_00502	46	100	1	0	138.703	287.491	2.19919	0	0.0158554	0	3.911	4.5961e-05	0.99995	9.1921e-05	0.0005711	FALSE
CAGCTCGCGATACTTCTCCA	ACOX3	HGLibA_00503	21	6	1	0	63.3209	17.2494	2.19919	0	0.0347308	0	2.5822	0.0049092	0.99509	0.0098185	0.014578	FALSE
AGCAAACACCACCGCGTGAG	ACOX3	HGLibA_00504	0	0	0	0	0	0	0	0	#DIV/0!	#DIV/0!	1.0306	0.15136	0.84864	0.30271	0.30825	FALSE
CTGCCTCTGTTAAAACGTGC	ACOXL	HGLibA_00505	33	12	0	0	99.5042	34.4989	0	0	0	0	2.9216	0.0017409	0.99826	0.0034819	0.0065773	FALSE
GTCAGCCGAAGCCTTGTCAT	ACOXL	HGLibA_00506	33	75	0	0	99.5042	215.618	0	0	0	0	3.6385	0.00013711	0.99986	0.00027421	0.0011456	FALSE
AGAGGACTTCTCCTATGACA	ACOXL	HGLibA_00507	94	63	0	0	283.436	181.119	0	0	0	0	4.1183	1.9084e-05	0.99998	3.8167e-05	0.00032549	FALSE
ACGGTACCTGCCGGGCAACG	ACP1	HGLibA_00508	24	24	0	0	72.3667	68.9978	0	0	0	0	2.9588	0.001544	0.99846	0.003088	0.0060223	FALSE
TGCTGTTTCTGACTGGAACG	ACP1	HGLibA_00509	49	25	3	0	147.749	71.8727	6.59756	0	0.0446539	0	2.9309	0.00169	0.99831	0.00338	0.0064335	FALSE
CAACTTCCGGGTATGAGATA	ACP1	HGLibA_00510	41	15	1	29	123.626	43.1236	2.19919	52.1093	0.017789	1.20837	1.5038	0.066318	0.93368	0.13264	0.14632	FALSE
GTTGAAGCGCTGCATCCCGT	ACP2	HGLibA_00511	27	3	0	0	81.4125	8.62472	0	0	0	0	2.59	0.004799	0.9952	0.0095981	0.014329	FALSE
GCCCTGCGGCAGCGCTATCA	ACP2	HGLibA_00512	34	5	0	0	102.519	14.3745	0	0	0	0	2.7238	0.0032264	0.99677	0.0064528	0.010493	FALSE
AGCCGTGATAGCGCTGCCGC	ACP2	HGLibA_00513	26	1	1	0	78.3972	2.87491	2.19919	0	0.0280518	0	2.5126	0.0059917	0.99401	0.011983	0.017137	FALSE
TTTCCGGCTAGCACGTACCA	ACP5	HGLibA_00514	7	21	0	2	21.107	60.3731	0	3.59374	0	0.0595256	2.3298	0.0099081	0.99009	0.019816	0.02608	FALSE
GGTAGGCCCGTGCTCGGCTA	ACP5	HGLibA_00515	7	18	0	0	21.107	51.7483	0	0	0	0	2.528	0.0057364	0.99426	0.011473	0.016505	FALSE
CACAGTCCGAGCGATCTCCT	ACP5	HGLibA_00516	5	90	0	0	15.0764	258.742	0	0	0	0	3.0189	0.0012684	0.99873	0.0025367	0.0052149	FALSE
GGAGTCCACCCGTTGTTTGC	ACP6	HGLibA_00517	30	39	3	0	90.4584	112.121	6.59756	0	0.0729348	0	2.8473	0.0022048	0.9978	0.0044095	0.0078357	FALSE
ACGAACCTTCTTTCTGACAC	ACP6	HGLibA_00518	51	71	0	3	153.779	204.118	0	5.39061	0	0.0264092	3.5647	0.00018216	0.99982	0.00036433	0.00138	FALSE
CTTTAGGGGGGCATGTTTGC	ACP6	HGLibA_00519	59	66	0	1	177.901	189.744	0	1.79687	0	0.00946998	3.839	6.177e-05	0.99994	0.00012354	0.00068445	FALSE
GAAACCGTATCACCCAAAAC	ACPL2	HGLibA_00520	13	6	3	0	39.1986	17.2494	6.59756	0	0.168311	0	1.839	0.032954	0.96705	0.065908	0.076221	FALSE
CGTTTCAGTCCACCTGATCC	ACPL2	HGLibA_00521	22	12	0	1	66.3361	34.4989	0	1.79687	0	0.0520849	2.7215	0.0032494	0.99675	0.0064988	0.010538	FALSE
GTTCAAGGGGCTTTCGAAAG	ACPL2	HGLibA_00522	31	21	0	0	93.4736	60.3731	0	0	0	0	3.0201	0.0012635	0.99874	0.0025271	0.005202	FALSE
AGACCGAAGTGTACTAGCCA	ACPP	HGLibA_00523	42	82	2	3	126.642	235.742	4.39837	5.39061	0.0347308	0.0228665	3.4105	0.00032423	0.99968	0.00064846	0.0020259	FALSE
TACTTTCAGGTGTTTCGGCA	ACPP	HGLibA_00524	21	39	0	0	63.3209	112.121	0	0	0	0	3.1255	0.00088757	0.99911	0.0017751	0.004037	FALSE
TCCTCATGGCCACAAGGATT	ACPP	HGLibA_00525	215	168	0	22	648.285	482.984	0	39.5312	0	0.0818477	4.9054	4.6618e-07	1	9.3236e-07	3.1062e-05	FALSE
GAACTTCACGGGACTGTCGC	ACPT	HGLibA_00526	63	11	0	3	189.963	31.624	0	5.39061	0	0.17046	2.7443	0.003032	0.99697	0.006064	0.0099995	FALSE
ACAGTCCCGTGAAGTTCTCC	ACPT	HGLibA_00527	32	14	0	0	96.4889	40.2487	0	0	0	0	2.9324	0.0016818	0.99832	0.0033637	0.0064096	FALSE
ACCCCTGGTGTTCGTGGCTC	ACPT	HGLibA_00528	30	36	0	0	90.4584	103.497	0	0	0	0	3.2062	0.00067254	0.99933	0.0013451	0.003323	FALSE
GTGGTGTCCGCATCGTCGGC	ACR	HGLibA_00529	1	7	0	0	3.01528	20.1244	0	0	0	0	1.9372	0.026361	0.97364	0.052722	0.061912	FALSE
TTGCCTGAACCGTAACCCAC	ACR	HGLibA_00530	28	93	3	1	84.4278	267.366	6.59756	1.79687	0.0781444	0.00672063	3.0083	0.0013134	0.99869	0.0026268	0.0053551	FALSE
GGCGTTATCTTTAGCAACCA	ACR	HGLibA_00531	66	11	0	0	199.008	31.624	0	0	0	0	3.0497	0.0011452	0.99885	0.0022904	0.0048475	FALSE
TGCGAAGAAGCGTTCGTATT	ACRBP	HGLibA_00532	20	141	0	0	60.3056	405.362	0	0	0	0	3.318	0.00045333	0.99955	0.00090667	0.0025457	FALSE
CACCATCGGGCACTAAGCCG	ACRBP	HGLibA_00533	4	0	3	0	12.0611	0	6.59756	0	0.547011	#DIV/0!	0.8822	0.18883	0.81117	0.37767	0.38308	FALSE
GGGTGCTCACCTTCCGATTG	ACRBP	HGLibA_00534	11	5	0	0	33.1681	14.3745	0	0	0	0	2.2854	0.011145	0.98886	0.022289	0.028794	FALSE
CACTGCTTGACTGAACATTA	ACRC	HGLibA_00535	80	157	0	27	241.222	451.36	0	48.5155	0	0.107487	3.5516	0.00019143	0.99981	0.00038285	0.0014275	FALSE
TCAAGCAGTGATGACACCAG	ACRC	HGLibA_00536	0	0	0	0	0	0	0	0	#DIV/0!	#DIV/0!	1.0306	0.15136	0.84864	0.30271	0.30825	FALSE
ACTCACCTCGCCTGTCTCTT	ACRC	HGLibA_00537	95	181	0	5	286.451	520.358	0	8.98436	0	0.0172657	4.3162	7.9373e-06	0.99999	1.5875e-05	0.00018986	FALSE
TAATTTGCATCCTCGTTCCA	ACRV1	HGLibA_00538	80	38	1	1	241.222	109.246	2.19919	1.79687	0.00911685	0.0164479	3.5108	0.0002234	0.99978	0.0004468	0.001583	FALSE
CTCACCAGAAGGCTGTTCAC	ACRV1	HGLibA_00539	19	27	0	0	57.2903	77.6225	0	0	0	0	2.927	0.001711	0.99829	0.003422	0.0064931	FALSE
CCTTTGAGTGAGCTTGAGTC	ACRV1	HGLibA_00540	68	81	0	0	205.039	232.867	0	0	0	0	4.0458	2.6067e-05	0.99997	5.2134e-05	0.00039883	FALSE
CTGTCCACAGGTCGTAGATC	ACSBG1	HGLibA_00541	13	21	0	0	39.1986	60.3731	0	0	0	0	2.715	0.0033137	0.99669	0.0066274	0.010694	FALSE
CCGCCCAGATCTACGACCTG	ACSBG1	HGLibA_00542	7	28	48	3	21.107	80.4974	105.561	5.39061	5.00124	0.0669663	0.1213	0.49259	0.50741	0.98518	0.98542	TRUE
TGTGTGCTAGTCTACACTTC	ACSBG1	HGLibA_00543	35	47	0	3	105.535	135.121	0	5.39061	0	0.0398948	3.1319	0.00086833	0.99913	0.0017367	0.0039834	FALSE
TCCGACAAGCCTCATAGTAC	ACSBG2	HGLibA_00544	104	99	0	0	313.589	284.616	0	0	0	0	4.465	4.0027e-06	1	8.0054e-06	0.00012152	FALSE
CGAGAGTCAGTCAACCGATT	ACSBG2	HGLibA_00545	97	92	0	0	292.482	264.491	0	0	0	0	4.3594	6.5217e-06	0.99999	1.3043e-05	0.000167	FALSE
ATGACCTTACCCGGCTAGGA	ACSBG2	HGLibA_00546	25	51	0	0	75.382	146.62	0	0	0	0	3.3278	0.00043762	0.99956	0.00087523	0.0024892	FALSE
CAAGATCGTGGGCCGCTCTA	ACSF2	HGLibA_00547	17	6	0	0	51.2597	17.2494	0	0	0	0	2.4869	0.0064436	0.99356	0.012887	0.018176	FALSE
CGAGCCATGGCTGTCTACGT	ACSF2	HGLibA_00548	51	118	9	6	153.779	339.239	19.7927	10.7812	0.128708	0.0317806	3.1541	0.000805	0.99919	0.00161	0.0037798	FALSE
TGCACCCCTGAACGTAGCTG	ACSF2	HGLibA_00549	46	45	0	0	138.703	129.371	0	0	0	0	3.5042	0.00022899	0.99977	0.00045799	0.0016093	FALSE
GCAGCGCGTTGACCACACCA	ACSF3	HGLibA_00550	50	10	0	0	150.764	28.7491	0	0	0	0	2.9664	0.0015064	0.99849	0.0030128	0.0059159	FALSE
GGACAGAGCCATGCCGATCT	ACSF3	HGLibA_00551	60	191	1	14	180.917	549.107	2.19919	25.1562	0.0121558	0.0458129	3.1305	0.00087265	0.99913	0.0017453	0.0039958	FALSE
TCTTAAGTTCTGAAACGCCG	ACSF3	HGLibA_00552	68	36	0	0	205.039	103.497	0	0	0	0	3.6448	0.00013378	0.99987	0.00026756	0.0011258	FALSE
TCTTCCGACCAACACGCTTA	ACSL1	HGLibA_00553	226	159	0	5	681.453	457.11	0	8.98436	0	0.0196547	5.2705	6.8026e-08	1	1.3605e-07	8.7266e-06	FALSE
ACTTGACAGCGACGAGCCCT	ACSL1	HGLibA_00554	139	141	0	0	419.124	405.362	0	0	0	0	4.9636	3.4597e-07	1	6.9195e-07	2.5833e-05	FALSE
CTCGTCGCTGTCAAGTAGTG	ACSL1	HGLibA_00555	71	36	0	0	214.085	103.497	0	0	0	0	3.6707	0.00012092	0.99988	0.00024185	0.0010554	FALSE
CAACAGTGATGATGTGCCGC	ACSL3	HGLibA_00556	26	41	0	0	78.3972	117.871	0	0	0	0	3.2192	0.0006427	0.99936	0.0012854	0.0032208	FALSE
CGAGTGGATGATAGCTGCAC	ACSL3	HGLibA_00557	0	55	2	1	0	158.12	4.39837	1.79687	#DIV/0!	0.011364	2.3793	0.008672	0.99133	0.017344	0.023305	FALSE
CTCACAGAAGATGGCGATGT	ACSL3	HGLibA_00558	32	15	8	37	96.4889	43.1236	17.5935	66.4842	0.182337	1.54171	0.85375	0.19662	0.80338	0.39325	0.39869	FALSE
AATCGCAGAGTGAATAACTT	ACSL4	HGLibA_00559	54	62	0	3	162.825	178.244	0	5.39061	0	0.0302428	3.5073	0.00022636	0.99977	0.00045272	0.0015971	FALSE
TCATGGGCTAAATGAATCTG	ACSL4	HGLibA_00560	14	2	0	0	42.2139	5.74981	0	0	0	0	2.2964	0.010827	0.98917	0.021654	0.02812	FALSE
GATTACCAGTGTTGAACTTC	ACSL4	HGLibA_00561	35	47	0	0	105.535	135.121	0	0	0	0	3.4029	0.00033342	0.99967	0.00066684	0.0020655	FALSE
CAGACACAGCGAGTCCTCTT	ACSL5	HGLibA_00562	83	127	0	11	250.268	365.113	0	19.7656	0	0.0541355	3.9344	4.1705e-05	0.99996	8.3409e-05	0.00053759	FALSE
GTCAGGATGCAGATCAACGC	ACSL5	HGLibA_00563	6	15	0	0	18.0917	43.1236	0	0	0	0	2.4256	0.0076415	0.99236	0.015283	0.020901	FALSE
TTTAGACAATGGGCCCTGCT	ACSL5	HGLibA_00564	102	149	0	2	307.558	428.361	0	3.59374	0	0.00838951	4.6319	1.8115e-06	1	3.6231e-06	7.3113e-05	FALSE
CGGCGATCTGTGATTGGGTC	ACSL6	HGLibA_00565	26	18	0	0	78.3972	51.7483	0	0	0	0	2.8999	0.0018665	0.99813	0.003733	0.0069155	FALSE
ATGTACCAGGTGTTCCGCCG	ACSL6	HGLibA_00566	14	67	0	0	42.2139	192.619	0	0	0	0	3.1187	0.00090819	0.99909	0.0018164	0.0041073	FALSE
ATCCGCTACATCATCAATAC	ACSL6	HGLibA_00567	80	56	3	0	241.222	160.995	6.59756	0	0.0273505	0	3.6137	0.00015092	0.99985	0.00030184	0.0012181	FALSE
CAATCCATCCTGAGTCCGAC	ACSM1	HGLibA_00568	60	111	3	5	180.917	319.115	6.59756	8.98436	0.0364674	0.028154	3.675	0.00011893	0.99988	0.00023786	0.0010447	FALSE
GTCGGACTCAGGATGGATTG	ACSM1	HGLibA_00569	164	143	40	52	494.506	411.112	87.9675	93.4373	0.17789	0.22728	3.6254	0.00014423	0.99986	0.00028846	0.0011838	FALSE
AACGTCTTCACACAGACCTG	ACSM1	HGLibA_00570	37	19	0	0	111.565	54.6232	0	0	0	0	3.0881	0.0010073	0.99899	0.0020146	0.0044135	FALSE
GTGCATGCTCCTAATGCCCA	ACSM2A	HGLibA_00571	120	91	1	11	361.833	261.617	2.19919	19.7656	0.0060779	0.0755517	3.9297	4.2524e-05	0.99996	8.5049e-05	0.00054389	FALSE
ACAGGCTCCCGAGAGGACGT	ACSM2A	HGLibA_00572	13	50	0	0	39.1986	143.745	0	0	0	0	3.0483	0.0011507	0.99885	0.0023014	0.0048633	FALSE
GAACATCTTGTGCTCACTTA	ACSM2A	HGLibA_00573	170	104	0	0	512.597	298.99	0	0	0	0	4.7847	8.5626e-07	1	1.7125e-06	4.5533e-05	FALSE
ACAGGCTCCCGAGAGGATGT	ACSM2B	HGLibA_00574	151	116	0	12	455.307	333.489	0	21.5625	0	0.0646571	4.3416	7.0728e-06	0.99999	1.4146e-05	0.00017637	FALSE
TGTCTGAGAAAAGCTGCGAT	ACSM2B	HGLibA_00575	126	92	6	2	379.925	264.491	13.1951	3.59374	0.0347308	0.0135874	4.0585	2.4694e-05	0.99998	4.9388e-05	0.00038492	FALSE
AACATCCTCTCGGGAGCCTG	ACSM2B	HGLibA_00576	41	17	0	7	123.626	48.8734	0	12.5781	0	0.257361	2.4592	0.0069626	0.99304	0.013925	0.019351	FALSE
GATGCAACAGCGTCTACTGC	ACSM3	HGLibA_00577	62	36	18	3	186.947	103.497	39.5854	5.39061	0.211746	0.0520849	2.4637	0.0068762	0.99312	0.013752	0.019193	FALSE
TGATGCTAGCTCGTGTCACC	ACSM3	HGLibA_00578	79	114	24	4	238.207	327.739	52.7805	7.18749	0.221574	0.0219305	3.3747	0.00036945	0.99963	0.0007389	0.0022128	FALSE
TTACCCGATCTCCTCTTTGT	ACSM3	HGLibA_00579	169	190	6	27	509.582	546.232	13.1951	48.5155	0.025894	0.0888185	4.6087	2.0258e-06	1	4.0516e-06	7.8427e-05	FALSE
AATGTAGCTTGCATACGAAC	ACSM4	HGLibA_00580	33	7	1	0	99.5042	20.1244	2.19919	0	0.0221014	0	2.7751	0.0027596	0.99724	0.0055191	0.0092986	FALSE
AATACAATGGACTCCACCGC	ACSM4	HGLibA_00581	45	29	0	1	135.688	83.3723	0	1.79687	0	0.0215524	3.3157	0.00045714	0.99954	0.00091429	0.002558	FALSE
CCCAGGGATCATCTTCATGC	ACSM4	HGLibA_00582	16	63	1	0	48.2445	181.119	2.19919	0	0.0455842	0	3.1603	0.00078803	0.99921	0.0015761	0.0037193	FALSE
TGACCGAATCTGACATCTTC	ACSM5	HGLibA_00583	16	38	0	1	48.2445	109.246	0	1.79687	0	0.0164479	3.0399	0.0011833	0.99882	0.0023667	0.0049621	FALSE
TCTTACATTCAGGATAACTT	ACSM5	HGLibA_00584	137	111	0	5	413.093	319.115	0	8.98436	0	0.028154	4.4391	4.5161e-06	1	9.0321e-06	0.00013154	FALSE
CGTACAGCTCCACACCAGTC	ACSM5	HGLibA_00585	55	4	4	0	165.84	11.4996	8.79675	0	0.0530435	0	2.3202	0.010164	0.98984	0.020328	0.026659	FALSE
ACGAGAGTGTCCCGCGCCAG	ACSS1	HGLibA_00586	33	84	0	7	99.5042	241.492	0	12.5781	0	0.0520849	3.0539	0.0011295	0.99887	0.0022589	0.0047992	FALSE
CCAGATCAAAGCAACGCTCT	ACSS1	HGLibA_00587	28	35	0	0	84.4278	100.622	0	0	0	0	3.1709	0.00075994	0.99924	0.0015199	0.0036261	FALSE
CCGAGAGCGTTGCTTTGATC	ACSS1	HGLibA_00588	38	45	0	0	114.581	129.371	0	0	0	0	3.4144	0.0003196	0.99968	0.00063921	0.0020068	FALSE
TCACATCAAAGTTGTACCGA	ACSS2	HGLibA_00589	104	64	1	23	313.589	183.994	2.19919	41.328	0.00701296	0.224616	3.3102	0.00046609	0.99953	0.00093219	0.0025972	FALSE
CCACAGTAGACATGTCCCCG	ACSS2	HGLibA_00590	45	40	0	0	135.688	114.996	0	0	0	0	3.4411	0.00028972	0.99971	0.00057944	0.0018811	FALSE
GGTGCATTCTGGATGTAGTC	ACSS2	HGLibA_00591	12	32	0	0	36.1833	91.997	0	0	0	0	2.8889	0.0019332	0.99807	0.0038664	0.0070994	FALSE
CTCCCGGTCGTGACCTTGAT	ACSS3	HGLibA_00592	39	90	0	1	117.596	258.742	0	1.79687	0	0.00694465	3.7583	8.5549e-05	0.99991	0.0001711	0.00084271	FALSE
TAGTCGCATTGATCATGTAA	ACSS3	HGLibA_00593	9	3	3	0	27.1375	8.62472	6.59756	0	0.243116	0	1.5555	0.059919	0.94008	0.11984	0.1336	FALSE
TACATCGCCTGTGGGATCAT	ACSS3	HGLibA_00594	42	4	2	7	126.642	11.4996	4.39837	12.5781	0.0347308	1.09378	1.9181	0.027547	0.97245	0.055095	0.064584	FALSE
GCCCCCCGACATGACGTTGT	ACTA1	HGLibA_00595	112	70	3	0	337.711	201.244	6.59756	0	0.0195361	0	4.0167	2.9513e-05	0.99997	5.9025e-05	0.00043134	FALSE
GGGGCACCACGATGTACCCT	ACTA1	HGLibA_00596	76	51	0	0	229.161	146.62	0	0	0	0	3.8636	5.5867e-05	0.99994	0.00011173	0.00064232	FALSE
CGGTGAGATCGCGGCCCGCC	ACTA1	HGLibA_00597	41	31	0	0	123.626	89.1221	0	0	0	0	3.2911	0.00049906	0.9995	0.00099811	0.0027106	FALSE
CCTACCAGTTGTGCGTCCAG	ACTA2	HGLibA_00598	120	210	2	19	361.833	603.731	4.39837	34.1406	0.0121558	0.0565493	4.3469	6.904e-06	0.99999	1.3808e-05	0.00017327	FALSE
GGCCTCACCAGTAGTAACGA	ACTA2	HGLibA_00599	13	29	0	0	39.1986	83.3723	0	0	0	0	2.8551	0.0021512	0.99785	0.0043025	0.0076904	FALSE
GGGACAAAAAGACAGCTACG	ACTA2	HGLibA_00600	8	7	4	0	24.1222	20.1244	8.79675	0	0.364674	0	1.5434	0.061372	0.93863	0.12274	0.13672	FALSE
CAACCGCGAGAAGATGACCC	ACTB	HGLibA_00601	2	0	0	0	6.03056	0	0	0	0	#DIV/0!	1.3424	0.089727	0.91027	0.17945	0.19514	FALSE
TCCTTCCCAGGGCGTGATGG	ACTB	HGLibA_00602	26	31	0	5	78.3972	89.1221	0	8.98436	0	0.100809	2.5752	0.0050091	0.99499	0.010018	0.014818	FALSE
AGCCATGTACGTTGCTATCC	ACTB	HGLibA_00603	7	25	0	0	21.107	71.8727	0	0	0	0	2.6751	0.0037355	0.99626	0.0074711	0.011731	FALSE
TCCTCGACACCAGGGCGTTA	ACTBL2	HGLibA_00604	10	35	0	0	30.1528	100.622	0	0	0	0	2.886	0.0019511	0.99805	0.0039022	0.0071534	FALSE
TGCCAGATCCAGGCGTAGAA	ACTBL2	HGLibA_00605	52	61	1	7	156.794	175.369	2.19919	12.5781	0.0140259	0.0717235	3.1311	0.00087065	0.99913	0.0017413	0.0039923	FALSE
GCCTCATGCCATTCTACGCC	ACTBL2	HGLibA_00606	339	128	0	16	1022.18	367.988	0	28.7499	0	0.0781274	3.5863	0.00016769	0.99983	0.00033539	0.001305	FALSE
TCCCCGGGCAGGCATTGTTC	ACTC1	HGLibA_00607	14	65	0	7	42.2139	186.869	0	12.5781	0	0.0673097	2.4746	0.0066695	0.99333	0.013339	0.018671	FALSE
TGCATACGATCAGCAATACC	ACTC1	HGLibA_00608	113	54	0	0	340.726	155.245	0	0	0	0	3.9592	3.7595e-05	0.99996	7.519e-05	0.00050329	FALSE
TGGTACGGCCAGAAGCATAC	ACTC1	HGLibA_00609	25	19	0	1	75.382	54.6232	0	1.79687	0	0.0328957	2.8999	0.0018665	0.99813	0.003733	0.0069155	FALSE
TCCCCTGCAGGGCGTCATGG	ACTG1	HGLibA_00610	59	39	0	0	177.901	112.121	0	0	0	0	3.5828	0.00016996	0.99983	0.00033991	0.0013171	FALSE
TCGACTCACCTTGATCTTCA	ACTG1	HGLibA_00611	143	175	14	22	431.185	503.109	30.7886	39.5312	0.0714047	0.0785738	4.2849	9.1425e-06	0.99999	1.8285e-05	0.00020707	FALSE
CAAGCAGGAGTACGACGAGT	ACTG1	HGLibA_00612	15	14	0	0	45.2292	40.2487	0	0	0	0	2.6191	0.0044084	0.99559	0.0088168	0.013374	FALSE
ACCGCGCTCGTGTGTGACAA	ACTG2	HGLibA_00613	87	130	3	14	262.329	373.738	6.59756	25.1562	0.0251499	0.0673097	3.8405	6.1394e-05	0.99994	0.00012279	0.0006818	FALSE
CCACTAGGCATGGAGTCCGC	ACTG2	HGLibA_00614	56	6	0	4	168.856	17.2494	0	7.18749	0	0.416679	2.4712	0.0067327	0.99327	0.013465	0.018835	FALSE
GTGTGACATTGACATCCGTA	ACTG2	HGLibA_00615	65	60	0	0	195.993	172.494	0	0	0	0	3.839	6.1772e-05	0.99994	0.00012354	0.00068445	FALSE
CCCGTTACCCACGCTGAAAC	ACTL10	HGLibA_00616	111	76	0	3	334.696	218.493	0	5.39061	0	0.0246718	4.1382	1.7504e-05	0.99998	3.5008e-05	0.00030918	FALSE
TGCTCCACCGGCGCGTTCAG	ACTL10	HGLibA_00617	7	0	0	0	21.107	0	0	0	0	#DIV/0!	1.8954	0.029018	0.97098	0.058035	0.067625	FALSE
CATGGCTAGCACCGCGTTGC	ACTL10	HGLibA_00618	74	66	0	0	223.131	189.744	0	0	0	0	3.9741	3.5329e-05	0.99996	7.0659e-05	0.00048265	FALSE
GTTGAAGGACATAGCCATCG	ACTL6A	HGLibA_00619	0	0	0	0	0	0	0	0	#DIV/0!	#DIV/0!	1.0306	0.15136	0.84864	0.30271	0.30825	FALSE
TGCCAAGACCTCGTAACCTG	ACTL6A	HGLibA_00620	2	6	0	2	6.03056	17.2494	0	3.59374	0	0.20834	1.602	0.054577	0.94542	0.10915	0.12191	FALSE
TCGTTCTACTGGGCTGATTT	ACTL6A	HGLibA_00621	227	303	5	19	684.468	871.097	10.9959	34.1406	0.0160649	0.0391926	5.6276	9.1377e-09	1	1.8275e-08	2.3281e-06	FALSE
ACTATGAGCGGGGGCGTCTA	ACTL6B	HGLibA_00622	17	12	0	0	51.2597	34.4989	0	0	0	0	2.6191	0.0044084	0.99559	0.0088169	0.013374	FALSE
ATGACCTCCGCTCCATCCCG	ACTL6B	HGLibA_00623	113	73	11	6	340.726	209.868	24.1911	10.7812	0.0709985	0.0513714	3.5626	0.00018358	0.99982	0.00036716	0.0013884	FALSE
GTCATGTCGCCCCTCAAGAA	ACTL6B	HGLibA_00624	26	29	1	7	78.3972	83.3723	2.19919	12.5781	0.0280518	0.150867	2.3255	0.010022	0.98998	0.020044	0.026344	FALSE
TACGATCCGCTACGTGCTGC	ACTL7A	HGLibA_00625	114	152	3	2	343.742	436.986	6.59756	3.59374	0.0191934	0.00822393	4.5038	3.338e-06	1	6.676e-06	0.00010852	FALSE
GGTCCACCGCTTTGAGTACG	ACTL7A	HGLibA_00626	201	124	22	1	606.071	356.489	48.3821	1.79687	0.0798291	0.00504047	4.1798	1.4586e-05	0.99999	2.9173e-05	0.00027642	FALSE
ACCCACACGGCCCGCTTCGC	ACTL7A	HGLibA_00627	37	48	0	8	111.565	137.996	0	14.375	0	0.10417	2.8172	0.0024224	0.99758	0.0048449	0.0084113	FALSE
CGTAGCCGCACTTGCAGTAC	ACTL7B	HGLibA_00628	24	63	5	0	72.3667	181.119	10.9959	0	0.151947	0	2.8464	0.002211	0.99779	0.0044221	0.0078525	FALSE
CTTGCGGGTGTCGCCAGCGT	ACTL7B	HGLibA_00629	51	68	1	0	153.779	195.494	2.19919	0	0.0143009	0	3.7794	7.8616e-05	0.99992	0.00015723	0.00079649	FALSE
ACCAGCCGCGCCGACTACGC	ACTL7B	HGLibA_00630	32	33	0	0	96.4889	94.8719	0	0	0	0	3.1974	0.00069329	0.99931	0.0013866	0.0033972	FALSE
GAACTCCAGCGTCTTGCCGC	ACTL8	HGLibA_00631	4	8	0	0	12.0611	22.9993	0	0	0	0	2.1365	0.016319	0.98368	0.032639	0.040146	FALSE
GATAACGGTTCTTGCAGCCA	ACTL8	HGLibA_00632	37	28	0	0	111.565	80.4974	0	0	0	0	3.2018	0.00068285	0.99932	0.0013657	0.0033582	FALSE
GTGCTACGTGCCGCAGAATC	ACTL8	HGLibA_00633	1	0	0	0	3.01528	0	0	0	0	#DIV/0!	1.0306	0.15136	0.84864	0.30271	0.30825	FALSE
TAAGCACCACTATTGCTACG	ACTL9	HGLibA_00634	20	41	0	0	60.3056	117.871	0	0	0	0	3.1392	0.00084691	0.99915	0.0016938	0.0039038	FALSE
CGACTGCGATGCCACGTACA	ACTL9	HGLibA_00635	0	1	0	0	0	2.87491	0	0	#DIV/0!	0	1.0307	0.15135	0.84865	0.30269	0.30825	FALSE
TGGGGAGCGCAGCGACTCGA	ACTL9	HGLibA_00636	0	0	0	0	0	0	0	0	#DIV/0!	#DIV/0!	1.0306	0.15136	0.84864	0.30271	0.30825	FALSE
GGCCTTACCTTCGGCTCCGA	ACTN1	HGLibA_00637	55	33	0	0	165.84	94.8719	0	0	0	0	3.4785	0.00025215	0.99975	0.00050431	0.0017181	FALSE
GATCCAAACAGGTGAACGCT	ACTN1	HGLibA_00638	48	58	1	68	144.733	166.745	2.19919	122.187	0.0151947	0.732781	1.6842	0.046071	0.95393	0.092143	0.10411	FALSE
CCAGCGGACCGAGAAACTGC	ACTN1	HGLibA_00639	28	5	0	0	84.4278	14.3745	0	0	0	0	2.6569	0.0039436	0.99606	0.0078872	0.012257	FALSE
CACGTAGTTGTACTGCACGC	ACTN2	HGLibA_00640	6	9	0	0	18.0917	25.8742	0	0	0	0	2.2513	0.012183	0.98782	0.024367	0.031081	FALSE
GTACAACTACGTGTACGACG	ACTN2	HGLibA_00641	18	30	1	0	54.275	86.2472	2.19919	0	0.0405193	0	2.9535	0.0015708	0.99843	0.0031417	0.0060982	FALSE
CATCCTTCGCTTTGCTATTC	ACTN2	HGLibA_00642	140	109	17	11	422.139	313.365	37.3862	19.7656	0.0885637	0.0630753	3.887	5.0753e-05	0.99995	0.00010151	0.00060734	FALSE
GCATGAGCTTGAGCCCGTCT	ACTN4	HGLibA_00643	73	147	3	33	220.115	422.611	6.59756	59.2968	0.0299732	0.14031	3.2773	0.00052404	0.99948	0.0010481	0.0028077	FALSE
GGAGTTGCACCATGCCGTGA	ACTN4	HGLibA_00644	40	1	0	0	120.611	2.87491	0	0	0	0	2.6862	0.0036136	0.99639	0.0072271	0.011448	FALSE
TGCACATTGACGTTCTTATA	ACTN4	HGLibA_00645	6	4	0	0	18.0917	11.4996	0	0	0	0	2.0457	0.020395	0.97961	0.040789	0.049049	FALSE
GCTCCCCAACAATTTAGAAC	ACTR10	HGLibA_00646	4	6	0	0	12.0611	17.2494	0	0	0	0	2.0457	0.020394	0.97961	0.040788	0.049049	FALSE
GATCTAACCTGATTGATCCA	ACTR10	HGLibA_00647	98	89	2	1	295.497	255.867	4.39837	1.79687	0.0148846	0.00702268	4.0879	2.1761e-05	0.99998	4.3521e-05	0.00035435	FALSE
TTATACTGAACAACTCTGAC	ACTR10	HGLibA_00648	14	0	0	0	42.2139	0	0	0	0	#DIV/0!	2.2127	0.013461	0.98654	0.026922	0.033875	FALSE
ACCCAAGCACGTTCGTGTCA	ACTR1A	HGLibA_00649	17	12	0	6	51.2597	34.4989	0	10.7812	0	0.312509	1.9138	0.027821	0.97218	0.055642	0.065197	FALSE
TGCCATGACACGAACGTGCT	ACTR1A	HGLibA_00650	113	63	0	0	340.726	181.119	0	0	0	0	4.193	1.3767e-05	0.99999	2.7533e-05	0.00026674	FALSE
AAACTTCGGCAGCTCGTTCC	ACTR1A	HGLibA_00651	18	39	1	0	54.275	112.121	2.19919	0	0.0405193	0	3.0833	0.0010237	0.99898	0.0020473	0.0044634	FALSE
TCGGGCGGCCGAAGCACATG	ACTR1B	HGLibA_00652	11	0	0	0	33.1681	0	0	0	0	#DIV/0!	2.1038	0.017699	0.9823	0.035398	0.0432	FALSE
CGCTCAACCCGAGTAAGAAC	ACTR1B	HGLibA_00653	14	17	0	1	42.2139	48.8734	0	1.79687	0	0.0367658	2.6614	0.003891	0.99611	0.007782	0.012113	FALSE
CTGGCAGTACGTCTACTCCA	ACTR1B	HGLibA_00654	0	17	0	8	0	48.8734	0	14.375	#DIV/0!	0.294127	1.3272	0.092225	0.90777	0.18445	0.20039	FALSE
TATAACTAGATATCTTATCA	ACTR2	HGLibA_00655	0	0	0	0	0	0	0	0	#DIV/0!	#DIV/0!	1.0306	0.15136	0.84864	0.30271	0.30825	FALSE
TCATTCCAGTTTGTGAAGTG	ACTR2	HGLibA_00656	49	28	0	0	147.749	80.4974	0	0	0	0	3.3519	0.00040134	0.9996	0.00080267	0.0023401	FALSE
CACATTTGCCCAGTATATGA	ACTR2	HGLibA_00657	33	8	1	0	99.5042	22.9993	2.19919	0	0.0221014	0	2.8068	0.0025018	0.9975	0.0050037	0.0086145	FALSE
TGTCAGACGTCCTCTCTACA	ACTR3	HGLibA_00658	16	13	0	5	48.2445	37.3738	0	8.98436	0	0.240392	2.0124	0.022087	0.97791	0.044174	0.052823	FALSE
AAGTGGGTGATCAAGCTCAA	ACTR3	HGLibA_00659	48	37	0	7	144.733	106.372	0	12.5781	0	0.118247	2.8497	0.0021878	0.99781	0.0043757	0.0077951	FALSE
CACTAGAATATTGTCCTCTC	ACTR3	HGLibA_00660	31	41	0	0	93.4736	117.871	0	0	0	0	3.2828	0.00051394	0.99949	0.0010279	0.0027728	FALSE
GGTGCCACAGTCCACCACGC	ACTR3B	HGLibA_00661	93	27	0	0	280.421	77.6225	0	0	0	0	3.4065	0.00032898	0.99967	0.00065795	0.0020457	FALSE
TTTGAATCATTTAACGTACC	ACTR3B	HGLibA_00662	13	24	0	2	39.1986	68.9978	0	3.59374	0	0.0520849	2.5277	0.0057405	0.99426	0.011481	0.016513	FALSE
AGGCTCCCTGCCTCCCTGCG	ACTR3B	HGLibA_00663	58	72	5	0	174.886	206.993	10.9959	0	0.0628748	0	3.4139	0.00032025	0.99968	0.0006405	0.0020092	FALSE
TTCGAATCATTTAACGTTCC	ACTR3C	HGLibA_00664	111	54	0	2	334.696	155.245	0	3.59374	0	0.0231488	3.7964	7.341e-05	0.99993	0.00014682	0.00076465	FALSE
TGAACTGCAATGTAGAGTCC	ACTR3C	HGLibA_00665	30	73	0	10	90.4584	209.868	0	17.9687	0	0.085619	2.8483	0.002198	0.9978	0.004396	0.0078165	FALSE
TCTCCAGGCAGTGCTGGCCT	ACTR3C	HGLibA_00666	76	100	2	13	229.161	287.491	4.39837	23.3593	0.0191934	0.0812524	3.5513	0.00019164	0.99981	0.00038328	0.0014276	FALSE
TGAGCACAGCTACATCGCTG	ACTR5	HGLibA_00667	34	49	0	0	102.519	140.87	0	0	0	0	3.4144	0.0003196	0.99968	0.0006392	0.0020068	FALSE
AACTGCAAGCGCATCAATCT	ACTR5	HGLibA_00668	85	43	0	0	256.299	123.621	0	0	0	0	3.8201	6.6694e-05	0.99993	0.00013339	0.00071918	FALSE
TTACCTGCACATATAGCAGT	ACTR5	HGLibA_00669	37	9	2	0	111.565	25.8742	4.39837	0	0.0394242	0	2.6321	0.0042424	0.99576	0.0084847	0.01298	FALSE
GGAGCTTACAACGCCAAAAT	ACTR6	HGLibA_00670	0	25	0	4	0	71.8727	0	7.18749	#DIV/0!	0.100003	1.9345	0.026525	0.97348	0.053049	0.062272	FALSE
TGAGATGACGACCTTAGTGC	ACTR6	HGLibA_00671	0	2	0	0	0	5.74981	0	0	#DIV/0!	0	1.3425	0.089722	0.91028	0.17944	0.19514	FALSE
ACTCTTAACCAATCATCTAA	ACTR6	HGLibA_00672	25	27	1	0	75.382	77.6225	2.19919	0	0.0291739	0	3.02	0.0012638	0.99874	0.0025276	0.005202	FALSE
GCGGCCCATCGTGCCCGCGC	ACTR8	HGLibA_00673	40	0	0	0	120.611	0	0	0	0	#DIV/0!	2.6637	0.0038639	0.99614	0.0077278	0.012056	FALSE
CGCACCTCTTGCAGCGACTC	ACTR8	HGLibA_00674	40	24	6	2	120.611	68.9978	13.1951	3.59374	0.109402	0.0520849	2.4375	0.0073936	0.99261	0.014787	0.020377	FALSE
CATCACCCTGAGTATTTAGT	ACTR8	HGLibA_00675	22	42	19	99	66.3361	120.746	41.7846	177.89	0.629891	1.47326	0.30549	0.60362	0.39638	0.79276	0.79562	TRUE
GAGGGCTCGGTCATAAGTAC	ACTRT1	HGLibA_00676	35	37	0	0	105.535	106.372	0	0	0	0	3.2869	0.00050644	0.99949	0.0010129	0.0027422	FALSE
AGTTAAACCCGCTAGCAAAG	ACTRT1	HGLibA_00677	97	36	4	0	292.482	103.497	8.79675	0	0.0300762	0	3.158	0.00079425	0.99921	0.0015885	0.0037426	FALSE
CGCAGTCACCAAACTCTGTA	ACTRT1	HGLibA_00678	55	163	0	0	165.84	468.61	0	0	0	0	3.8572	5.7349e-05	0.99994	0.0001147	0.00065356	FALSE
GGAGACCATATTCGAGAGCC	ACTRT2	HGLibA_00679	0	22	0	0	0	63.248	0	0	#DIV/0!	0	2.3914	0.0083916	0.99161	0.016783	0.022627	FALSE
CTGCACTCCCCTTTCGAGCG	ACTRT2	HGLibA_00680	79	45	0	0	238.207	129.371	0	0	0	0	3.8359	6.2558e-05	0.99994	0.00012512	0.00068999	FALSE
AGATCACGGCTCCCCCCGAC	ACTRT2	HGLibA_00681	63	8	0	0	189.963	22.9993	0	0	0	0	2.9768	0.0014564	0.99854	0.0029128	0.0057731	FALSE
GAGCCGTTGTCGATCACCAC	ACTRT3	HGLibA_00682	3	23	0	0	9.04584	66.1229	0	0	0	0	2.5149	0.0059541	0.99405	0.011908	0.01706	FALSE
CAACGGCTCGGGAATGATCA	ACTRT3	HGLibA_00683	5	1	0	0	15.0764	2.87491	0	0	0	0	1.8256	0.033954	0.96605	0.067908	0.078175	FALSE
ACTAACCGCTTGTCTAAACC	ACTRT3	HGLibA_00684	52	27	0	0	156.794	77.6225	0	0	0	0	3.3795	0.00036308	0.99964	0.00072616	0.0021863	FALSE
TTGGATCATTCGTGTACATC	ACVR1	HGLibA_00685	161	187	1	0	485.46	537.608	2.19919	0	0.00453011	0	5.3487	4.4301e-08	1	8.8601e-08	6.5428e-06	FALSE
GGCTCGCCAGATTACACTGT	ACVR1	HGLibA_00686	25	54	0	0	75.382	155.245	0	0	0	0	3.3598	0.00038994	0.99961	0.00077988	0.0022948	FALSE
AGCAGCCTTTCTGGTAGACG	ACVR1	HGLibA_00687	14	0	0	0	42.2139	0	0	0	0	#DIV/0!	2.2127	0.013461	0.98654	0.026922	0.033875	FALSE
TGCCCACGATCTCCATGTGC	ACVR1B	HGLibA_00688	13	17	0	3	39.1986	48.8734	0	5.39061	0	0.110297	2.296	0.010838	0.98916	0.021676	0.028146	FALSE
AGCCTGAGCACCCGTCCATG	ACVR1B	HGLibA_00689	42	95	0	591	126.642	273.116	0	1061.95	0	3.88828	1.0549	0.80258	0.19742	0.39484	0.40028	TRUE
ACACCTGCACATGGAGATCG	ACVR1B	HGLibA_00690	22	26	0	5	66.3361	74.7476	0	8.98436	0	0.120196	2.4231	0.0076936	0.99231	0.015387	0.021031	FALSE
ATTTATGATGTGACCGCCTC	ACVR1C	HGLibA_00691	47	21	0	2	141.718	60.3731	0	3.59374	0	0.0595256	3.0337	0.0012079	0.99879	0.0024159	0.0050387	FALSE
TTGGTTAGGTCTACCTCTGT	ACVR1C	HGLibA_00692	280	398	2	16	844.278	1144.21	4.39837	28.7499	0.00520963	0.0251264	6.3499	1.0775e-10	1	2.155e-10	9.6372e-08	FALSE
AGGGTCGACAGTGCTCCTAC	ACVR1C	HGLibA_00693	66	67	3	0	199.008	192.619	6.59756	0	0.0331522	0	3.5815	0.00017081	0.99983	0.00034162	0.0013222	FALSE
TGCCACTTATGTTAATTGCG	ACVR2A	HGLibA_00694	183	236	4	78	551.796	678.478	8.79675	140.156	0.015942	0.206574	4.5446	2.7515e-06	1	5.503e-06	9.5838e-05	FALSE
ACTTGAGTTGGAACAAGTAC	ACVR2A	HGLibA_00695	70	135	3	12	211.07	388.112	6.59756	21.5625	0.0312578	0.0555572	3.6447	0.00013386	0.99987	0.00026772	0.001126	FALSE
CCAGTTGCTTAACGAATATG	ACVR2A	HGLibA_00696	84	154	2	0	253.283	442.736	4.39837	0	0.0173654	0	4.4326	4.6546e-06	1	9.3091e-06	0.00013387	FALSE
GCGATGCCGGTACATCCAAA	ACVR2B	HGLibA_00697	3	0	0	1	9.04584	0	0	1.79687	0	#DIV/0!	1.5199	0.064267	0.93573	0.12853	0.1419	FALSE
CGGCATCGCAAGCCCCCCTA	ACVR2B	HGLibA_00698	70	104	8	0	211.07	298.99	17.5935	0	0.083354	0	3.6683	0.00012208	0.99988	0.00024415	0.0010622	FALSE
CGCGGAACATGACGGCGCCC	ACVR2B	HGLibA_00699	23	38	0	0	69.3514	109.246	0	0	0	0	3.1392	0.00084691	0.99915	0.0016938	0.0039038	FALSE
GCAGTGTTGCATCGCCGACC	ACVRL1	HGLibA_00700	13	2	0	0	39.1986	5.74981	0	0	0	0	2.2628	0.011823	0.98818	0.023645	0.030334	FALSE
CTCAGACACGACAACATCCT	ACVRL1	HGLibA_00701	56	95	37	15	168.856	273.116	81.3699	26.9531	0.481891	0.0986872	2.5359	0.0056072	0.99439	0.011214	0.016226	FALSE
CATCGGCAACAACCCGAGAG	ACVRL1	HGLibA_00702	70	69	9	0	211.07	198.369	19.7927	0	0.0937733	0	3.3089	0.00046837	0.99953	0.00093673	0.0026077	FALSE
TGGCGGAAGAGCGTCACCGA	ACY1	HGLibA_00703	7	5	0	0	21.107	14.3745	0	0	0	0	2.1365	0.01632	0.98368	0.032639	0.040146	FALSE
GCTGGACAGTGCGGATACGC	ACY1	HGLibA_00704	2	38	3	1	6.03056	109.246	6.59756	1.79687	1.09402	0.0164479	2.0927	0.018186	0.98181	0.036372	0.04421	FALSE
TGAGGAGACAGCCCGCCAGC	ACY1	HGLibA_00705	41	25	0	1	123.626	71.8727	0	1.79687	0	0.0250008	3.2192	0.00064273	0.99936	0.0012855	0.0032208	FALSE
GGGGAAGTCCACGACGCCCA	ACY3	HGLibA_00706	16	60	0	11	48.2445	172.494	0	19.7656	0	0.114587	2.3305	0.009889	0.99011	0.019778	0.026033	FALSE
CTATAGACCCGTGGGCGTCG	ACY3	HGLibA_00707	23	19	0	0	69.3514	54.6232	0	0	0	0	2.8664	0.0020756	0.99792	0.0041511	0.0074873	FALSE
GGCAACGCCCTTCTCATAGT	ACY3	HGLibA_00708	37	19	0	0	111.565	54.6232	0	0	0	0	3.0881	0.0010073	0.99899	0.0020146	0.0044135	FALSE
CAGGAACTTACCTGCATAAC	ACYP1	HGLibA_00709	28	47	0	0	84.4278	135.121	0	0	0	0	3.3157	0.00045712	0.99954	0.00091423	0.002558	FALSE
CACATACCTGAGTATGCTTA	ACYP1	HGLibA_00710	57	69	0	1	171.871	198.369	0	1.79687	0	0.00905824	3.8452	6.0234e-05	0.99994	0.00012047	0.00067321	FALSE
TTTCATAATCCACTGATATC	ACYP1	HGLibA_00711	46	34	0	0	138.703	97.7468	0	0	0	0	3.3873	0.00035289	0.99965	0.00070577	0.0021447	FALSE
TCCGAACACCTCGTAGTCCA	ACYP2	HGLibA_00712	162	142	2	0	488.475	408.237	4.39837	0	0.00900429	0	4.9709	3.3326e-07	1	6.6653e-07	2.5296e-05	FALSE
CGAGGTGTTCGGAAGAGTGC	ACYP2	HGLibA_00713	13	24	0	0	39.1986	68.9978	0	0	0	0	2.7721	0.0027851	0.99721	0.0055703	0.0093531	FALSE
AGAGTATTCAAGCTTAGAGA	ACYP2	HGLibA_00714	8	26	0	0	24.1222	74.7476	0	0	0	0	2.715	0.0033136	0.99669	0.0066273	0.010694	FALSE
CAGGCTTGATGGATCCGTCT	ADA	HGLibA_00715	10	26	2	5	30.1528	74.7476	4.39837	8.98436	0.14587	0.120196	2.0028	0.022598	0.9774	0.045196	0.053912	FALSE
GCTCACTTTGGGCTTGTCGA	ADA	HGLibA_00716	94	88	0	0	283.436	252.992	0	0	0	0	4.3088	8.2067e-06	0.99999	1.6413e-05	0.0001939	FALSE
GAACTGCATGTCCACCTAGA	ADA	HGLibA_00717	40	17	0	3	120.611	48.8734	0	5.39061	0	0.110297	2.8063	0.0025058	0.99749	0.0050116	0.0086249	FALSE
GCGAGTTCAGCTTGACCTTA	ADAD1	HGLibA_00718	102	46	0	0	307.558	132.246	0	0	0	0	3.8139	6.8408e-05	0.99993	0.00013682	0.00073082	FALSE
CTCGCTGCATTTGTGCAAAC	ADAD1	HGLibA_00719	157	34	0	0	473.399	97.7468	0	0	0	0	3.4902	0.00024135	0.99976	0.0004827	0.0016695	FALSE
GCTAGTTCAGATAAAACAAC	ADAD1	HGLibA_00720	31	8	0	1	93.4736	22.9993	0	1.79687	0	0.0781274	2.7872	0.0026586	0.99734	0.0053171	0.0090358	FALSE
ATGGCGAGCGCTCGTCCAAC	ADAD2	HGLibA_00721	41	1	0	0	123.626	2.87491	0	0	0	0	2.6956	0.0035131	0.99649	0.0070262	0.0112	FALSE
TGCTCACCTACCTACGCTCA	ADAD2	HGLibA_00722	83	99	25	0	250.268	284.616	54.9797	0	0.219683	0	3.3178	0.00045361	0.99955	0.00090721	0.0025469	FALSE
CAGTTCCGCGCTCACCGAGA	ADAD2	HGLibA_00723	65	28	0	5	195.993	80.4974	0	8.98436	0	0.111611	3.0015	0.0013434	0.99866	0.0026867	0.0054447	FALSE
CAATCACAGTCATCTGATCG	ADAL	HGLibA_00724	43	37	0	8	129.657	106.372	0	14.375	0	0.135139	2.7528	0.0029547	0.99705	0.0059093	0.0097915	FALSE
TCAGATGACTGTGATTGACA	ADAL	HGLibA_00725	33	51	2	0	99.5042	146.62	4.39837	0	0.0442029	0	3.225	0.00062981	0.99937	0.0012596	0.0031776	FALSE
GAATAGAAGTCTGTCTTGCA	ADAL	HGLibA_00726	22	7	0	0	66.3361	20.1244	0	0	0	0	2.6263	0.0043165	0.99568	0.0086331	0.013165	FALSE
AAAATGTGCCACCACGAGTC	ADAM10	HGLibA_00727	6	16	0	0	18.0917	45.9985	0	0	0	0	2.4525	0.0070941	0.99291	0.014188	0.019652	FALSE
GATACCTCTCATATTTACAC	ADAM10	HGLibA_00728	80	63	0	0	241.222	181.119	0	0	0	0	4.0001	3.1652e-05	0.99997	6.3303e-05	0.00045116	FALSE
AAGTGTCCCTCTTCATTCGT	ADAM10	HGLibA_00729	2	36	0	0	6.03056	103.497	0	0	0	0	2.6497	0.0040287	0.99597	0.0080573	0.012469	FALSE
CCTCCTCTCCTCGCAATACG	ADAM11	HGLibA_00730	30	75	0	0	90.4584	215.618	0	0	0	0	3.5409	0.00019941	0.9998	0.00039883	0.001467	FALSE
GGTCACGGAACCCAGCCGTC	ADAM11	HGLibA_00731	20	12	0	0	60.3056	34.4989	0	0	0	0	2.6818	0.003661	0.99634	0.007322	0.011556	FALSE
GCTCCACGTATTGCGAGGAG	ADAM11	HGLibA_00732	6	34	0	1	18.0917	97.7468	0	1.79687	0	0.0183829	2.7483	0.0029949	0.99701	0.0059898	0.0098997	FALSE
TTGGAGTCGAAGCTCTTCAC	ADAM12	HGLibA_00733	123	87	7	0	370.879	250.117	15.3943	0	0.0415076	0	4.0334	2.7484e-05	0.99997	5.4969e-05	0.0004122	FALSE
GTCAGTCTCAGCACGTGTTC	ADAM12	HGLibA_00734	133	59	0	17	401.032	169.62	0	30.5468	0	0.18009	3.1875	0.00071751	0.99928	0.001435	0.0034801	FALSE
AATATCCCCGTACATGTCCA	ADAM12	HGLibA_00735	22	67	0	8	66.3361	192.619	0	14.375	0	0.0746291	2.6896	0.0035766	0.99642	0.0071532	0.011362	FALSE
TAATTGGGAGATCGTCCTGA	ADAM15	HGLibA_00736	31	45	0	0	93.4736	129.371	0	0	0	0	3.3278	0.00043763	0.99956	0.00087525	0.0024892	FALSE
TTCCCCGAGTATTAGCTGTC	ADAM15	HGLibA_00737	57	7	1	0	171.871	20.1244	2.19919	0	0.0127956	0	2.9289	0.0017008	0.9983	0.0034017	0.0064695	FALSE
CACAGCTTGCCCGCCAGCGC	ADAM15	HGLibA_00738	73	80	15	77	220.115	229.993	32.9878	138.359	0.149866	0.601581	2.0836	0.0186	0.9814	0.037199	0.045122	FALSE
AACGTTCAGTACTTGATGTC	ADAM17	HGLibA_00739	83	34	0	0	250.268	97.7468	0	0	0	0	3.5851	0.00016848	0.99983	0.00033697	0.0013101	FALSE
GGACTTCTTCACTGGACACG	ADAM17	HGLibA_00740	5	9	0	0	15.0764	25.8742	0	0	0	0	2.2153	0.013369	0.98663	0.026739	0.033695	FALSE
CTTAAGGTGAGCCTGACTCT	ADAM17	HGLibA_00741	72	68	21	0	217.1	195.494	46.1829	0	0.212726	0	2.9736	0.0014715	0.99853	0.0029431	0.0058132	FALSE
CAACCTTACACTCTACATCT	ADAM18	HGLibA_00742	132	162	12	0	398.017	465.735	26.3902	0	0.0663043	0	4.4692	3.9249e-06	1	7.8499e-06	0.00012007	FALSE
TTTCCGAGATGTAGAGTGTA	ADAM18	HGLibA_00743	134	130	7	3	404.047	373.738	15.3943	5.39061	0.0381003	0.0144235	4.3443	6.9848e-06	0.99999	1.397e-05	0.00017472	FALSE
TCATTTGACTTAATCTTCCG	ADAM18	HGLibA_00744	9	26	8	0	27.1375	74.7476	17.5935	0	0.648309	0	1.803	0.035692	0.96431	0.071384	0.082041	FALSE
ACTCACCTCCAATTTCCGTG	ADAM19	HGLibA_00745	149	45	0	0	449.277	129.371	0	0	0	0	3.653	0.00012959	0.99987	0.00025918	0.0011038	FALSE
TGAGGGGCGAGAACTGATCC	ADAM19	HGLibA_00746	10	48	0	6	30.1528	137.996	0	10.7812	0	0.0781274	2.3449	0.0095158	0.99048	0.019032	0.025161	FALSE
TCAAACCACCACACGGAAAT	ADAM19	HGLibA_00747	15	22	0	0	45.2292	63.248	0	0	0	0	2.7721	0.0027852	0.99721	0.0055703	0.0093531	FALSE
CAGAAACAAGACGCGCCACA	ADAM2	HGLibA_00748	87	33	0	0	262.329	94.8719	0	0	0	0	3.5487	0.00019358	0.99981	0.00038715	0.001438	FALSE
CGCGTCTTGTTTCTGCTCAG	ADAM2	HGLibA_00749	58	91	2	0	174.886	261.617	4.39837	0	0.0251499	0	3.8713	5.4124e-05	0.99995	0.00010825	0.00063097	FALSE
TCCTACAAAATTGTAATTGA	ADAM2	HGLibA_00750	12	32	0	0	36.1833	91.997	0	0	0	0	2.8889	0.0019332	0.99807	0.0038664	0.0070994	FALSE
CCAAATTATGACCAAGCTCG	ADAM20	HGLibA_00751	34	59	2	11	102.519	169.62	4.39837	19.7656	0.0429028	0.116529	2.7006	0.0034609	0.99654	0.0069218	0.011064	FALSE
GTAGCTCGCACACACACCAC	ADAM20	HGLibA_00752	16	7	0	0	48.2445	20.1244	0	0	0	0	2.4869	0.0064436	0.99356	0.012887	0.018176	FALSE
ACCCTCCCACACATGATATC	ADAM20	HGLibA_00753	80	83	3	1	241.222	238.617	6.59756	1.79687	0.0273505	0.00753035	3.7828	7.7529e-05	0.99992	0.00015506	0.00079068	FALSE
TCCATTGAGAGAAATCGTTC	ADAM21	HGLibA_00754	23	21	0	0	69.3514	60.3731	0	0	0	0	2.8944	0.0018996	0.9981	0.0037991	0.00701	FALSE
ACGACATATTCCTGCAACAT	ADAM21	HGLibA_00755	215	156	22	0	648.285	448.486	48.3821	0	0.0746309	0	4.7798	8.7722e-07	1	1.7544e-06	4.6133e-05	FALSE
TAAGAAGCCCGACAGTAAAC	ADAM21	HGLibA_00756	16	17	0	0	48.2445	48.8734	0	0	0	0	2.7019	0.0034475	0.99655	0.006895	0.011033	FALSE
TGAACACTTACTGAAGTCCG	ADAM22	HGLibA_00757	74	101	6	1	223.131	290.366	13.1951	1.79687	0.0591363	0.00618831	3.7332	9.4537e-05	0.99991	0.00018907	0.00089691	FALSE
GAGAATGAATGACGTTCCAA	ADAM22	HGLibA_00758	42	55	0	0	126.642	158.12	0	0	0	0	3.5652	0.00018176	0.99982	0.00036352	0.0013778	FALSE
AGGAGAGCACTGTTACTACC	ADAM22	HGLibA_00759	39	21	0	0	117.596	60.3731	0	0	0	0	3.1392	0.00084697	0.99915	0.0016939	0.0039038	FALSE
AACCGTACCTTAGAGTACTG	ADAM23	HGLibA_00760	5	13	0	6	15.0764	37.3738	0	10.7812	0	0.28847	1.5437	0.061334	0.93867	0.12267	0.13663	FALSE
TATGATAGAGCCACTAGAGC	ADAM23	HGLibA_00761	45	50	2	0	135.688	143.745	4.39837	0	0.0324155	0	3.3531	0.00039954	0.9996	0.00079908	0.0023393	FALSE
CACTTACTGAAGTCCATTGC	ADAM23	HGLibA_00762	57	48	0	0	171.871	137.996	0	0	0	0	3.6516	0.0001303	0.99987	0.00026059	0.0011064	FALSE
TCATCCACTGCATAAAAGAG	ADAM28	HGLibA_00763	42	14	0	3	126.642	40.2487	0	5.39061	0	0.133933	2.7373	0.0030976	0.9969	0.0061951	0.010161	FALSE
AAAAGCTGTACCTGTTGCTC	ADAM28	HGLibA_00764	28	80	3	0	84.4278	229.993	6.59756	0	0.0781444	0	3.1072	0.00094424	0.99906	0.0018885	0.0042194	FALSE
AATATGTACCTGCAACAGAG	ADAM28	HGLibA_00765	29	97	5	0	87.4431	278.866	10.9959	0	0.12575	0	2.9614	0.0015311	0.99847	0.0030621	0.0059883	FALSE
AGTCGGAGAACATTACGCCC	ADAM29	HGLibA_00766	0	14	0	0	0	40.2487	0	0	#DIV/0!	0	2.1908	0.014233	0.98577	0.028467	0.03568	FALSE
GTGGTGCCAGTTATCCTCAC	ADAM29	HGLibA_00767	57	31	0	0	171.871	89.1221	0	0	0	0	3.4785	0.00025216	0.99975	0.00050431	0.0017181	FALSE
AGTAGTATGATCACTCATAT	ADAM29	HGLibA_00768	86	60	4	3	259.314	172.494	8.79675	5.39061	0.0339232	0.0312509	3.5013	0.0002315	0.99977	0.000463	0.0016228	FALSE
GCATTGTCGGAACTAGTAGA	ADAM30	HGLibA_00769	53	14	28	2	159.81	40.2487	61.5772	3.59374	0.385316	0.0892884	1.4538	0.073006	0.92699	0.14601	0.16076	FALSE
GGAACCCCTTGCAAGTATGA	ADAM30	HGLibA_00770	63	21	2	4	189.963	60.3731	4.39837	7.18749	0.0231539	0.119051	2.7208	0.0032566	0.99674	0.0065133	0.010557	FALSE
ATGCTCGCCTGTCATCAGAT	ADAM30	HGLibA_00771	269	260	0	47	811.11	747.476	0	84.4529	0	0.112984	5.4389	2.6805e-08	1	5.361e-08	4.8287e-06	FALSE
GCTCACCGGGTCTTGACGCC	ADAM32	HGLibA_00772	34	105	0	0	102.519	301.865	0	0	0	0	3.5821	0.00017043	0.99983	0.00034086	0.0013199	FALSE
GCCGCACCATGTTCCGCCTC	ADAM32	HGLibA_00773	115	197	0	7	346.757	566.357	0	12.5781	0	0.0222088	4.6348	1.7861e-06	1	3.5721e-06	7.2659e-05	FALSE
GTGTACAGTTTCTCATCTAT	ADAM32	HGLibA_00774	127	119	7	1	382.94	342.114	15.3943	1.79687	0.0402003	0.00525226	4.2618	1.0138e-05	0.99999	2.0275e-05	0.00022191	FALSE
ACCCTGGCGCACCGTCAGCC	ADAM33	HGLibA_00775	91	33	0	0	274.39	94.8719	0	0	0	0	3.5397	0.00020029	0.9998	0.00040057	0.0014693	FALSE
GCAGCCAGTCACCCCGCACT	ADAM33	HGLibA_00776	125	147	27	0	376.91	422.611	59.378	0	0.157539	0	4.0401	2.6711e-05	0.99997	5.3421e-05	0.0004045	FALSE
GAAACCCACTACGGCCCAGA	ADAM33	HGLibA_00777	0	0	0	0	0	0	0	0	#DIV/0!	#DIV/0!	1.0306	0.15136	0.84864	0.30271	0.30825	FALSE
CTGATACAGAAGCGAGATAC	ADAM7	HGLibA_00778	16	36	6	65	48.2445	103.497	13.1951	116.797	0.273505	1.12851	0.3094	0.37851	0.62149	0.75702	0.76023	FALSE
GTATCTCGCTTCTGTATCAG	ADAM7	HGLibA_00779	41	49	0	2	123.626	140.87	0	3.59374	0	0.025511	3.2961	0.00049024	0.99951	0.00098049	0.0026828	FALSE
CAAGACATACCTTTAACCTG	ADAM7	HGLibA_00780	40	19	0	0	120.611	54.6232	0	0	0	0	3.1301	0.00087384	0.99913	0.0017477	0.0039958	FALSE
CGGCTACACAGAGACCTATA	ADAM8	HGLibA_00781	18	27	0	4	54.275	77.6225	0	7.18749	0	0.0925954	2.4683	0.0067887	0.99321	0.013577	0.018983	FALSE
CTGGGCGCGATGATGCTGCC	ADAM8	HGLibA_00782	30	22	0	0	90.4584	63.248	0	0	0	0	3.0201	0.0012635	0.99874	0.0025271	0.005202	FALSE
CCGACCCATACCTGCCCGCG	ADAM8	HGLibA_00783	0	24	0	0	0	68.9978	0	0	#DIV/0!	0	2.4306	0.0075364	0.99246	0.015073	0.020684	FALSE
CACTGACCATCCCAATATAC	ADAM9	HGLibA_00784	0	5	0	1	0	14.3745	0	1.79687	#DIV/0!	0.125004	1.7137	0.043294	0.95671	0.086589	0.097983	FALSE
TTAGGTATCTTATGTTATTC	ADAM9	HGLibA_00785	257	165	44	11	774.927	474.36	96.7642	19.7656	0.124869	0.0416679	4.2875	9.0361e-06	0.99999	1.8072e-05	0.00020579	FALSE
CTTATGAAATTATAACTCCT	ADAM9	HGLibA_00786	47	36	0	0	141.718	103.497	0	0	0	0	3.4182	0.00031514	0.99968	0.00063029	0.001988	FALSE
TCGGACCCTACCATGTTCTC	ADAMDEC1	HGLibA_00787	16	5	0	0	48.2445	14.3745	0	0	0	0	2.4346	0.0074533	0.99255	0.014907	0.020484	FALSE
TACCACGAAACCTGAGAACA	ADAMDEC1	HGLibA_00788	59	45	0	3	177.901	129.371	0	5.39061	0	0.0416679	3.3876	0.00035258	0.99965	0.00070516	0.0021447	FALSE
ACCACAACTTCATGCTGCGT	ADAMDEC1	HGLibA_00789	37	82	0	13	111.565	235.742	0	23.3593	0	0.0990884	2.9712	0.0014832	0.99852	0.0029665	0.0058519	FALSE
CTGCCGGTTGGCATCGTACG	ADAMTS1	HGLibA_00790	15	75	0	2	45.2292	215.618	0	3.59374	0	0.0166672	2.9439	0.0016204	0.99838	0.0032409	0.006248	FALSE
GCACCTCGTACGATGCCAAC	ADAMTS1	HGLibA_00791	119	153	0	0	358.818	439.861	0	0	0	0	4.912	4.5078e-07	1	9.0156e-07	3.0434e-05	FALSE
GCTTGTGGCAGACCAGTCGA	ADAMTS1	HGLibA_00792	79	49	1	2	238.207	140.87	2.19919	3.59374	0.00923225	0.025511	3.5828	0.00016995	0.99983	0.00033991	0.0013171	FALSE
CTCACGTGTGCCCGATCTCG	ADAMTS10	HGLibA_00793	50	41	0	8	150.764	117.871	0	14.375	0	0.121955	2.901	0.0018599	0.99814	0.0037197	0.0069071	FALSE
CCAGACGCACACCATCGACA	ADAMTS10	HGLibA_00794	22	25	0	0	66.3361	71.8727	0	0	0	0	2.943	0.001625	0.99837	0.00325	0.0062507	FALSE
CGCTCACACATTCCGCCCAC	ADAMTS10	HGLibA_00795	22	37	0	1	66.3361	106.372	0	1.79687	0	0.0168924	3.1116	0.00093046	0.99907	0.0018609	0.0041703	FALSE
ACCACCCGCACATCGTTTAC	ADAMTS12	HGLibA_00796	43	30	0	0	129.657	86.2472	0	0	0	0	3.3034	0.0004776	0.99952	0.00095519	0.002641	FALSE
CTCGGACTGGACCCACCACG	ADAMTS12	HGLibA_00797	11	32	0	0	33.1681	91.997	0	0	0	0	2.8721	0.0020388	0.99796	0.0040775	0.0073919	FALSE
GTACTACAGAATTTCTCACG	ADAMTS12	HGLibA_00798	7	17	0	7	21.107	48.8734	0	12.5781	0	0.257361	1.6712	0.047341	0.95266	0.094682	0.10691	FALSE
TGCAGGCGGCATCCTACACC	ADAMTS13	HGLibA_00799	59	95	0	1	177.901	273.116	0	1.79687	0	0.00657915	4.0824	2.2291e-05	0.99998	4.4581e-05	0.00035968	FALSE
CATAGCGCTCTGTGTCCTCC	ADAMTS13	HGLibA_00800	149	76	31	5	449.277	218.493	68.1748	8.98436	0.151744	0.0411197	3.1198	0.00090489	0.9991	0.0018098	0.0040958	FALSE
AAGTAAGAAGACACGGCCTG	ADAMTS13	HGLibA_00801	49	29	2	19	147.749	83.3723	4.39837	34.1406	0.0297693	0.409495	2.2561	0.012034	0.98797	0.024067	0.030838	FALSE
ACACTTGTCATCCGCCTTCA	ADAMTS14	HGLibA_00802	101	32	48	14	304.543	91.997	105.561	25.1562	0.346621	0.273446	1.6747	0.046996	0.953	0.093992	0.10615	FALSE
AAGCCGGACCTTCACCGCCA	ADAMTS14	HGLibA_00803	53	27	0	0	159.81	77.6225	0	0	0	0	3.3912	0.00034792	0.99965	0.00069584	0.0021255	FALSE
GGCGGTGAAGGTCCGGCTTG	ADAMTS14	HGLibA_00804	4	6	0	0	12.0611	17.2494	0	0	0	0	2.0457	0.020394	0.97961	0.040788	0.049049	FALSE
CGCGGAGCCTTTGGCTACCG	ADAMTS15	HGLibA_00805	0	0	0	0	0	0	0	0	#DIV/0!	#DIV/0!	1.0306	0.15136	0.84864	0.30271	0.30825	FALSE
TTAACGGCCGCCGCTACTAC	ADAMTS15	HGLibA_00806	50	95	0	0	150.764	273.116	0	0	0	0	4.0059	3.0888e-05	0.99997	6.1775e-05	0.00044496	FALSE
AGGGGTTGGCACGGTCGATC	ADAMTS15	HGLibA_00807	3	0	0	0	9.04584	0	0	0	0	#DIV/0!	1.5199	0.064267	0.93573	0.12853	0.1419	FALSE
TGGATGAAGCCCCGCGCGCG	ADAMTS16	HGLibA_00808	63	66	0	0	189.963	189.744	0	0	0	0	3.8758	5.3137e-05	0.99995	0.00010627	0.00062384	FALSE
GGGACACGTAATCGCCCCTG	ADAMTS16	HGLibA_00809	91	56	0	2	274.39	160.995	0	3.59374	0	0.0223221	3.8655	5.5441e-05	0.99994	0.00011088	0.00063985	FALSE
TGTGCAGACTTTACCGCCAG	ADAMTS16	HGLibA_00810	6	25	0	24	18.0917	71.8727	0	43.1249	0	0.600018	0.99548	0.15975	0.84025	0.31951	0.32499	FALSE
CCGGCTCACCAGCGAGCACA	ADAMTS17	HGLibA_00811	15	21	0	0	45.2292	60.3731	0	0	0	0	2.7534	0.0029491	0.99705	0.0058981	0.0097767	FALSE
CCCGTGGTACTGCACCATGT	ADAMTS17	HGLibA_00812	121	175	5	3	364.849	503.109	10.9959	5.39061	0.0301383	0.0107146	4.6059	2.0531e-06	1	4.1061e-06	7.8879e-05	FALSE
GTGGACGAGAACATCTGATC	ADAMTS17	HGLibA_00813	0	4	0	0	0	11.4996	0	0	#DIV/0!	0	1.6076	0.053956	0.94604	0.10791	0.12055	FALSE
GTGACTGCTCAAAATCGCCG	ADAMTS18	HGLibA_00814	23	68	0	0	69.3514	195.494	0	0	0	0	3.3526	0.00040028	0.9996	0.00080057	0.0023401	FALSE
GTCGTGTGAAATATATGACC	ADAMTS18	HGLibA_00815	29	6	0	4	87.4431	17.2494	0	7.18749	0	0.416679	2.2274	0.012959	0.98704	0.025918	0.032855	FALSE
GGGCGACCCAGAAGATCAGC	ADAMTS18	HGLibA_00816	0	42	0	0	0	120.746	0	0	#DIV/0!	0	2.6638	0.0038635	0.99614	0.0077271	0.012056	FALSE
GCCAGGACTGCATGACCGTG	ADAMTS19	HGLibA_00817	154	74	7	3	464.353	212.743	15.3943	5.39061	0.0331522	0.0253386	3.6011	0.00015845	0.99984	0.00031691	0.0012586	FALSE
TCATTGCACTTTCGAATCTG	ADAMTS19	HGLibA_00818	147	84	0	0	443.246	241.492	0	0	0	0	4.4787	3.7553e-06	1	7.5105e-06	0.00011652	FALSE
CACTGATTAGAGCCCGAGAG	ADAMTS19	HGLibA_00819	40	18	0	2	120.611	51.7483	0	3.59374	0	0.0694465	2.8968	0.0018847	0.99812	0.0037695	0.0069732	FALSE
CGAGAAGGGCACCACCCGCG	ADAMTS2	HGLibA_00820	145	90	9	1	437.215	258.742	19.7927	1.79687	0.0452699	0.00694465	4.0749	2.3017e-05	0.99998	4.6035e-05	0.00036758	FALSE
GGAGTTCTTCATCGAACCCT	ADAMTS2	HGLibA_00821	60	24	3	1	180.917	68.9978	6.59756	1.79687	0.0364674	0.0260425	2.887	0.0019445	0.99806	0.0038891	0.0071365	FALSE
AGGAGCACGCCAACAGCTCG	ADAMTS2	HGLibA_00822	132	121	0	7	398.017	347.864	0	12.5781	0	0.0361581	4.3819	5.8826e-06	0.99999	1.1765e-05	0.00015514	FALSE
GACCGCCGATGCATCCTTTC	ADAMTS20	HGLibA_00823	80	162	13	48	241.222	465.735	28.5894	86.2498	0.118519	0.185191	3.0707	0.0010677	0.99893	0.0021354	0.0046092	FALSE
ACGAAGTAGTGATCCCCGAG	ADAMTS20	HGLibA_00824	1	0	0	0	3.01528	0	0	0	0	#DIV/0!	1.0306	0.15136	0.84864	0.30271	0.30825	FALSE
ATTAGTTATGATTCACCGTG	ADAMTS20	HGLibA_00825	73	44	0	0	220.115	126.496	0	0	0	0	3.7698	8.1675e-05	0.99992	0.00016335	0.00081669	FALSE
TCTCTTATTAGAGTCGGACC	ADAMTS3	HGLibA_00826	49	21	0	0	147.749	60.3731	0	0	0	0	3.2637	0.00054978	0.99945	0.0010996	0.0028969	FALSE
AATGAGACGCCGCAGACACG	ADAMTS3	HGLibA_00827	20	26	24	0	60.3056	74.7476	52.7805	0	0.875217	0	1.3273	0.0922	0.9078	0.1844	0.20034	FALSE
ACCTCTGTAGTGGAAGTCTT	ADAMTS3	HGLibA_00828	93	71	0	0	280.421	204.118	0	0	0	0	4.1726	1.5054e-05	0.99998	3.0108e-05	0.0002812	FALSE
CATACCCAGCGTGTCGCAAG	ADAMTS4	HGLibA_00829	23	68	0	2	69.3514	195.494	0	3.59374	0	0.0183829	3.1489	0.00081952	0.99918	0.001639	0.0038229	FALSE
AGTCTCCACTTGCGACACGC	ADAMTS4	HGLibA_00830	59	86	3	2	177.901	247.242	6.59756	3.59374	0.0370855	0.0145353	3.556	0.00018824	0.99981	0.00037649	0.0014118	FALSE
AGCCATTCTGTTTACCCGTC	ADAMTS4	HGLibA_00831	12	14	0	0	36.1833	40.2487	0	0	0	0	2.5516	0.0053607	0.99464	0.010721	0.015633	FALSE
GGACGCGGGGGTTTCGCAGC	ADAMTS5	HGLibA_00832	10	7	0	0	30.1528	20.1244	0	0	0	0	2.3179	0.010228	0.98977	0.020456	0.02675	FALSE
CCGGCCATACAACCGCGCCA	ADAMTS5	HGLibA_00833	26	37	2	0	78.3972	106.372	4.39837	0	0.0561037	0	2.9502	0.001588	0.99841	0.003176	0.0061514	FALSE
GGGCTTAGATGCATCAATGC	ADAMTS5	HGLibA_00834	78	23	0	9	235.192	66.1229	0	16.1718	0	0.244573	2.6451	0.0040832	0.99592	0.0081663	0.012605	FALSE
TCAACGTAGTACAACTAAAG	ADAMTS6	HGLibA_00835	0	4	0	0	0	11.4996	0	0	#DIV/0!	0	1.6076	0.053956	0.94604	0.10791	0.12055	FALSE
ACCAGCTAACTATTCCAATA	ADAMTS6	HGLibA_00836	0	12	0	0	0	34.4989	0	0	#DIV/0!	0	2.1174	0.017114	0.98289	0.034228	0.041951	FALSE
CATACAGATGTCGTTGTTGA	ADAMTS6	HGLibA_00837	44	76	0	0	132.672	218.493	0	0	0	0	3.7858	7.6615e-05	0.99992	0.00015323	0.00078378	FALSE
CCCCCCGCGTCGACTCGAAC	ADAMTS7	HGLibA_00838	10	13	0	3	30.1528	37.3738	0	5.39061	0	0.144235	2.113	0.017299	0.9827	0.034598	0.042383	FALSE
CCGGCTTTGTGAGCGAGACG	ADAMTS7	HGLibA_00839	2	11	0	0	6.03056	31.624	0	0	0	0	2.1772	0.014734	0.98527	0.029468	0.036664	FALSE
ACACCCACCTGGTGCGGGTC	ADAMTS7	HGLibA_00840	0	0	0	0	0	0	0	0	#DIV/0!	#DIV/0!	1.0306	0.15136	0.84864	0.30271	0.30825	FALSE
ATGGCCGTGTCGTAGTGCTC	ADAMTS8	HGLibA_00841	21	2	0	4	63.3209	5.74981	0	7.18749	0	1.25004	1.9432	0.025998	0.974	0.051995	0.061267	FALSE
CAGTGTAAGCCCCCCATTGT	ADAMTS8	HGLibA_00842	63	124	0	0	189.963	356.489	0	0	0	0	4.241	1.1126e-05	0.99999	2.2252e-05	0.00023486	FALSE
CGAACAGCGGTGCCATCACG	ADAMTS8	HGLibA_00843	27	57	0	3	81.4125	163.87	0	5.39061	0	0.0328957	3.1485	0.0008206	0.99918	0.0016412	0.0038259	FALSE
CGCTGCGCCTATAAATGATG	ADAMTS9	HGLibA_00844	161	193	0	7	485.46	554.857	0	12.5781	0	0.0226691	5.0083	2.7458e-07	1	5.4915e-07	2.2126e-05	FALSE
GACGTAGCAGCATTAAACAG	ADAMTS9	HGLibA_00845	46	108	27	20	138.703	310.49	59.378	35.9374	0.428095	0.115744	2.4458	0.0072274	0.99277	0.014455	0.019972	FALSE
ATGCTGCTACGTCACCAGCC	ADAMTS9	HGLibA_00846	199	268	0	3	600.04	770.475	0	5.39061	0	0.00699648	5.7792	3.7524e-09	1	7.5048e-09	1.2597e-06	FALSE
AGGCATCCCATAGGCCGTCC	ADAMTSL1	HGLibA_00847	27	40	2	2	81.4125	114.996	4.39837	3.59374	0.0540258	0.0312509	2.7707	0.0027966	0.9972	0.0055931	0.009385	FALSE
CTCCTCGGAGCGTGCGGTCC	ADAMTSL1	HGLibA_00848	17	2	0	0	51.2597	5.74981	0	0	0	0	2.378	0.0087043	0.9913	0.017409	0.023334	FALSE
CAAGCATGGAATGCTGCCGT	ADAMTSL1	HGLibA_00849	98	86	0	0	295.497	247.242	0	0	0	0	4.3241	7.6586e-06	0.99999	1.5317e-05	0.00018582	FALSE
GACCGGAATCGAGTACATCG	ADAMTSL2	HGLibA_00850	130	45	0	7	391.986	129.371	0	12.5781	0	0.0972252	3.1635	0.00077955	0.99922	0.0015591	0.0036903	FALSE
TGCGATAGTTGCCCGTCACG	ADAMTSL2	HGLibA_00851	14	19	0	3	42.2139	54.6232	0	5.39061	0	0.0986872	2.3647	0.0090216	0.99098	0.018043	0.024052	FALSE
GACCAACGAGGTGTGCGAGC	ADAMTSL2	HGLibA_00852	18	7	0	0	54.275	20.1244	0	0	0	0	2.5359	0.0056078	0.99439	0.011216	0.016226	FALSE
GGTCATCATAGCGATAAGTG	ADAMTSL3	HGLibA_00853	27	17	0	0	81.4125	48.8734	0	0	0	0	2.8999	0.0018665	0.99813	0.0037331	0.0069155	FALSE
CACTTATCGCTATGATGACC	ADAMTSL3	HGLibA_00854	0	0	0	0	0	0	0	0	#DIV/0!	#DIV/0!	1.0306	0.15136	0.84864	0.30271	0.30825	FALSE
ACTGGGATGCTTGGGGCGAC	ADAMTSL3	HGLibA_00855	4	38	0	0	12.0611	109.246	0	0	0	0	2.7238	0.0032269	0.99677	0.0064538	0.010494	FALSE
TTCGATATAACCGTCCTCCC	ADAMTSL4	HGLibA_00856	44	72	1	2	132.672	206.993	2.19919	3.59374	0.0165761	0.0173616	3.4515	0.00027879	0.99972	0.00055757	0.0018368	FALSE
AGGACGGTTATATCGAAAGA	ADAMTSL4	HGLibA_00857	5	27	0	0	15.0764	77.6225	0	0	0	0	2.6438	0.0040994	0.9959	0.0081988	0.012649	FALSE
TCCTGGCCGCTCGAATCTCC	ADAMTSL4	HGLibA_00858	86	33	0	0	259.314	94.8719	0	0	0	0	3.5511	0.00019185	0.99981	0.00038369	0.0014276	FALSE
GCGGCCGAAGCTGTGGTAGA	ADAMTSL5	HGLibA_00859	36	45	0	0	108.55	129.371	0	0	0	0	3.3912	0.0003479	0.99965	0.0006958	0.0021255	FALSE
GGACAGGGCGGCCATTGTAC	ADAMTSL5	HGLibA_00860	11	47	0	0	33.1681	135.121	0	0	0	0	2.979	0.0014457	0.99855	0.0028915	0.0057379	FALSE
GCACACTGTAGGTCTCGGAA	ADAMTSL5	HGLibA_00861	15	37	0	38	45.2292	106.372	0	68.2811	0	0.641911	1.1634	0.12233	0.87767	0.24465	0.26388	FALSE
CCGGGCCAAGTACGAGCGAC	ADAP1	HGLibA_00862	15	13	0	0	45.2292	37.3738	0	0	0	0	2.5972	0.0046998	0.9953	0.0093997	0.01408	FALSE
GAACTCCTGTCGCTCGTACT	ADAP1	HGLibA_00863	122	119	8	0	367.864	342.114	17.5935	0	0.0478261	0	4.2096	1.2794e-05	0.99999	2.5587e-05	0.00025464	FALSE
CAAGGTGAAGTCCGTCCGCC	ADAP1	HGLibA_00864	41	34	0	16	123.626	97.7468	0	28.7499	0	0.294127	2.356	0.0092363	0.99076	0.018473	0.02457	FALSE
GCTGCTTAAGGTAACCGAGA	ADAP2	HGLibA_00865	12	38	0	0	36.1833	109.246	0	0	0	0	2.9686	0.0014959	0.9985	0.0029918	0.005883	FALSE
GGGGAAACCATCTCGCTCCC	ADAP2	HGLibA_00866	17	11	0	0	51.2597	31.624	0	0	0	0	2.6045	0.0046001	0.9954	0.0092002	0.013856	FALSE
AACTTTACCTGGGAGCGAGA	ADAP2	HGLibA_00867	23	67	1	0	69.3514	192.619	2.19919	0	0.0317108	0	3.3529	0.0003999	0.9996	0.00079981	0.0023401	FALSE
AATAGTATCCGCGCAGCACC	ADAR	HGLibA_00868	123	135	0	20	370.879	388.112	0	35.9374	0	0.0925954	4.1216	1.8813e-05	0.99998	3.7625e-05	0.00032282	FALSE
CTCGGCCATTGATGACAACC	ADAR	HGLibA_00869	53	23	0	0	159.81	66.1229	0	0	0	0	3.3278	0.00043768	0.99956	0.00087535	0.0024892	FALSE
TGGTCTCTTACCGAGGTTCA	ADAR	HGLibA_00870	102	42	0	0	307.558	120.746	0	0	0	0	3.7205	9.943e-05	0.9999	0.00019886	0.00092657	FALSE
AGCTGACGCTGTCTCACGCC	ADARB1	HGLibA_00871	21	35	0	0	63.3209	100.622	0	0	0	0	3.0738	0.0010567	0.99894	0.0021134	0.0045691	FALSE
TCACGCTCGCAGAAAAGTGC	ADARB1	HGLibA_00872	51	28	0	0	153.779	80.4974	0	0	0	0	3.3756	0.00036829	0.99963	0.00073658	0.0022072	FALSE
CGTCTCATACCTTCCAGGAT	ADARB1	HGLibA_00873	116	171	1	3	349.772	491.609	2.19919	5.39061	0.00628748	0.0109652	4.7414	1.0614e-06	1	2.1228e-06	5.2159e-05	FALSE
GCGGTCCTTACCTTTCCGCT	ADARB2	HGLibA_00874	12	14	0	11	36.1833	40.2487	0	19.7656	0	0.491086	1.474	0.070241	0.92976	0.14048	0.15482	FALSE
CGTGGACGGCAGGACGTTCG	ADARB2	HGLibA_00875	33	10	0	4	99.5042	28.7491	0	7.18749	0	0.250008	2.4239	0.0076768	0.99232	0.015354	0.020988	FALSE
GGTGAACGGGCTCACGTTCG	ADARB2	HGLibA_00876	162	143	4	7	488.475	411.112	8.79675	12.5781	0.0180086	0.0305953	4.5921	2.1941e-06	1	4.3882e-06	8.2054e-05	FALSE
TCTTGAACTCCGAAGCCTTT	ADAT1	HGLibA_00877	59	43	0	0	177.901	123.621	0	0	0	0	3.6244	0.00014483	0.99986	0.00028965	0.0011849	FALSE
ATTTGAACAGAGCCGCAGTG	ADAT1	HGLibA_00878	61	65	2	26	183.932	186.869	4.39837	46.7187	0.023913	0.250008	2.7563	0.0029228	0.99708	0.0058456	0.0097194	FALSE
CCTCAGCATGGCTATCATTG	ADAT1	HGLibA_00879	0	9	0	0	0	25.8742	0	0	#DIV/0!	0	1.9942	0.023067	0.97693	0.046135	0.054796	FALSE
GAGCACGCGCCGCTTGCAGC	ADAT2	HGLibA_00880	32	8	1	0	96.4889	22.9993	2.19919	0	0.0227921	0	2.7957	0.0025891	0.99741	0.0051782	0.0088492	FALSE
CACTTTGACGACACCAATCG	ADAT2	HGLibA_00881	76	54	0	3	229.161	155.245	0	5.39061	0	0.0347233	3.6496	0.00013133	0.99987	0.00026266	0.0011131	FALSE
CGCGTGCTCGGTGTCGGCAG	ADAT2	HGLibA_00882	9	13	0	0	27.1375	37.3738	0	0	0	0	2.4525	0.0070942	0.99291	0.014188	0.019652	FALSE
CGCACACCATGACGGCGTGC	ADAT3	HGLibA_00883	74	37	4	2	223.131	106.372	8.79675	3.59374	0.0394242	0.0337848	3.1412	0.00084116	0.99916	0.0016823	0.0038926	FALSE
GCGCACCGTAGAAGACGCGC	ADAT3	HGLibA_00884	0	0	0	0	0	0	0	0	#DIV/0!	#DIV/0!	1.0306	0.15136	0.84864	0.30271	0.30825	FALSE
GCGTAAACTGGACGCAGACG	ADAT3	HGLibA_00885	1	62	0	0	3.01528	178.244	0	0	0	0	2.831	0.0023199	0.99768	0.0046397	0.008134	FALSE
GTACACGATGGTCTTGGAGG	ADC	HGLibA_00886	34	16	0	1	102.519	45.9985	0	1.79687	0	0.0390637	3	0.00135	0.99865	0.0026999	0.0054534	FALSE
CGAGGTAGCTGCCTTCTTCG	ADC	HGLibA_00887	66	100	1	10	199.008	287.491	2.19919	17.9687	0.0110507	0.0625019	3.5612	0.0001846	0.99982	0.00036921	0.0013915	FALSE
GTTGGCGCAGATGATCTTAC	ADC	HGLibA_00888	31	50	0	1	93.4736	143.745	0	1.79687	0	0.0125004	3.3873	0.00035287	0.99965	0.00070574	0.0021447	FALSE
CTAATGACTTTGGCGCTGTC	ADCK1	HGLibA_00889	88	23	6	1	265.345	66.1229	13.1951	1.79687	0.0497283	0.0271747	2.6775	0.003709	0.99629	0.007418	0.011682	FALSE
CTTAGAGATTCGCAACAACG	ADCK1	HGLibA_00890	28	63	0	0	84.4278	181.119	0	0	0	0	3.4932	0.00023861	0.99976	0.00047722	0.0016543	FALSE
AAGACCAACGACCTGCTGCG	ADCK1	HGLibA_00891	127	160	0	21	382.94	459.985	0	37.7343	0	0.0820337	4.3063	8.3016e-06	0.99999	1.6603e-05	0.00019541	FALSE
GATTCTGAGCTTCGTAACGC	ADCK2	HGLibA_00892	112	81	3	0	337.711	232.867	6.59756	0	0.0195361	0	4.1024	2.0449e-05	0.99998	4.0897e-05	0.00034072	FALSE
TTCCCTCTGCCCGCTGCGAC	ADCK2	HGLibA_00893	65	60	0	0	195.993	172.494	0	0	0	0	3.839	6.1772e-05	0.99994	0.00012354	0.00068445	FALSE
ACTTGACGGCTTTCACATTC	ADCK2	HGLibA_00894	174	136	1	0	524.658	390.987	2.19919	0	0.00419165	0	5.1469	1.3239e-07	1	2.6478e-07	1.3688e-05	FALSE
GCGTGGTGCGGCACTCAAGC	ADCK3	HGLibA_00895	31	3	0	0	93.4736	8.62472	0	0	0	0	2.64	0.0041449	0.99586	0.0082898	0.012734	FALSE
ATTGGCCGGCTGGCCAACTT	ADCK3	HGLibA_00896	11	28	0	0	33.1681	80.4974	0	0	0	0	2.8025	0.0025358	0.99746	0.0050716	0.0087027	FALSE
GATCGTGCGCACGCTCTGCA	ADCK3	HGLibA_00897	48	11	0	3	144.733	31.624	0	5.39061	0	0.17046	2.6808	0.0036728	0.99633	0.0073457	0.011586	FALSE
GCTAGGAGTACTGGCCGAGA	ADCK4	HGLibA_00898	8	11	0	0	24.1222	31.624	0	0	0	0	2.3786	0.0086892	0.99131	0.017378	0.023305	FALSE
TGACCGCTCTCGAGAACGCA	ADCK4	HGLibA_00899	49	63	1	8	147.749	181.119	2.19919	14.375	0.0148846	0.0793675	3.0966	0.00097866	0.99902	0.0019573	0.0043216	FALSE
GCCCATCCTGGTAAAACTTT	ADCK4	HGLibA_00900	65	15	1	2	195.993	43.1236	2.19919	3.59374	0.0112207	0.0833358	2.7789	0.0027274	0.99727	0.0054547	0.0092202	FALSE
GGTGCTCTCCACCGCGGTAG	ADCK5	HGLibA_00901	37	16	0	0	111.565	45.9985	0	0	0	0	3.0448	0.0011643	0.99884	0.0023287	0.0049027	FALSE
TGCACCAATGTTGTCCTTCG	ADCK5	HGLibA_00902	53	170	0	1	159.81	488.734	0	1.79687	0	0.00367658	3.8005	7.2188e-05	0.99993	0.00014438	0.00075677	FALSE
GGACTCGTTACCTTGGAGGA	ADCK5	HGLibA_00903	9	23	0	0	27.1375	66.1229	0	0	0	0	2.6751	0.0037356	0.99626	0.0074711	0.011731	FALSE
GTTCACACCGACGAAGAGCA	ADCY1	HGLibA_00904	78	57	0	0	235.192	163.87	0	0	0	0	3.9329	4.1968e-05	0.99996	8.3935e-05	0.00053933	FALSE
TGTCGCCGCATCAAGATTCT	ADCY1	HGLibA_00905	139	230	12	13	419.124	661.229	26.3902	23.3593	0.0629653	0.0353272	4.6052	2.0603e-06	1	4.1206e-06	7.9109e-05	FALSE
GGACTGCTACTACTGCGTGT	ADCY1	HGLibA_00906	78	20	0	1	235.192	57.4981	0	1.79687	0	0.0312509	3.2533	0.0005703	0.99943	0.0011406	0.002973	FALSE
ACCTTAACTGCTCTCTGATC	ADCY10	HGLibA_00907	57	33	0	0	171.871	94.8719	0	0	0	0	3.5005	0.00023216	0.99977	0.00046433	0.0016228	FALSE
CCTGACCAATCACCAGAAAG	ADCY10	HGLibA_00908	48	43	2	1	144.733	123.621	4.39837	1.79687	0.0303895	0.0145353	3.1884	0.0007152	0.99928	0.0014304	0.003471	FALSE
CCCCCATACCTGCAAATTTC	ADCY10	HGLibA_00909	107	61	0	2	322.635	175.369	0	3.59374	0	0.0204924	4.0112	3.0208e-05	0.99997	6.0416e-05	0.00043835	FALSE
CCGCGACTTGATGCAATTAC	ADCY2	HGLibA_00910	38	136	0	21	114.581	390.987	0	37.7343	0	0.0965103	2.6627	0.0038755	0.99612	0.0077511	0.012088	FALSE
GCTTATGGTAGGCTCCCGCC	ADCY2	HGLibA_00911	28	34	0	0	84.4278	97.7468	0	0	0	0	3.1574	0.00079593	0.9992	0.0015919	0.0037446	FALSE
TCCATATCACCAACGAGAAG	ADCY2	HGLibA_00912	19	22	0	0	57.2903	63.248	0	0	0	0	2.8436	0.0022304	0.99777	0.0044607	0.0078907	FALSE
CACGCGCGAAGTTCAGGCCC	ADCY3	HGLibA_00913	41	6	0	4	123.626	17.2494	0	7.18749	0	0.416679	2.3602	0.0091336	0.99087	0.018267	0.024316	FALSE
CTTCTCCGAGCCCGAATACT	ADCY3	HGLibA_00914	190	180	16	3	572.903	517.483	35.187	5.39061	0.0614188	0.010417	4.824	7.0341e-07	1	1.4068e-06	4.03e-05	FALSE
TTACGAGATGGCCTCCACCA	ADCY3	HGLibA_00915	45	68	0	0	135.688	195.494	0	0	0	0	3.7214	9.9055e-05	0.9999	0.00019811	0.00092375	FALSE
CAGCGCGACCCATACCAAGC	ADCY4	HGLibA_00916	0	0	0	0	0	0	0	0	#DIV/0!	#DIV/0!	1.0306	0.15136	0.84864	0.30271	0.30825	FALSE
TGGGTCGCGCTGCTAGCGCT	ADCY4	HGLibA_00917	0	0	0	0	0	0	0	0	#DIV/0!	#DIV/0!	1.0306	0.15136	0.84864	0.30271	0.30825	FALSE
CTCGTAGAAGAGGTCTTCGC	ADCY4	HGLibA_00918	26	17	0	0	78.3972	48.8734	0	0	0	0	2.8833	0.0019678	0.99803	0.0039356	0.0071914	FALSE
GCGGTTCATCTTGGCGATCA	ADCY5	HGLibA_00919	21	39	3	1	63.3209	112.121	6.59756	1.79687	0.104193	0.0160261	2.6188	0.0044125	0.99559	0.008825	0.013382	FALSE
CTGCACCCACTATCCGGCTG	ADCY5	HGLibA_00920	15	38	0	0	45.2292	109.246	0	0	0	0	3.0251	0.0012429	0.99876	0.0024857	0.0051386	FALSE
GGTGCAGACACCCACGATGT	ADCY5	HGLibA_00921	56	49	0	4	168.856	140.87	0	7.18749	0	0.0510219	3.2978	0.00048718	0.99951	0.00097435	0.0026765	FALSE
ACGCGTTGCGCTCGCCACCA	ADCY6	HGLibA_00922	25	46	0	0	75.382	132.246	0	0	0	0	3.2661	0.00054522	0.99945	0.0010904	0.0028807	FALSE
GCAGTGTTGCCCGAGTGATG	ADCY6	HGLibA_00923	14	13	0	0	42.2139	37.3738	0	0	0	0	2.5747	0.0050163	0.99498	0.010033	0.014818	FALSE
CCGCAGCCAGCTTGTCAAAC	ADCY6	HGLibA_00924	7	12	0	0	21.107	34.4989	0	0	0	0	2.3688	0.0089221	0.99108	0.017844	0.023803	FALSE
ACTTCTCGTAGAGCGCATCT	ADCY7	HGLibA_00925	18	22	0	0	54.275	63.248	0	0	0	0	2.8262	0.0023556	0.99764	0.0047111	0.0082274	FALSE
CTACTTCCTCAACGAGGGCG	ADCY7	HGLibA_00926	4	53	0	0	12.0611	152.37	0	0	0	0	2.8342	0.0022967	0.9977	0.0045935	0.008079	FALSE
TGTTACCTGCTCCCACGCAC	ADCY7	HGLibA_00927	91	63	1	0	274.39	181.119	2.19919	0	0.00801481	0	4.0934	2.1254e-05	0.99998	4.2509e-05	0.00034906	FALSE
CGTAGCCTATGCCGTCGCCC	ADCY8	HGLibA_00928	9	43	0	1	27.1375	123.621	0	1.79687	0	0.0145353	2.9024	0.0018513	0.99815	0.0037026	0.0068788	FALSE
CCACTTCCGATTTGCGCCTT	ADCY8	HGLibA_00929	175	150	0	6	527.674	431.236	0	10.7812	0	0.0250008	4.8846	5.1817e-07	1	1.0363e-06	3.3055e-05	FALSE
ATGGGCCAGTCGATCAAATC	ADCY8	HGLibA_00930	21	26	0	0	63.3209	74.7476	0	0	0	0	2.943	0.001625	0.99837	0.00325	0.0062507	FALSE
CTTACCTGATGGACACCGCG	ADCY9	HGLibA_00931	96	44	0	5247	289.467	126.496	0	9428.18	0	74.5335	1.6552	0.90773	0.092271	0.18454	0.20048	TRUE
TGTCCCTCGCGGTGTCCATC	ADCY9	HGLibA_00932	144	164	6	0	434.2	471.485	13.1951	0	0.0303895	0	4.7351	1.0948e-06	1	2.1896e-06	5.3188e-05	FALSE
CGGCCCCCACGACGGTGGCG	ADCY9	HGLibA_00933	28	54	0	14	84.4278	155.245	0	25.1562	0	0.162042	2.5188	0.0058875	0.99411	0.011775	0.016891	FALSE
GGCTCCGAGCCATCGAAGTC	ADCYAP1	HGLibA_00934	16	23	0	0	48.2445	66.1229	0	0	0	0	2.8084	0.0024892	0.99751	0.0049785	0.0085777	FALSE
CCGTGAAGATCCCGTCCGAG	ADCYAP1	HGLibA_00935	55	12	0	0	165.84	34.4989	0	0	0	0	3.0285	0.0012289	0.99877	0.0024579	0.0050983	FALSE
AACCCGCTGCCAGACTTCGA	ADCYAP1	HGLibA_00936	27	58	0	8	81.4125	166.745	0	14.375	0	0.0862095	2.8081	0.0024915	0.99751	0.0049831	0.0085839	FALSE
GTCTGGGAGACCGAAACCAT	ADCYAP1R1	HGLibA_00937	51	45	0	0	153.779	129.371	0	0	0	0	3.5582	0.00018673	0.99981	0.00037347	0.0014026	FALSE
GTGTTGGAAGCCCGCCCATG	ADCYAP1R1	HGLibA_00938	18	22	0	0	54.275	63.248	0	0	0	0	2.8262	0.0023556	0.99764	0.0047111	0.0082274	FALSE
CCCCTTACCTGAGAGATCTA	ADCYAP1R1	HGLibA_00939	48	33	0	29	144.733	94.8719	0	52.1093	0	0.549259	2.1072	0.017551	0.98245	0.035101	0.042929	FALSE
GACCAGAGTGAACTCCGAGC	ADD1	HGLibA_00940	92	5	36	13	277.406	14.3745	79.1707	23.3593	0.285397	1.62505	1.2944	0.09776	0.90224	0.19552	0.21208	FALSE
CATGGCACCAGACCTTCGCC	ADD1	HGLibA_00941	107	159	0	10	322.635	457.11	0	17.9687	0	0.0393094	4.3775	6.0037e-06	0.99999	1.2007e-05	0.00015754	FALSE
GAATGGTGATTCTCGTGCTG	ADD1	HGLibA_00942	85	38	0	13	256.299	109.246	0	23.3593	0	0.213822	2.9178	0.0017625	0.99824	0.0035249	0.0066411	FALSE
TGAAGTCCGCGATCTGTCGC	ADD2	HGLibA_00943	74	78	2	5	223.131	224.243	4.39837	8.98436	0.0197121	0.0400653	3.5755	0.00017479	0.99983	0.00034959	0.001343	FALSE
AGTACATGCGCCTTCGCAAC	ADD2	HGLibA_00944	21	14	2	0	63.3209	40.2487	4.39837	0	0.0694617	0	2.4938	0.00632	0.99368	0.01264	0.017888	FALSE
CCGCATGAGCCGCTCCCCTT	ADD2	HGLibA_00945	204	213	2	0	615.117	612.355	4.39837	0	0.00715047	0	5.582	1.1889e-08	1	2.3777e-08	2.7697e-06	FALSE
ACAAGTCTACAAGTCTGTAC	ADD3	HGLibA_00946	61	58	0	3	183.932	166.745	0	5.39061	0	0.0323286	3.5412	0.00019915	0.9998	0.0003983	0.0014661	FALSE
ACAGGCCTTTCGGGAAGACT	ADD3	HGLibA_00947	91	58	2	6	274.39	166.745	4.39837	10.7812	0.0160296	0.0646571	3.5118	0.00022252	0.99978	0.00044504	0.0015797	FALSE
ACACCTATCAATGACCTTCC	ADD3	HGLibA_00948	44	17	5	3	132.672	48.8734	10.9959	5.39061	0.0828804	0.110297	2.3985	0.0082317	0.99177	0.016463	0.022287	FALSE
TCACCTTAATACGAACTTCA	ADH1A	HGLibA_00949	158	40	1	11	476.414	114.996	2.19919	19.7656	0.00461613	0.17188	2.8493	0.0021906	0.99781	0.0043813	0.0077951	FALSE
CCATGGTACCACTAACCACG	ADH1A	HGLibA_00950	16	9	0	0	48.2445	25.8742	0	0	0	0	2.5359	0.0056077	0.99439	0.011215	0.016226	FALSE
CTGTGGCACAGATGACCACG	ADH1A	HGLibA_00951	36	38	3	6	108.55	109.246	6.59756	10.7812	0.060779	0.0986872	2.5613	0.005214	0.99479	0.010428	0.015317	FALSE
CCAGGTTGCCACTAACCACG	ADH1B	HGLibA_00952	166	121	9	0	500.536	347.864	19.7927	0	0.039543	0	4.507	3.2872e-06	1	6.5745e-06	0.00010761	FALSE
TCTCATCCACCACCGTGTAC	ADH1B	HGLibA_00953	94	66	1	0	283.436	189.744	2.19919	0	0.00775902	0	4.1428	1.7151e-05	0.99998	3.4302e-05	0.00030488	FALSE
GTCTGCAGTTAACGTTGCCA	ADH1B	HGLibA_00954	71	40	9	20	214.085	114.996	19.7927	35.9374	0.0924525	0.312509	2.517	0.0059179	0.99408	0.011836	0.016965	FALSE
AGACTTACATAAACCGATCC	ADH4	HGLibA_00955	237	262	1	0	714.621	753.226	2.19919	0	0.00307742	0	6.0883	5.7053e-10	1	1.1411e-09	3.394e-07	FALSE
CTAGCTTTCCCAGTGATCGT	ADH4	HGLibA_00956	112	158	3	22	337.711	454.235	6.59756	39.5312	0.0195361	0.0870279	4.1096	1.9821e-05	0.99998	3.9641e-05	0.00033374	FALSE
GGAGTGACCAACGTCAAACC	ADH4	HGLibA_00957	0	0	0	0	0	0	0	0	#DIV/0!	#DIV/0!	1.0306	0.15136	0.84864	0.30271	0.30825	FALSE
CTGATAGATCATTGCCACTG	ADH5	HGLibA_00958	35	68	2	0	105.535	195.494	4.39837	0	0.041677	0	3.4303	0.00030144	0.9997	0.00060288	0.0019314	FALSE
GTGCTCATTGAGATGACCGA	ADH5	HGLibA_00959	21	17	16	0	63.3209	48.8734	35.187	0	0.555694	0	1.4563	0.07265	0.92735	0.1453	0.15999	FALSE
ACTTCAGGTTATCAAGTGCA	ADH5	HGLibA_00960	166	63	0	2	500.536	181.119	0	3.59374	0	0.0198419	3.7409	9.1679e-05	0.99991	0.00018336	0.00087873	FALSE
TCCATACAGGTTGTGGCCAC	ADH6	HGLibA_00961	52	139	0	24	156.794	399.612	0	43.1249	0	0.107917	2.9367	0.0016586	0.99834	0.0033171	0.0063447	FALSE
GCTGGAATCGTTGAGAGTAT	ADH6	HGLibA_00962	27	72	4	0	81.4125	206.993	8.79675	0	0.108052	0	3.0068	0.0013202	0.99868	0.0026405	0.0053759	FALSE
GATGCAAAGCAGCCATACTC	ADH6	HGLibA_00963	2	47	0	0	6.03056	135.121	0	0	0	0	2.7496	0.002983	0.99702	0.0059659	0.0098658	FALSE
CCTACTCGCTCCTAATGCAA	ADH7	HGLibA_00964	10	24	0	5	30.1528	68.9978	0	8.98436	0	0.130212	2.1302	0.016576	0.98342	0.033152	0.040742	FALSE
AATGCTTGTCGCAACCCAGA	ADH7	HGLibA_00965	58	79	0	1	174.886	227.118	0	1.79687	0	0.00791163	3.9418	4.044e-05	0.99996	8.088e-05	0.00052734	FALSE
GACTAAAGAAGTTCGCATTA	ADH7	HGLibA_00966	28	15	0	0	84.4278	43.1236	0	0	0	0	2.8833	0.0019678	0.99803	0.0039356	0.0071914	FALSE
AGGATCAATCAGTCCCAGTG	ADHFE1	HGLibA_00967	8	8	0	0	24.1222	22.9993	0	0	0	0	2.2854	0.011144	0.98886	0.022289	0.028794	FALSE
CGACCACTCGGGCAGGCATG	ADHFE1	HGLibA_00968	58	62	0	3	174.886	178.244	0	5.39061	0	0.0302428	3.5479	0.00019413	0.99981	0.00038826	0.0014404	FALSE
TTACAATGTGGATCACCCAC	ADHFE1	HGLibA_00969	14	0	0	0	42.2139	0	0	0	0	#DIV/0!	2.2127	0.013461	0.98654	0.026922	0.033875	FALSE
GAAATTTCACGTACTGCCCG	ADI1	HGLibA_00970	43	45	0	0	129.657	129.371	0	0	0	0	3.471	0.00025921	0.99974	0.00051843	0.0017502	FALSE
GCAGTGGGTACTTCGATGTG	ADI1	HGLibA_00971	101	85	1	3	304.543	244.367	2.19919	5.39061	0.00722127	0.0220595	4.0438	2.6297e-05	0.99997	5.2594e-05	0.0004015	FALSE
GGGGATCTATCACCGCTTCA	ADI1	HGLibA_00972	32	70	0	2	96.4889	201.244	0	3.59374	0	0.0178577	3.4159	0.00031784	0.99968	0.00063567	0.0020014	FALSE
GAAGTACCCTTTGATGCCGC	ADIG	HGLibA_00973	15	56	2	1	45.2292	160.995	4.39837	1.79687	0.0972464	0.0111611	2.7669	0.0028295	0.99717	0.005659	0.0094801	FALSE
CTACGCTTCTTACTTAGCCA	ADIG	HGLibA_00974	6	4	0	0	18.0917	11.4996	0	0	0	0	2.0457	0.020395	0.97961	0.040789	0.049049	FALSE
AAATGACTCCAGTGTGTGCT	ADIG	HGLibA_00975	103	157	0	6	310.574	451.36	0	10.7812	0	0.0238861	4.4604	4.0906e-06	1	8.1813e-06	0.00012327	FALSE
CCAGGGCATCCGGGCCATAA	ADIPOQ	HGLibA_00976	28	58	5	0	84.4278	166.745	10.9959	0	0.130241	0	2.911	0.0018015	0.9982	0.0036031	0.0067379	FALSE
ATCGGTGAAACCGGAGTACC	ADIPOQ	HGLibA_00977	104	41	0	2	313.589	117.871	0	3.59374	0	0.0304887	3.5039	0.00022925	0.99977	0.0004585	0.0016103	FALSE
TAGGCAAAGTAGTACAGCCC	ADIPOQ	HGLibA_00978	28	39	0	3	84.4278	112.121	0	5.39061	0	0.0480784	2.9335	0.0016756	0.99832	0.0033512	0.0063968	FALSE
GTCCCACTGCGCCACAATGA	ADIPOR1	HGLibA_00979	33	16	0	0	99.5042	45.9985	0	0	0	0	2.9847	0.0014192	0.99858	0.0028385	0.0056583	FALSE
CTGCCATCATTGTGGCGCAG	ADIPOR1	HGLibA_00980	34	56	0	0	102.519	160.995	0	0	0	0	3.4895	0.00024192	0.99976	0.00048384	0.0016704	FALSE
GACAACGACTATCTGCTACA	ADIPOR1	HGLibA_00981	14	1	0	0	42.2139	2.87491	0	0	0	0	2.2564	0.012024	0.98798	0.024049	0.030816	FALSE
CTCATGATGTACTACCAGAC	ADIPOR2	HGLibA_00982	1	1	0	0	3.01528	2.87491	0	0	0	0	1.3425	0.089724	0.91028	0.17945	0.19514	FALSE
CTCTTCGTGTACCATCCAGT	ADIPOR2	HGLibA_00983	197	140	2	0	594.01	402.487	4.39837	0	0.00740455	0	5.1666	1.192e-07	1	2.3841e-07	1.2769e-05	FALSE
CTTACAAGCCCATCATGCTA	ADIPOR2	HGLibA_00984	23	3	0	0	69.3514	8.62472	0	0	0	0	2.5312	0.0056832	0.99432	0.011366	0.016418	FALSE
CTGGTTAGCAGTCTTGTCGA	ADIRF	HGLibA_00985	12	5	0	0	36.1833	14.3745	0	0	0	0	2.3179	0.010228	0.98977	0.020457	0.02675	FALSE
CATCGACAAGACTGCTAACC	ADIRF	HGLibA_00986	38	73	6	1	114.581	209.868	13.1951	1.79687	0.11516	0.0085619	3.1042	0.00095398	0.99905	0.001908	0.004253	FALSE
CACTTGCTGAGCTGCCGCTC	ADIRF	HGLibA_00987	43	91	0	0	129.657	261.617	0	0	0	0	3.8683	5.4807e-05	0.99995	0.00010961	0.00063581	FALSE
AGCGCTCACCTCAGCGCTTG	ADK	HGLibA_00988	51	50	0	0	153.779	143.745	0	0	0	0	3.6106	0.00015273	0.99985	0.00030545	0.0012282	FALSE
TGGAGGCGCCGCAAGCGCTG	ADK	HGLibA_00989	19	24	0	0	57.2903	68.9978	0	0	0	0	2.8777	0.0020029	0.998	0.0040058	0.007286	FALSE
TTCAAAGTCGAATATCATGC	ADK	HGLibA_00990	36	0	0	0	108.55	0	0	0	0	#DIV/0!	2.6216	0.0043755	0.99562	0.0087509	0.013315	FALSE
CGACGCGACATCCAACCGAG	ADM	HGLibA_00991	17	37	0	1	51.2597	106.372	0	1.79687	0	0.0168924	3.0399	0.0011833	0.99882	0.0023667	0.0049621	FALSE
TCCTAGGCGCTGACACCGCT	ADM	HGLibA_00992	63	101	6	0	189.963	290.366	13.1951	0	0.0694617	0	3.6774	0.00011781	0.99988	0.00023562	0.001039	FALSE
ACAAGGACAACGTCGCCCCC	ADM	HGLibA_00993	35	122	0	4	105.535	350.739	0	7.18749	0	0.0204924	3.2172	0.00064735	0.99935	0.0012947	0.0032388	FALSE
AACTCATGGGACCGGCCGGC	ADM2	HGLibA_00994	0	2	0	0	0	5.74981	0	0	#DIV/0!	0	1.3425	0.089722	0.91028	0.17944	0.19514	FALSE
ACCCGCGACCCGTCAAACCC	ADM2	HGLibA_00995	0	0	0	0	0	0	0	0	#DIV/0!	#DIV/0!	1.0306	0.15136	0.84864	0.30271	0.30825	FALSE
GTCTTCGGGGGCCCGAGTGT	ADM2	HGLibA_00996	0	2	0	0	0	5.74981	0	0	#DIV/0!	0	1.3425	0.089722	0.91028	0.17944	0.19514	FALSE
TCCAGTATATGATCTCCGCC	ADM5	HGLibA_00997	0	1	0	0	0	2.87491	0	0	#DIV/0!	0	1.0307	0.15135	0.84865	0.30269	0.30825	FALSE
CCTACAGCTATGGGCGCCGC	ADM5	HGLibA_00998	10	12	0	0	30.1528	34.4989	0	0	0	0	2.4525	0.0070943	0.99291	0.014189	0.019652	FALSE
CCCCTTGGGCGGAGAAGGCG	ADM5	HGLibA_00999	0	0	0	0	0	0	0	0	#DIV/0!	#DIV/0!	1.0306	0.15136	0.84864	0.30271	0.30825	FALSE
ATCGAAGACCATGAACGTAT	ADNP	HGLibA_01000	19	29	0	10	57.2903	83.3723	0	17.9687	0	0.215524	2.1008	0.017829	0.98217	0.035657	0.0435	FALSE
TGCTCGTAAGTGCGCTTCAC	ADNP	HGLibA_01001	20	10	0	0	60.3056	28.7491	0	0	0	0	2.6475	0.0040546	0.99595	0.0081093	0.012527	FALSE
CCCATCACTTACGAAAAACC	ADNP	HGLibA_01002	21	81	0	0	63.3209	232.867	0	0	0	0	3.2986	0.0004859	0.99951	0.00097179	0.0026742	FALSE
CTTTCCGTCCAACGTCTACC	ADNP2	HGLibA_01003	133	123	3	0	401.032	353.614	6.59756	0	0.0164515	0	4.5504	2.6772e-06	1	5.3544e-06	9.4117e-05	FALSE
CCGTCACGGGTTCTTCCCCC	ADNP2	HGLibA_01004	0	3	0	0	0	8.62472	0	0	#DIV/0!	0	1.5199	0.064263	0.93574	0.12853	0.1419	FALSE
GACCTTAAAGGCTTTGATCC	ADNP2	HGLibA_01005	11	20	0	0	33.1681	57.4981	0	0	0	0	2.6545	0.0039716	0.99603	0.0079433	0.012317	FALSE
TTCGCGGGCCGAGTACACCG	ADO	HGLibA_01006	0	8	0	0	0	22.9993	0	0	#DIV/0!	0	1.9372	0.026361	0.97364	0.052721	0.061912	FALSE
GATCCAACGGATCGCCCGCC	ADO	HGLibA_01007	0	0	0	0	0	0	0	0	#DIV/0!	#DIV/0!	1.0306	0.15136	0.84864	0.30271	0.30825	FALSE
ACAAGCTAGACGCGGGCGGC	ADO	HGLibA_01008	24	3	1	0	72.3667	8.62472	2.19919	0	0.0303895	0	2.5467	0.0054373	0.99456	0.010875	0.015832	FALSE
GGCGACCCGCAGAAGTACTA	ADORA1	HGLibA_01009	8	14	0	0	24.1222	40.2487	0	0	0	0	2.4525	0.0070942	0.99291	0.014188	0.019652	FALSE
CTCGAACTCGCACTTGATCA	ADORA1	HGLibA_01010	34	54	0	0	102.519	155.245	0	0	0	0	3.4673	0.00026282	0.99974	0.00052564	0.0017665	FALSE
CTTCTGCTTCATCGTGTCGC	ADORA1	HGLibA_01011	226	76	0	4	681.453	218.493	0	7.18749	0	0.0328957	3.6166	0.00014923	0.99985	0.00029846	0.0012091	FALSE
TCTGGCGGAACTCGCGGATA	ADORA2A	HGLibA_01012	9	50	1	0	27.1375	143.745	2.19919	0	0.0810386	0	2.938	0.0016516	0.99835	0.0033031	0.006327	FALSE
CTCCTCGGTGTACATCACGG	ADORA2A	HGLibA_01013	23	53	0	0	69.3514	152.37	0	0	0	0	3.3238	0.00044401	0.99956	0.00088802	0.0025068	FALSE
CGTGGCTGCGAATGATCTTG	ADORA2A	HGLibA_01014	69	102	0	1	208.054	293.241	0	1.79687	0	0.00612764	4.218	1.2326e-05	0.99999	2.4652e-05	0.00024976	FALSE
CATCGCCGCGCTTTCGGTGG	ADORA2B	HGLibA_01015	139	125	0	2	419.124	359.363	0	3.59374	0	0.0100003	4.7244	1.154e-06	1	2.3081e-06	5.5055e-05	FALSE
GTTGCCCGCCACCGAAAGCG	ADORA2B	HGLibA_01016	5	43	0	1	15.0764	123.621	0	1.79687	0	0.0145353	2.7924	0.0026158	0.99738	0.0052316	0.0089313	FALSE
GTTCCGGTAAGCATAGACAA	ADORA2B	HGLibA_01017	32	19	8	0	96.4889	54.6232	17.5935	0	0.182337	0	2.1752	0.014806	0.98519	0.029613	0.036826	FALSE
TCCGCAAGGCTGACCGCTCC	ADORA3	HGLibA_01018	29	32	4	9	87.4431	91.997	8.79675	16.1718	0.1006	0.175787	2.1851	0.01444	0.98556	0.028881	0.03613	FALSE
TCGCTGTGGACCGATACTTG	ADORA3	HGLibA_01019	75	14	0	0	226.146	40.2487	0	0	0	0	3.1288	0.00087757	0.99912	0.0017551	0.0040087	FALSE
CATTGGACTCTGCGCCATAG	ADORA3	HGLibA_01020	22	1	0	0	66.3361	2.87491	0	0	0	0	2.4447	0.0072484	0.99275	0.014497	0.020022	FALSE
TGTTCCACCAGAGTCATTGC	ADPGK	HGLibA_01021	1	73	0	0	3.01528	209.868	0	0	0	0	2.8907	0.0019216	0.99808	0.0038433	0.0070753	FALSE
AGTCAATGCATGTGTTGATG	ADPGK	HGLibA_01022	61	69	12	0	183.932	198.369	26.3902	0	0.143478	0	3.1139	0.00092306	0.99908	0.0018461	0.0041523	FALSE
TTCTCTCACGACCTCTCCAA	ADPGK	HGLibA_01023	51	44	0	5	153.779	126.496	0	8.98436	0	0.0710249	3.102	0.00096119	0.99904	0.0019224	0.0042665	FALSE
CGGCTTGGATGCCCTAGACG	ADPRH	HGLibA_01024	4	0	0	0	12.0611	0	0	0	0	#DIV/0!	1.6458	0.049907	0.95009	0.099814	0.11201	FALSE
ATCCAAGTGAGCATCGAGAG	ADPRH	HGLibA_01025	93	94	1	53	280.421	270.241	2.19919	95.2342	0.00784245	0.352404	3.0366	0.0011963	0.9988	0.0023926	0.0050066	FALSE
GGAGAAGATACACCGGCAGT	ADPRH	HGLibA_01026	16	9	0	0	48.2445	25.8742	0	0	0	0	2.5359	0.0056077	0.99439	0.011215	0.016226	FALSE
GACCCTCATCGAGGTCAGCG	ADPRHL1	HGLibA_01027	20	15	0	0	60.3056	43.1236	0	0	0	0	2.7407	0.003065	0.99694	0.0061299	0.010068	FALSE
ACTCCACGCTGACCTCGATG	ADPRHL1	HGLibA_01028	97	43	0	13	292.482	123.621	0	23.3593	0	0.188959	3.0312	0.001218	0.99878	0.0024361	0.0050731	FALSE
CCAGGCGAGAAGGTAGTTAT	ADPRHL1	HGLibA_01029	134	61	0	0	404.047	175.369	0	0	0	0	4.0131	2.9964e-05	0.99997	5.9928e-05	0.0004364	FALSE
CTCAAAGACATCGCGACATT	ADPRHL2	HGLibA_01030	155	134	21	24	467.368	385.238	46.1829	43.1249	0.0988149	0.111944	3.9792	3.4577e-05	0.99997	6.9155e-05	0.00047753	FALSE
AGGAGCCTTTCCCGTTAAAC	ADPRHL2	HGLibA_01031	4	105	0	0	12.0611	301.865	0	0	0	0	3.0525	0.0011349	0.99887	0.0022698	0.0048168	FALSE
TTACAATGGCGCCATCCTGC	ADPRHL2	HGLibA_01032	33	55	0	0	99.5042	158.12	0	0	0	0	3.4673	0.00026282	0.99974	0.00052564	0.0017665	FALSE
ATGTCTGTAGTATCGCCGCC	ADPRM	HGLibA_01033	22	55	0	0	66.3361	158.12	0	0	0	0	3.3278	0.00043771	0.99956	0.00087541	0.0024892	FALSE
AACATCTGCGATGACGCCAA	ADPRM	HGLibA_01034	79	43	3	0	238.207	123.621	6.59756	0	0.0276968	0	3.482	0.00024888	0.99975	0.00049776	0.0017032	FALSE
CACACATTGTCAGAGGCGTC	ADPRM	HGLibA_01035	43	42	0	29	129.657	120.746	0	52.1093	0	0.431561	2.1698	0.01501	0.98499	0.030019	0.037312	FALSE
GATCAAGAGAGACCTTCTAC	ADRA1A	HGLibA_01036	44	29	0	3	132.672	83.3723	0	5.39061	0	0.0646571	3.0247	0.0012445	0.99876	0.002489	0.0051435	FALSE
TTCACAAACGCCATCCGTCT	ADRA1A	HGLibA_01037	267	222	0	78	805.079	638.229	0	140.156	0	0.219601	5.0023	2.8323e-07	1	5.6645e-07	2.257e-05	FALSE
GGAAGCTGGCTTCATGTCAT	ADRA1A	HGLibA_01038	5	3	0	2	15.0764	8.62472	0	3.59374	0	0.416679	1.6245	0.052134	0.94787	0.10427	0.11685	FALSE
CGCGCTTTCGTGCGCATCCT	ADRA1B	HGLibA_01039	217	183	1	36	654.315	526.108	2.19919	64.6874	0.00336105	0.122955	4.8333	6.7145e-07	1	1.3429e-06	3.916e-05	FALSE
AGCGAGCCGCCGCGCGTCCA	ADRA1B	HGLibA_01040	48	11	6	6	144.733	31.624	13.1951	10.7812	0.0911685	0.340919	2.0247	0.021451	0.97855	0.042903	0.051431	FALSE
GTACTGCCGTGTCTATATAG	ADRA1B	HGLibA_01041	2	47	0	0	6.03056	135.121	0	0	0	0	2.7496	0.002983	0.99702	0.0059659	0.0098658	FALSE
ATACCGCAGAAGCGCTCGTC	ADRA1D	HGLibA_01042	13	8	2	0	39.1986	22.9993	4.39837	0	0.112207	0	2.1598	0.015396	0.9846	0.030791	0.038221	FALSE
TGCGCGCGACCACGTACACG	ADRA1D	HGLibA_01043	33	4	0	0	99.5042	11.4996	0	0	0	0	2.685	0.0036263	0.99637	0.0072526	0.011483	FALSE
CTGTCGCACAAGATCCGCGC	ADRA1D	HGLibA_01044	33	27	4	0	99.5042	77.6225	8.79675	0	0.0884058	0	2.6348	0.00421	0.99579	0.0084199	0.012911	FALSE
GCCGCGCGACACCGACGCGC	ADRA2A	HGLibA_01045	44	54	0	0	132.672	155.245	0	0	0	0	3.5758	0.00017457	0.99983	0.00034914	0.0013418	FALSE
CCCGACGGCCGTGAGCGTGT	ADRA2A	HGLibA_01046	72	11	3	1	217.1	31.624	6.59756	1.79687	0.0303895	0.0568199	2.5692	0.0050969	0.9949	0.010194	0.015024	FALSE
TACGTCATCTCGTCGTGCAT	ADRA2A	HGLibA_01047	66	154	0	0	199.008	442.736	0	0	0	0	4.1295	1.8179e-05	0.99998	3.6358e-05	0.00031603	FALSE
ACGGGCGGCACAGGATCCTC	ADRA2B	HGLibA_01048	22	12	1	0	66.3361	34.4989	2.19919	0	0.0331522	0	2.7214	0.0032502	0.99675	0.0065004	0.01054	FALSE
TGGAGTTGTACTCCAGCGCG	ADRA2B	HGLibA_01049	27	25	5	0	81.4125	71.8727	10.9959	0	0.135064	0	2.4128	0.0079148	0.99209	0.01583	0.021586	FALSE
AACGGACACTCGAAGTCCAC	ADRA2B	HGLibA_01050	25	21	0	0	75.382	60.3731	0	0	0	0	2.927	0.001711	0.99829	0.0034221	0.0064931	FALSE
GCGTCCCCGACTACCGAAAA	ADRA2C	HGLibA_01051	11	5	0	0	33.1681	14.3745	0	0	0	0	2.2854	0.011145	0.98886	0.022289	0.028794	FALSE
CTACGCGCGCATCTACCGAG	ADRA2C	HGLibA_01052	24	0	0	0	72.3667	0	0	0	0	#DIV/0!	2.4488	0.0071665	0.99283	0.014333	0.019819	FALSE
GCGGCCTCAACGACGAGACC	ADRA2C	HGLibA_01053	0	12	0	0	0	34.4989	0	0	#DIV/0!	0	2.1174	0.017114	0.98289	0.034228	0.041951	FALSE
CCGCTTACCCGCACGCCCGT	ADRB1	HGLibA_01054	65	209	141	0	195.993	600.856	310.085	0	1.58212	0	1.5282	0.063237	0.93676	0.12647	0.14078	FALSE
TACGGACGAGGCGATGGCGT	ADRB1	HGLibA_01055	11	2	0	0	33.1681	5.74981	0	0	0	0	2.1901	0.014258	0.98574	0.028515	0.035705	FALSE
CCAACGGGCGTGCGGGTAAG	ADRB1	HGLibA_01056	48	4	0	0	144.733	11.4996	0	0	0	0	2.8113	0.0024668	0.99753	0.0049335	0.0085257	FALSE
CGTCTGCAGACGCTCGAACT	ADRB2	HGLibA_01057	22	36	0	0	66.3361	103.497	0	0	0	0	3.0975	0.00097569	0.99902	0.0019514	0.0043117	FALSE
TGTAAACTTCCTTACGGATG	ADRB2	HGLibA_01058	100	149	4	8	301.528	428.361	8.79675	14.375	0.0291739	0.0335581	4.1894	1.3982e-05	0.99999	2.7963e-05	0.00026948	FALSE
CCCTTTCCTGCGTGACGTCG	ADRB2	HGLibA_01059	76	11	4	36	229.161	31.624	8.79675	64.6874	0.0383867	2.04552	1.5246	0.063685	0.93632	0.12737	0.14176	FALSE
TTACCTACCCGTCGAGCCGT	ADRB3	HGLibA_01060	116	56	0	1	349.772	160.995	0	1.79687	0	0.0111611	3.9947	3.2394e-05	0.99997	6.4788e-05	0.00045767	FALSE
GTGACCAACCCGCTGCGTTA	ADRB3	HGLibA_01061	10	1	19	0	30.1528	2.87491	41.7846	0	1.38576	0	0.23616	0.49602	0.50398	0.99205	0.99219	TRUE
CAACGTGTTCGTGACTTCGC	ADRB3	HGLibA_01062	28	25	16	0	84.4278	71.8727	35.187	0	0.41677	0	1.8293	0.033679	0.96632	0.067359	0.077837	FALSE
TGTATGAGTCGAAGATCTCC	ADRBK1	HGLibA_01063	52	52	0	0	156.794	149.495	0	0	0	0	3.6381	0.00013735	0.99986	0.00027471	0.0011456	FALSE
CTTCGACTCATACATCATGA	ADRBK1	HGLibA_01064	22	56	0	0	66.3361	160.995	0	0	0	0	3.3277	0.0004378	0.99956	0.00087561	0.0024892	FALSE
GGCCGACGTGAGCTACCTGA	ADRBK1	HGLibA_01065	34	36	0	0	102.519	103.497	0	0	0	0	3.2619	0.00055339	0.99945	0.0011068	0.0029116	FALSE
CAGCAAGAGGATCGTCCTGC	ADRBK2	HGLibA_01066	12	2	0	0	36.1833	5.74981	0	0	0	0	2.2275	0.012956	0.98704	0.025913	0.03285	FALSE
TTATGATGCCTACATCATGA	ADRBK2	HGLibA_01067	8	40	0	6	24.1222	114.996	0	10.7812	0	0.0937528	2.2184	0.013264	0.98674	0.026527	0.033547	FALSE
CTGATTGAAAATCTTGTCAA	ADRBK2	HGLibA_01068	36	43	0	6	108.55	123.621	0	10.7812	0	0.0872119	2.8303	0.002325	0.99767	0.00465	0.0081473	FALSE
CGCCTAGCGCAGAGAGTTCG	ADRM1	HGLibA_01069	33	24	17	8	99.5042	68.9978	37.3862	14.375	0.375725	0.20834	1.6507	0.049398	0.9506	0.098795	0.11142	FALSE
CGCTTGAACTCACAGTCGTC	ADRM1	HGLibA_01070	116	93	0	25	349.772	267.366	0	44.9218	0	0.168016	3.659	0.0001266	0.99987	0.0002532	0.0010873	FALSE
ACATCCGCGTTGGCGAGGAT	ADRM1	HGLibA_01071	13	12	0	0	39.1986	34.4989	0	0	0	0	2.5279	0.0057366	0.99426	0.011473	0.016505	FALSE
CTCGGACACGCTTCAAGTTC	ADSL	HGLibA_01072	29	109	0	0	87.4431	313.365	0	0	0	0	3.4601	0.00026996	0.99973	0.00053993	0.0017994	FALSE
CGAGCCAGTCTACCCACATT	ADSL	HGLibA_01073	25	9	1	6	75.382	25.8742	2.19919	10.7812	0.0291739	0.416679	1.9698	0.02443	0.97557	0.048861	0.057913	FALSE
TCCGAGATGACCTGCGCTTC	ADSL	HGLibA_01074	197	154	3	2	594.01	442.736	6.59756	3.59374	0.0111068	0.00811713	5.0389	2.3412e-07	1	4.6824e-07	1.9804e-05	FALSE
CCTTTCTAGGACTAGAAGGC	ADSS	HGLibA_01075	0	9	2	0	0	25.8742	4.39837	0	#DIV/0!	0	1.667	0.047761	0.95224	0.095522	0.10783	FALSE
ATATCTGACAGAGCTCATAT	ADSS	HGLibA_01076	44	29	0	11	132.672	83.3723	0	19.7656	0	0.237076	2.5043	0.006135	0.99387	0.01227	0.01746	FALSE
CCAATGAATGCAGTGACATT	ADSS	HGLibA_01077	71	58	0	0	214.085	166.745	0	0	0	0	3.8788	5.2479e-05	0.99995	0.00010496	0.00061903	FALSE
CTCTCATGCAGGCAACGGGG	ADSSL1	HGLibA_01078	18	60	12	1	54.275	172.494	26.3902	1.79687	0.486232	0.010417	2.232	0.012806	0.98719	0.025612	0.032505	FALSE
CCAGTCGATGTTCCCCACCC	ADSSL1	HGLibA_01079	117	76	0	0	352.788	218.493	0	0	0	0	4.3967	5.4959e-06	0.99999	1.0992e-05	0.00014893	FALSE
ACATTGAAGGCCAACTCAAA	ADSSL1	HGLibA_01080	69	94	2	10	208.054	270.241	4.39837	17.9687	0.0211405	0.0664914	3.504	0.00022917	0.99977	0.00045834	0.00161	FALSE
CCGGCTGATGTAAGCAATGC	ADTRP	HGLibA_01081	58	80	0	0	174.886	229.993	0	0	0	0	3.9506	3.8973e-05	0.99996	7.7947e-05	0.00051557	FALSE
TAGATACTGTCATCCCCGTG	ADTRP	HGLibA_01082	28	98	0	4	84.4278	281.741	0	7.18749	0	0.025511	3.083	0.0010245	0.99898	0.002049	0.0044668	FALSE
GACGACTTCAGCCAATGTGA	ADTRP	HGLibA_01083	71	87	0	0	214.085	250.117	0	0	0	0	4.1183	1.9082e-05	0.99998	3.8165e-05	0.00032549	FALSE
GCTGACCGACGACGAGATCG	AEBP1	HGLibA_01084	66	47	0	0	199.008	135.121	0	0	0	0	3.7312	9.5293e-05	0.9999	0.00019059	0.00090031	FALSE
GAACTCCTCGATCTCGTCGT	AEBP1	HGLibA_01085	10	30	0	0	30.1528	86.2472	0	0	0	0	2.8203	0.0023991	0.9976	0.0047981	0.0083439	FALSE
GGGCGCCCCTCTCAAATAAC	AEBP1	HGLibA_01086	18	7	0	3	54.275	20.1244	0	5.39061	0	0.267865	2.1782	0.014695	0.98531	0.02939	0.036664	FALSE
TTTCTTCGATGCACAAACAC	AEBP2	HGLibA_01087	103	71	10	31	310.574	204.118	21.9919	55.703	0.0708105	0.272896	3.0579	0.0011145	0.99889	0.002229	0.0047518	FALSE
TGTGCATCGAAGAAATCATG	AEBP2	HGLibA_01088	84	21	2	0	253.283	60.3731	4.39837	0	0.0173654	0	3.0732	0.0010589	0.99894	0.0021178	0.0045761	FALSE
GTTCTGCTGACTGAAGTGTG	AEBP2	HGLibA_01089	38	68	2	11	114.581	195.494	4.39837	19.7656	0.0383867	0.101106	2.8628	0.0020997	0.9979	0.0041995	0.0075565	FALSE
TTGGGACATAGGTCGTATCC	AEN	HGLibA_01090	21	24	0	0	63.3209	68.9978	0	0	0	0	2.9108	0.0018024	0.9982	0.0036048	0.0067379	FALSE
TCGCTGACTACCGTACCCGC	AEN	HGLibA_01091	27	50	0	0	81.4125	143.745	0	0	0	0	3.3399	0.00041903	0.99958	0.00083806	0.0024108	FALSE
CTACTGATGAGTGCCCGTGC	AEN	HGLibA_01092	63	28	0	3	189.963	80.4974	0	5.39061	0	0.0669663	3.1947	0.00069989	0.9993	0.0013998	0.0034238	FALSE
CACGTCCGTGGCACGCGTCC	AES	HGLibA_01093	31	24	0	35	93.4736	68.9978	0	62.8905	0	0.911486	1.4074	0.079659	0.92034	0.15932	0.17509	FALSE
TCCAGGCTGAGATCGTCAAA	AES	HGLibA_01094	11	13	0	0	33.1681	37.3738	0	0	0	0	2.5036	0.0061476	0.99385	0.012295	0.01746	FALSE
CACGACCTGGACGCGTGCCA	AES	HGLibA_01095	63	112	0	18	189.963	321.99	0	32.3437	0	0.100449	3.4764	0.00025409	0.99975	0.00050818	0.0017283	FALSE
ATAAGAGCTGCTCATCGCAT	AFAP1	HGLibA_01096	111	123	19	2	334.696	353.614	41.7846	3.59374	0.124843	0.0101629	3.8514	5.8715e-05	0.99994	0.00011743	0.00066345	FALSE
TTATGAGTCGTATGATGAAG	AFAP1	HGLibA_01097	20	0	0	0	60.3056	0	0	0	0	#DIV/0!	2.3702	0.0088889	0.99111	0.017778	0.023766	FALSE
ATCTCCGGCAGGGGCATCTG	AFAP1	HGLibA_01098	15	19	1	0	45.2292	54.6232	2.19919	0	0.0486232	0	2.7214	0.0032501	0.99675	0.0065002	0.01054	FALSE
GTACCTCAGCGATACCACCC	AFAP1L1	HGLibA_01099	34	64	7	0	102.519	183.994	15.3943	0	0.15016	0	2.9516	0.0015806	0.99842	0.0031612	0.0061277	FALSE
GCACGAGCTGCGTTTCACCC	AFAP1L1	HGLibA_01100	70	66	0	0	211.07	189.744	0	0	0	0	3.9388	4.0943e-05	0.99996	8.1887e-05	0.00053125	FALSE
GGGCACGTAGATGATGCTGC	AFAP1L1	HGLibA_01101	27	3	0	0	81.4125	8.62472	0	0	0	0	2.59	0.004799	0.9952	0.0095981	0.014329	FALSE
GCCCCGATGGAGCGGTACAA	AFAP1L2	HGLibA_01102	60	79	1	3	180.917	227.118	2.19919	5.39061	0.0121558	0.0237349	3.6329	0.00014013	0.99986	0.00028025	0.0011613	FALSE
AAAGCCGGAGGAGCTCCGCC	AFAP1L2	HGLibA_01103	13	22	2	2	39.1986	63.248	4.39837	3.59374	0.112207	0.0568199	2.2062	0.013686	0.98631	0.027372	0.034416	FALSE
CTTCCTCAAGATTCTTGACC	AFAP1L2	HGLibA_01104	8	4	0	0	24.1222	11.4996	0	0	0	0	2.1365	0.01632	0.98368	0.03264	0.040146	FALSE
CCTGGTTTAGAGTTACCATT	AFF1	HGLibA_01105	89	34	6	0	268.36	97.7468	13.1951	0	0.0491695	0	3.0103	0.0013051	0.99869	0.0026102	0.0053276	FALSE
TACTTGTCAAACTTCACTTG	AFF1	HGLibA_01106	182	613	0	4	548.781	1762.32	0	7.18749	0	0.00407843	3.9817	3.4213e-05	0.99997	6.8427e-05	0.00047435	FALSE
CCTTCAGCTCAGTGACAGTG	AFF1	HGLibA_01107	1	0	0	0	3.01528	0	0	0	0	#DIV/0!	1.0306	0.15136	0.84864	0.30271	0.30825	FALSE
GAATTCGCCGTGCAAGCGCC	AFF2	HGLibA_01108	12	8	0	0	36.1833	22.9993	0	0	0	0	2.4071	0.0080389	0.99196	0.016078	0.021817	FALSE
CATAGTTTCCAAGCGTGTTC	AFF2	HGLibA_01109	36	53	4	0	108.55	152.37	8.79675	0	0.0810386	0	3.0239	0.0012476	0.99875	0.0024953	0.0051552	FALSE
AAGATTTCTTCAACACAGCT	AFF2	HGLibA_01110	101	66	12	0	304.543	189.744	26.3902	0	0.0866552	0	3.4992	0.00023329	0.99977	0.00046658	0.0016291	FALSE
AGAAACCGACCGCGTATGTG	AFF3	HGLibA_01111	0	0	0	0	0	0	0	0	#DIV/0!	#DIV/0!	1.0306	0.15136	0.84864	0.30271	0.30825	FALSE
TCCGAAGACGACTTCAGCTT	AFF3	HGLibA_01112	74	96	0	15	223.131	275.991	0	26.9531	0	0.0976592	3.4984	0.00023402	0.99977	0.00046804	0.0016335	FALSE
TGTAGTGCTACAGATAGACG	AFF3	HGLibA_01113	32	26	0	8	96.4889	74.7476	0	14.375	0	0.192313	2.4158	0.0078508	0.99215	0.015702	0.021424	FALSE
GGGCAACTTACAACTTTGTA	AFF4	HGLibA_01114	21	51	3	2	63.3209	146.62	6.59756	3.59374	0.104193	0.0245105	2.7213	0.0032517	0.99675	0.0065033	0.010543	FALSE
GCAACATGAACCGTGAAGAC	AFF4	HGLibA_01115	9	15	0	0	27.1375	43.1236	0	0	0	0	2.5036	0.0061475	0.99385	0.012295	0.01746	FALSE
GAGTCTCAGCAGTCCAATTT	AFF4	HGLibA_01116	125	112	4	27	376.91	321.99	8.79675	48.5155	0.0233391	0.150674	3.7825	7.7644e-05	0.99992	0.00015529	0.00079085	FALSE
ATGGGCGGACTCTTCAGTGT	AFG3L2	HGLibA_01117	10	37	1	0	30.1528	106.372	2.19919	0	0.0729348	0	2.8968	0.0018851	0.99811	0.0037702	0.0069738	FALSE
TGAAGAGTCCGCCCATCCCT	AFG3L2	HGLibA_01118	35	97	2	1	105.535	278.866	4.39837	1.79687	0.041677	0.00644349	3.3215	0.00044774	0.99955	0.00089547	0.0025189	FALSE
AGTTTCCAGATTCCGTTCAA	AFG3L2	HGLibA_01119	13	1	0	0	39.1986	2.87491	0	0	0	0	2.2251	0.013038	0.98696	0.026076	0.033029	FALSE
AATTTCTTACCTATATCCCG	AFM	HGLibA_01120	18	12	0	0	54.275	34.4989	0	0	0	0	2.6405	0.0041396	0.99586	0.0082792	0.012724	FALSE
TAACCCTGCCCACACAACCT	AFM	HGLibA_01121	204	338	5	13	615.117	971.719	10.9959	23.3593	0.0178762	0.0240392	5.2383	8.1033e-08	1	1.6207e-07	9.8077e-06	FALSE
TGCATTTGCTCAGTATGTTC	AFM	HGLibA_01122	150	30	2	6	452.292	86.2472	4.39837	10.7812	0.00972464	0.125004	2.8292	0.0023333	0.99767	0.0046666	0.0081724	FALSE
ACAACCTTCAGACGACTCGT	AFMID	HGLibA_01123	0	12	0	0	0	34.4989	0	0	#DIV/0!	0	2.1174	0.017114	0.98289	0.034228	0.041951	FALSE
GCTTACGGCATCGCCCCCAA	AFMID	HGLibA_01124	32	27	0	0	96.4889	77.6225	0	0	0	0	3.1208	0.00090165	0.9991	0.0018033	0.0040852	FALSE
TTCCCCGACGAGTCGTCTGA	AFMID	HGLibA_01125	69	45	0	0	208.054	129.371	0	0	0	0	3.7409	9.1677e-05	0.99991	0.00018335	0.00087873	FALSE
AACTTATCTCTGCAGTACAT	AFP	HGLibA_01126	124	142	2	0	373.895	408.237	4.39837	0	0.0117637	0	4.733	1.106e-06	1	2.2121e-06	5.3548e-05	FALSE
TGAAGACTGTTCATCTCCAG	AFP	HGLibA_01127	98	152	0	8	295.497	436.986	0	14.375	0	0.0328957	4.3299	7.459e-06	0.99999	1.4918e-05	0.00018308	FALSE
TTCAGGGTGTTTAGAAAACC	AFP	HGLibA_01128	22	33	0	0	66.3361	94.8719	0	0	0	0	3.0594	0.001109	0.99889	0.002218	0.0047356	FALSE
GACAGCTTTATTAAACCGCC	AFTPH	HGLibA_01129	0	0	0	0	0	0	0	0	#DIV/0!	#DIV/0!	1.0306	0.15136	0.84864	0.30271	0.30825	FALSE
ATGCTTCGAAAATTCGCTCC	AFTPH	HGLibA_01130	38	3	0	0	114.581	8.62472	0	0	0	0	2.7158	0.0033058	0.99669	0.0066116	0.010689	FALSE
ATGTACATCTGATCAGTTCC	AFTPH	HGLibA_01131	31	66	0	0	93.4736	189.744	0	0	0	0	3.5582	0.00018672	0.99981	0.00037344	0.0014026	FALSE
ACCACCTGGTATCTTAAAGC	AGA	HGLibA_01132	58	21	4999	0	174.886	60.3731	10993.7	0	62.8622	0	1.6948	0.91247	0.087527	0.17505	0.19184	TRUE
TGCAGCACTACTATGGATGT	AGA	HGLibA_01133	105	160	10	19	316.604	459.985	21.9919	34.1406	0.0694617	0.074221	4.0035	3.1201e-05	0.99997	6.2401e-05	0.00044822	FALSE
GTGCATACCCTCCAATAATT	AGA	HGLibA_01134	40	170	0	3	120.611	488.734	0	5.39061	0	0.0110297	3.3429	0.00041456	0.99959	0.00082911	0.0023948	FALSE
CCTGACGGGCACATATGTCC	AGAP1	HGLibA_01135	53	54	0	0	159.81	155.245	0	0	0	0	3.6685	0.00012201	0.99988	0.00024402	0.0010622	FALSE
GGTGGACCGACTCGAAGCGC	AGAP1	HGLibA_01136	2	0	0	1	6.03056	0	0	1.79687	0	#DIV/0!	1.3424	0.089727	0.91027	0.17945	0.19514	FALSE
CATATGTGCCCGTCAGGTAC	AGAP1	HGLibA_01137	5	7	0	0	15.0764	20.1244	0	0	0	0	2.1365	0.016319	0.98368	0.032639	0.040146	FALSE
GCTATACTTCTTGTAGTTCA	AGAP11	HGLibA_01138	6	74	0	12	18.0917	212.743	0	21.5625	0	0.101354	2.0909	0.018271	0.98173	0.036541	0.044409	FALSE
ACTTTGATATAATGCCTCAT	AGAP11	HGLibA_01139	260	160	26	32	783.972	459.985	57.1789	57.4999	0.0729348	0.125004	4.2079	1.2887e-05	0.99999	2.5774e-05	0.0002561	FALSE
CATCTTCTTCATCCCCTAGC	AGAP11	HGLibA_01140	43	6	0	1	129.657	17.2494	0	1.79687	0	0.10417	2.8241	0.0023704	0.99763	0.0047407	0.0082704	FALSE
GGTGGACGACCCCGAACTCC	AGAP2	HGLibA_01141	38	8	0	0	114.581	22.9993	0	0	0	0	2.8444	0.0022245	0.99778	0.004449	0.0078907	FALSE
AGCAGGCTCTAAACCGCCTC	AGAP2	HGLibA_01142	20	43	1	0	60.3056	123.621	2.19919	0	0.0364674	0	3.1663	0.0007719	0.99923	0.0015438	0.0036613	FALSE
TTACCTACCAGGCGCAGTTC	AGAP2	HGLibA_01143	22	80	0	0	66.3361	229.993	0	0	0	0	3.3222	0.00044648	0.99955	0.00089296	0.0025145	FALSE
CATAGGTCCCCGTCAGATAG	AGAP3	HGLibA_01144	30	38	0	1	90.4584	109.246	0	1.79687	0	0.0164479	3.2321	0.00061433	0.99939	0.0012287	0.0031256	FALSE
GGGCTGACTTCCCGCTAGAC	AGAP3	HGLibA_01145	4	24	0	0	12.0611	68.9978	0	0	0	0	2.567	0.0051297	0.99487	0.010259	0.015098	FALSE
CAGCTTCCGCAACGCCAGCG	AGAP3	HGLibA_01146	48	2	0	2	144.733	5.74981	0	3.59374	0	0.625019	2.5366	0.0055974	0.9944	0.011195	0.016226	FALSE
TAACCCTTCTGCCAATCCAG	AGAP4+AGAP5+AGAP7+AGAP8	HGLibA_01147+HGLibA_01152+HGLibA_01156+HGLibA_01159	24	47	0	0	72.3667	135.121	0	0	0	0	3.2661	0.00054522	0.99945	0.0010904	0.0028807	FALSE
CATCTGTTTGAGAGTTCCTC	AGAP4+AGAP5+AGAP6+AGAP7+AGAP8+AGAP9	HGLibA_01148+HGLibA_01151+HGLibA_01155+HGLibA_01157+HGLibA_01160+HGLibA_01162	56	7	0	0	168.856	20.1244	0	0	0	0	2.9241	0.0017274	0.99827	0.0034548	0.0065425	FALSE
TTGTCATTGTAAGATAATGC	AGAP4+AGAP7+AGAP8	HGLibA_01149	0	9	0	0	0	25.8742	0	0	#DIV/0!	0	1.9942	0.023067	0.97693	0.046135	0.054796	FALSE
TAGCCTTTCTGCCAATCCAG	AGAP5	HGLibA_01150	4	10	0	2	12.0611	28.7491	0	3.59374	0	0.125004	1.9166	0.027644	0.97236	0.055288	0.064804	FALSE
TATTGTGCTTGACTCTGGAT	AGAP6	HGLibA_01153	88	44	1	24	265.345	126.496	2.19919	43.1249	0.00828804	0.340919	2.7731	0.0027762	0.99722	0.0055524	0.0093483	FALSE
AGTCAAGCACAATATTCCAG	AGAP6	HGLibA_01154	6	3	0	0	18.0917	8.62472	0	0	0	0	2.0119	0.022118	0.97788	0.044235	0.052823	FALSE
TAACCTTTCTGCCAATCCAG	AGAP9	HGLibA_01163	29	8	1	0	87.4431	22.9993	2.19919	0	0.0251499	0	2.7688	0.0028133	0.99719	0.0056266	0.0094357	FALSE
TAACTCTTCTGCCAATCCAG	AGAP9	HGLibA_01164	6	6	0	0	18.0917	17.2494	0	0	0	0	2.1365	0.01632	0.98368	0.032639	0.040146	FALSE
CGTAGGCGTTGGCTGTGTCA	AGBL1	HGLibA_01165	130	94	0	0	391.986	270.241	0	0	0	0	4.6131	1.9837e-06	1	3.9673e-06	7.741e-05	FALSE
ACGCCTACGTGCAGATCCGA	AGBL1	HGLibA_01166	52	37	0	0	156.794	106.372	0	0	0	0	3.4858	0.00024529	0.99975	0.00049058	0.0016862	FALSE
GAAAGCGCACCCAAGCAATC	AGBL1	HGLibA_01167	99	75	0	12	298.513	215.618	0	21.5625	0	0.100003	3.6186	0.0001481	0.99985	0.00029619	0.0012043	FALSE
TACCGTCACCTCCAATATTA	AGBL2	HGLibA_01168	68	34	3	3	205.039	97.7468	6.59756	5.39061	0.0321771	0.0551487	3.0963	0.00097979	0.99902	0.0019596	0.0043263	FALSE
CCCCAAGAGAGCCATTCAAC	AGBL2	HGLibA_01169	10	2	0	0	30.1528	5.74981	0	0	0	0	2.1503	0.015764	0.98424	0.031528	0.039018	FALSE
AACCCTCAATGCCTGTTGAA	AGBL2	HGLibA_01170	27	68	5	0	81.4125	195.494	10.9959	0	0.135064	0	2.9425	0.0016277	0.99837	0.0032553	0.0062593	FALSE
TGAGCCAGTGTATATCCCAA	AGBL3	HGLibA_01171	152	160	0	2	458.322	459.985	0	3.59374	0	0.00781274	5.0149	2.6525e-07	1	5.3049e-07	2.1553e-05	FALSE
GGCCACCGTGTTGGGCTCAA	AGBL3	HGLibA_01172	80	68	0	29	241.222	195.494	0	52.1093	0	0.266552	3.0016	0.0013428	0.99866	0.0026856	0.0054429	FALSE
GGTTCCGTTTCTAAGCCCGT	AGBL3	HGLibA_01173	40	54	0	4	120.611	155.245	0	7.18749	0	0.0462977	3.1677	0.00076838	0.99923	0.0015368	0.0036585	FALSE
GTAATCCACGCTTCCGAGTC	AGBL4	HGLibA_01174	68	55	1	15	205.039	158.12	2.19919	26.9531	0.0107257	0.17046	2.997	0.0013632	0.99864	0.0027263	0.0054988	FALSE
TGTTTACTACTACCGCTGCC	AGBL4	HGLibA_01175	106	61	0	0	319.62	175.369	0	0	0	0	4.1845	1.4292e-05	0.99999	2.8584e-05	0.00027295	FALSE
TTACTTCTTTCGGGAGCAGC	AGBL4	HGLibA_01176	38	4	0	0	114.581	11.4996	0	0	0	0	2.733	0.0031378	0.99686	0.0062756	0.010254	FALSE
TCTCGAATGCGTTCCCAGCG	AGBL5	HGLibA_01177	44	73	0	0	132.672	209.868	0	0	0	0	3.7603	8.4867e-05	0.99992	0.00016973	0.00083832	FALSE
CCTCGACCATTCCGTTTCGC	AGBL5	HGLibA_01178	17	8	0	3	51.2597	22.9993	0	5.39061	0	0.234382	2.1782	0.014695	0.98531	0.029389	0.036664	FALSE
GCTGGGAACGCATTCGAGAC	AGBL5	HGLibA_01179	32	109	0	0	96.4889	313.365	0	0	0	0	3.5228	0.00021351	0.99979	0.00042701	0.001537	FALSE
TCTTACGGTAGACACGGACT	AGER	HGLibA_01180	90	50	0	1	271.375	143.745	0	1.79687	0	0.0125004	3.9799	3.4477e-05	0.99997	6.8953e-05	0.00047659	FALSE
CAAAACATCACAGCCCGGAT	AGER	HGLibA_01181	9	19	0	0	27.1375	54.6232	0	0	0	0	2.5972	0.0046997	0.9953	0.0093994	0.01408	FALSE
TCCCGACAGCCGGAAGGAAG	AGER	HGLibA_01182	69	94	1	1	208.054	270.241	2.19919	1.79687	0.0105703	0.00664914	3.9893	3.3136e-05	0.99997	6.6272e-05	0.0004645	FALSE
CCCCACCTACGTTAACATGA	AGFG1	HGLibA_01183	17	17	23	0	51.2597	48.8734	50.5813	0	0.986765	0	0.9859	0.16209	0.83791	0.32418	0.32967	FALSE
TGCTTCGACTGCGACCAGCG	AGFG1	HGLibA_01184	11	73	0	5	33.1681	209.868	0	8.98436	0	0.0428095	2.5677	0.0051189	0.99488	0.010238	0.01508	FALSE
GAGGATTAAATCCACCACAC	AGFG1	HGLibA_01185	252	163	1	4	759.85	468.61	2.19919	7.18749	0.00289424	0.0153379	5.1055	1.6498e-07	1	3.2996e-07	1.5776e-05	FALSE
GAGATTGACTTGACACGATG	AGFG2	HGLibA_01186	87	49	0	0	262.329	140.87	0	0	0	0	3.9447	3.9948e-05	0.99996	7.9896e-05	0.00052387	FALSE
ATCACCCAGAAGTGTCCGAA	AGFG2	HGLibA_01187	17	0	3	0	51.2597	0	6.59756	0	0.128708	#DIV/0!	1.7478	0.040248	0.95975	0.080495	0.091934	FALSE
GAGAGTTACCTGGCTCGAGG	AGFG2	HGLibA_01188	5	0	0	0	15.0764	0	0	0	0	#DIV/0!	1.7442	0.040563	0.95944	0.081126	0.092223	FALSE
TCTATAGTATTTCCACTAGT	AGGF1	HGLibA_01189	97	139	2	12	292.482	399.612	4.39837	21.5625	0.0150381	0.0539585	4.0571	2.4844e-05	0.99998	4.9688e-05	0.00038644	FALSE
GACGAAGCCATTACCAGTGA	AGGF1	HGLibA_01190	5	59	0	0	15.0764	169.62	0	0	0	0	2.8908	0.0019212	0.99808	0.0038425	0.0070741	FALSE
AGCTAATGATGAGCCTTCTA	AGGF1	HGLibA_01191	137	51	0	0	413.093	146.62	0	0	0	0	3.7943	7.4019e-05	0.99993	0.00014804	0.00076843	FALSE
AACTACCCTTTGCAAGCTGC	AGK	HGLibA_01192	62	91	0	0	186.947	261.617	0	0	0	0	4.0768	2.2832e-05	0.99998	4.5665e-05	0.00036547	FALSE
ACGGATGTGATCATTGTTGC	AGK	HGLibA_01193	38	31	0	4	114.581	89.1221	0	7.18749	0	0.0806476	2.8569	0.0021393	0.99786	0.0042786	0.007663	FALSE
TGTTCTTCGACGAACAGATG	AGK	HGLibA_01194	55	45	0	0	165.84	129.371	0	0	0	0	3.6002	0.00015896	0.99984	0.00031792	0.00126	FALSE
ATCAGCACCAACACGTAAAA	AGL	HGLibA_01195	11	30	0	0	33.1681	86.2472	0	0	0	0	2.8378	0.0022711	0.99773	0.0045422	0.0080027	FALSE
TATGAGCTACAGTTCCGATT	AGL	HGLibA_01196	0	13	0	0	0	37.3738	0	0	#DIV/0!	0	2.1557	0.015555	0.98445	0.03111	0.038559	FALSE
TGATAATCATGTGCTACCCT	AGL	HGLibA_01197	113	76	0	0	340.726	218.493	0	0	0	0	4.3669	6.302e-06	0.99999	1.2604e-05	0.00016294	FALSE
CACCGGCCGGGCCACGAACT	AGMAT	HGLibA_01198	43	119	0	0	129.657	342.114	0	0	0	0	3.7518	8.7774e-05	0.99991	0.00017555	0.00085691	FALSE
GATTCGGACCTCGCCGCATC	AGMAT	HGLibA_01199	57	51	4	15	171.871	146.62	8.79675	26.9531	0.0511823	0.183829	2.7169	0.0032947	0.99671	0.0065893	0.01066	FALSE
CAGCTGCCGGCGAATTCAAG	AGMAT	HGLibA_01200	0	12	0	0	0	34.4989	0	0	#DIV/0!	0	2.1174	0.017114	0.98289	0.034228	0.041951	FALSE
GCTTTAACGTCAATCTCAGC	AGMO	HGLibA_01201	71	138	6	0	214.085	396.737	13.1951	0	0.061635	0	3.8975	4.8587e-05	0.99995	9.7173e-05	0.00059147	FALSE
TTGACGTTAAAGCATCATCC	AGMO	HGLibA_01202	128	83	1	4	385.956	238.617	2.19919	7.18749	0.00569803	0.0301214	4.1789	1.4645e-05	0.99999	2.929e-05	0.00027693	FALSE
AAAACAACATGCGAAATCCC	AGMO	HGLibA_01203	90	56	0	0	271.375	160.995	0	0	0	0	4.0288	2.8031e-05	0.99997	5.6062e-05	0.00041757	FALSE
TCAGCGCGTTCGCTTCACCA	AGO1	HGLibA_01204	153	82	49	5	461.338	235.742	107.76	8.98436	0.233582	0.0381109	2.9448	0.0016159	0.99838	0.0032318	0.0062324	FALSE
CCTCCTGAAGGTCGACTTTG	AGO1	HGLibA_01205	133	138	4	1	401.032	396.737	8.79675	1.79687	0.0219353	0.00452912	4.5421	2.7849e-06	1	5.5698e-06	9.6685e-05	FALSE
GAACGCGCTGAGAGTCCGTG	AGO1	HGLibA_01206	0	17	0	0	0	48.8734	0	0	#DIV/0!	0	2.2813	0.011264	0.98874	0.022528	0.029065	FALSE
TAACGCCTGCAAGCTCACGC	AGO2	HGLibA_01207	67	42	0	0	202.024	120.746	0	0	0	0	3.6951	0.0001099	0.99989	0.00021981	0.00099031	FALSE
GCGTTACACGATGCACTTTC	AGO2	HGLibA_01208	28	19	0	0	84.4278	54.6232	0	0	0	0	2.9483	0.0015975	0.9984	0.003195	0.0061745	FALSE
GCCACCATGTACTCGGGAGC	AGO2	HGLibA_01209	21	24	0	0	63.3209	68.9978	0	0	0	0	2.9108	0.0018024	0.9982	0.0036048	0.0067379	FALSE
AAGGCATTACTTCTAGTGGC	AGO3	HGLibA_01210	34	47	0	0	102.519	135.121	0	0	0	0	3.3912	0.0003479	0.99965	0.00069579	0.0021255	FALSE
TCAGACTTCCACTATGATCA	AGO3	HGLibA_01211	33	72	3	16	99.5042	206.993	6.59756	28.7499	0.0663043	0.138893	2.6573	0.0039384	0.99606	0.0078767	0.012243	FALSE
TCTTCTGGGCACCATGAGTA	AGO3	HGLibA_01212	94	53	0	0	283.436	152.37	0	0	0	0	4.0373	2.7032e-05	0.99997	5.4063e-05	0.00040776	FALSE
GTTAACATACGTTTGATGAC	AGO4	HGLibA_01213	7	11	0	0	21.107	31.624	0	0	0	0	2.3489	0.0094147	0.99059	0.018829	0.024953	FALSE
CCAGCACCAATGCTGCAATA	AGO4	HGLibA_01214	53	22	0	0	159.81	63.248	0	0	0	0	3.2968	0.0004889	0.99951	0.0009778	0.0026777	FALSE
GTCTAGTCACATTACAAACT	AGO4	HGLibA_01215	57	37	0	6	171.871	106.372	0	10.7812	0	0.101354	3.0257	0.0012403	0.99876	0.0024806	0.0051341	FALSE
CTCGACGTTGCGTCCTCGCA	AGPAT1	HGLibA_01216	119	88	0	0	358.818	252.992	0	0	0	0	4.4962	3.4588e-06	1	6.9175e-06	0.00011071	FALSE
TTGCCAAGCGCGAGCTACTG	AGPAT1	HGLibA_01217	9	80	0	0	27.1375	229.993	0	0	0	0	3.0504	0.0011428	0.99886	0.0022856	0.0048444	FALSE
TCCCGTACAGGTATTTGATG	AGPAT1	HGLibA_01218	54	60	0	109	162.825	172.494	0	195.859	0	1.13545	0.98698	0.16183	0.83817	0.32365	0.32915	FALSE
GCGATCTGCACGCAGCGCTC	AGPAT2	HGLibA_01219	20	3	0	0	60.3056	8.62472	0	0	0	0	2.4795	0.0065778	0.99342	0.013156	0.01849	FALSE
TGGCAGGTGTCCACGAGCGC	AGPAT2	HGLibA_01220	15	14	0	5	45.2292	40.2487	0	8.98436	0	0.223221	2.0124	0.022087	0.97791	0.044173	0.052823	FALSE
ATTGTCGTTGCGAGTACCCT	AGPAT2	HGLibA_01221	118	94	0	2	355.803	270.241	0	3.59374	0	0.0132983	4.3755	6.0582e-06	0.99999	1.2116e-05	0.00015869	FALSE
GACCAAGCACCGCGTTAGCA	AGPAT3	HGLibA_01222	71	47	0	0	214.085	135.121	0	0	0	0	3.7794	7.8602e-05	0.99992	0.0001572	0.00079649	FALSE
AGTACCACGTCCAGCCGATG	AGPAT3	HGLibA_01223	56	70	8	2	168.856	201.244	17.5935	3.59374	0.104193	0.0178577	3.1343	0.00086138	0.99914	0.0017228	0.0039583	FALSE
CAGGCCACGGTAGAGCGCTT	AGPAT3	HGLibA_01224	54	59	0	1	162.825	169.62	0	1.79687	0	0.0105935	3.7279	9.6528e-05	0.9999	0.00019306	0.00090781	FALSE
CCGCGCGCCTACCTCAAGTA	AGPAT4	HGLibA_01225	93	267	0	47	280.421	767.6	0	84.4529	0	0.110022	3.0437	0.0011683	0.99883	0.0023365	0.0049153	FALSE
TCACCTGTTGCCACGAACCA	AGPAT4	HGLibA_01226	23	18	0	0	69.3514	51.7483	0	0	0	0	2.8494	0.0021904	0.99781	0.0043809	0.0077951	FALSE
GGCCCTGGACCCTCGTGAAC	AGPAT4	HGLibA_01227	0	0	0	0	0	0	0	0	#DIV/0!	#DIV/0!	1.0306	0.15136	0.84864	0.30271	0.30825	FALSE
GTGCGCTACGTGCTGAAAGA	AGPAT5	HGLibA_01228	61	50	0	8	183.932	143.745	0	14.375	0	0.100003	3.14	0.00084467	0.99916	0.0016893	0.0039038	FALSE
AAACAAGTTGCAGAGCTACG	AGPAT5	HGLibA_01229	85	52	11	5	256.299	149.495	24.1911	8.98436	0.0943862	0.060098	3.1007	0.00096547	0.99903	0.0019309	0.0042818	FALSE
CATCTCTTTCTCGTTAAATT	AGPAT5	HGLibA_01230	27	21	0	0	81.4125	60.3731	0	0	0	0	2.9588	0.001544	0.99846	0.0030881	0.0060223	FALSE
CCCCATCTTACCGTTGGTGT	AGPAT6	HGLibA_01231	83	78	0	0	250.268	224.243	0	0	0	0	4.1456	1.6944e-05	0.99998	3.3888e-05	0.00030271	FALSE
TCAGCGCTCGCACGCAGATC	AGPAT6	HGLibA_01232	18	0	0	0	54.275	0	0	0	0	#DIV/0!	2.3242	0.010058	0.98994	0.020117	0.026409	FALSE
TGAGCCGAAGGCTGATGTAC	AGPAT6	HGLibA_01233	0	15	0	0	0	43.1236	0	0	#DIV/0!	0	2.2232	0.013101	0.9869	0.026201	0.033152	FALSE
GCTGGTTATAGGAACTACAC	AGPAT9	HGLibA_01234	6	5	0	0	18.0917	14.3745	0	0	0	0	2.0929	0.018181	0.98182	0.036362	0.044203	FALSE
ACTGATCCCAATGAAAGCCA	AGPAT9	HGLibA_01235	183	205	0	1	551.796	589.356	0	1.79687	0	0.00304887	5.5589	1.3573e-08	1	2.7146e-08	3.0244e-06	FALSE
CAACACAAATGCCTCCCTTC	AGPAT9	HGLibA_01236	51	45	6	0	153.779	129.371	13.1951	0	0.0858056	0	2.9873	0.0014075	0.99859	0.0028149	0.005629	FALSE
ATCATGTTTCTGAAAGCCGC	AGPHD1/HYKK	HGLibA_01237+HGLibA_22454	52	41	0	14	156.794	117.871	0	25.1562	0	0.213421	2.6916	0.003556	0.99644	0.007112	0.011307	FALSE
CTACTTTCAGGTATCAATCA	AGPHD1	HGLibA_01238	152	84	4	6	458.322	241.492	8.79675	10.7812	0.0191934	0.0446442	3.8715	5.4081e-05	0.99995	0.00010816	0.00063088	FALSE
CGATGAAGACTACTTAACTT	AGPHD1/HYKK	HGLibA_01239+HGLibA_22455	64	14	43	0	192.978	40.2487	94.565	0	0.490031	0	1.2246	0.11037	0.88963	0.22073	0.23863	FALSE
TACCTTAGGTACCCTCTTAG	AGPS	HGLibA_01240	11	15	0	4	33.1681	43.1236	0	7.18749	0	0.166672	2.048	0.020281	0.97972	0.040563	0.048927	FALSE
CTTGGCCATAAAACTATATC	AGPS	HGLibA_01241	112	91	7	0	337.711	261.617	15.3943	0	0.0455842	0	3.9776	3.481e-05	0.99997	6.962e-05	0.0004796	FALSE
GATCGAGTATTTAGAGCTCA	AGPS	HGLibA_01242	82	38	9	0	247.253	109.246	19.7927	0	0.0800504	0	2.9834	0.0014251	0.99857	0.0028502	0.0056754	FALSE
CTTGATGATTATTCATCACT	AGR2	HGLibA_01243	177	125	0	0	533.704	359.363	0	0	0	0	5.1021	1.6799e-07	1	3.3599e-07	1.588e-05	FALSE
GGAAACTTACAACCAGATTG	AGR2	HGLibA_01244	26	9	0	0	78.3972	25.8742	0	0	0	0	2.7471	0.0030064	0.99699	0.0060129	0.009923	FALSE
GACAAACACCTTTCTCCTGA	AGR2	HGLibA_01245	30	11	0	0	90.4584	31.624	0	0	0	0	2.8551	0.0021514	0.99785	0.0043028	0.0076904	FALSE
GAGAGTATTGACAATCCTCC	AGR3	HGLibA_01246	10	6	0	0	30.1528	17.2494	0	0	0	0	2.2854	0.011145	0.98886	0.022289	0.028794	FALSE
GAGGATTGTCAATACTCTCA	AGR3	HGLibA_01247	46	13	5	0	138.703	37.3738	10.9959	0	0.0792769	0	2.4231	0.007694	0.99231	0.015388	0.021032	FALSE
GATAAGAATTTATCACCTGA	AGR3	HGLibA_01248	46	62	0	4	138.703	178.244	0	7.18749	0	0.0403238	3.3236	0.0004443	0.99956	0.0008886	0.0025073	FALSE
GAGGCGTCCGACCCACACAC	AGRN	HGLibA_01249	61	57	0	0	183.932	163.87	0	0	0	0	3.7762	7.961e-05	0.99992	0.00015922	0.00080302	FALSE
CCTTGTTGCCGCCGTCCAGC	AGRN	HGLibA_01250	39	174	40	3	117.596	500.234	87.9675	5.39061	0.748049	0.0107762	2.2159	0.01335	0.98665	0.0267	0.033695	FALSE
ATGTCCCGCCGGCTCCGGGC	AGRN	HGLibA_01251	7	0	2	0	21.107	0	4.39837	0	0.208385	#DIV/0!	1.5539	0.060099	0.9399	0.1202	0.13397	FALSE
CAGCCTTACGCAGCGACGTG	AGRP	HGLibA_01252	75	54	0	0	226.146	155.245	0	0	0	0	3.8788	5.2479e-05	0.99995	0.00010496	0.00061903	FALSE
GCTCCTCACGTCGCTGCGTA	AGRP	HGLibA_01253	61	32	0	0	183.932	91.997	0	0	0	0	3.5332	0.00020531	0.99979	0.00041063	0.0014946	FALSE
GCCCATCTGGGCTCCTCGCG	AGRP	HGLibA_01254	72	77	0	0	217.1	221.368	0	0	0	0	4.0458	2.6067e-05	0.99997	5.2134e-05	0.00039883	FALSE
GGCCAGCATCCCGACCATTG	AGT	HGLibA_01255	87	25	1	8	262.329	71.8727	2.19919	14.375	0.00838331	0.200006	2.7029	0.0034366	0.99656	0.0068733	0.011026	FALSE
TTGCAGCGACTAGCACCAGC	AGT	HGLibA_01256	97	26	0	0	292.482	74.7476	0	0	0	0	3.3836	0.00035772	0.99964	0.00071544	0.0021647	FALSE
GAGTCACCGAGAAGTTGTCC	AGT	HGLibA_01257	4	6	0	0	12.0611	17.2494	0	0	0	0	2.0457	0.020394	0.97961	0.040788	0.049049	FALSE
TCCTACGATCCTAGAATTAT	AGTPBP1	HGLibA_01258	161	175	0	6	485.46	503.109	0	10.7812	0	0.0214292	4.9428	3.8507e-07	1	7.7014e-07	2.7624e-05	FALSE
CAATATTTGTGAACCACCTT	AGTPBP1	HGLibA_01259	185	118	8	2	557.827	339.239	17.5935	3.59374	0.0315394	0.0105935	4.4559	4.1766e-06	1	8.3531e-06	0.00012472	FALSE
GCTGTGAATTCAGTATCCTT	AGTPBP1	HGLibA_01260	50	101	0	32	150.764	290.366	0	57.4999	0	0.198026	2.8616	0.0021075	0.99789	0.004215	0.0075787	FALSE
CTACAAGCATTGTGCGTCGA	AGTR1	HGLibA_01261	108	44	4	32	325.65	126.496	8.79675	57.4999	0.0270129	0.454559	2.5148	0.0059556	0.99404	0.011911	0.017063	FALSE
TCTCAGCATTGATCGATACC	AGTR1	HGLibA_01262	62	83	0	0	186.947	238.617	0	0	0	0	4.0117	3.0146e-05	0.99997	6.0292e-05	0.00043802	FALSE
TCAGGCCCAGCCCTATCGGG	AGTR1	HGLibA_01263	91	66	1	17	274.39	189.744	2.19919	30.5468	0.00801481	0.16099	3.3081	0.00046962	0.99953	0.00093925	0.0026132	FALSE
AAGCCCGAAGTGAAGACCGC	AGTR2	HGLibA_01264	83	41	3	0	250.268	117.871	6.59756	0	0.026362	0	3.4288	0.00030317	0.9997	0.00060634	0.0019369	FALSE
TTACTGAAGACGAATAGCTA	AGTR2	HGLibA_01265	80	24	6	2	241.222	68.9978	13.1951	3.59374	0.0547011	0.0520849	2.6523	0.003997	0.996	0.0079939	0.012381	FALSE
TTCGGGCTTGTGAACATCTC	AGTR2	HGLibA_01266	40	40	0	0	120.611	114.996	0	0	0	0	3.3834	0.00035793	0.99964	0.00071587	0.0021647	FALSE
AACTTCGAAGTGCAGCGCAC	AGTRAP	HGLibA_01267	46	26	1	0	138.703	74.7476	2.19919	0	0.0158554	0	3.2951	0.00049192	0.99951	0.00098383	0.0026874	FALSE
CACCATGCTTATGGCGTCGA	AGTRAP	HGLibA_01268	71	59	1	6	214.085	169.62	2.19919	10.7812	0.0102725	0.0635612	3.3678	0.00037882	0.99962	0.00075764	0.0022524	FALSE
CTCCATCGACGCCATAAGCA	AGTRAP	HGLibA_01269	21	49	0	11	63.3209	140.87	0	19.7656	0	0.14031	2.4405	0.0073336	0.99267	0.014667	0.020226	FALSE
TCCTGGTCTGGAACACGTAC	AGXT	HGLibA_01270	33	44	0	0	99.5042	126.496	0	0	0	0	3.3439	0.00041304	0.99959	0.00082608	0.0023884	FALSE
TATGCGCTCCCCGATGTCCA	AGXT	HGLibA_01271	26	113	0	0	78.3972	324.865	0	0	0	0	3.3996	0.00033742	0.99966	0.00067485	0.0020847	FALSE
CCGAGTGCACCCGATGACCA	AGXT	HGLibA_01272	3	17	0	0	9.04584	48.8734	0	0	0	0	2.3978	0.0082476	0.99175	0.016495	0.022287	FALSE
AGACGGTGCTTGTATGCCAC	AGXT2	HGLibA_01273	0	11	0	0	0	31.624	0	0	#DIV/0!	0	2.0898	0.018318	0.98168	0.036635	0.044474	FALSE
TATGTTGTTTGAGTGCGCCC	AGXT2	HGLibA_01274	19	60	34	0	57.2903	172.494	74.7724	0	1.30515	0	1.5374	0.062092	0.93791	0.12418	0.13827	FALSE
AGGATACTCACGGGTGGCAA	AGXT2	HGLibA_01275	22	81	1	0	66.3361	232.867	2.19919	0	0.0331522	0	3.322	0.00044681	0.99955	0.00089362	0.0025145	FALSE
CAACGACTTAGCCTTACGCC	AGXT2L1/ETNPPL	HGLibA_01276+HGLibA_15637	113	120	0	12	340.726	344.989	0	21.5625	0	0.0625019	4.0922	2.1361e-05	0.99998	4.2721e-05	0.00035035	FALSE
CATACTCAACAATGTTGTCG	AGXT2L1	HGLibA_01277	55	2	0	0	165.84	5.74981	0	0	0	0	2.8239	0.0023719	0.99763	0.0047437	0.0082741	FALSE
GGTCAAGAGTGATCACATCC	AGXT2L1	HGLibA_01278	4	23	1	0	12.0611	66.1229	2.19919	0	0.182337	0	2.5512	0.0053673	0.99463	0.010735	0.015647	FALSE
GCAGTACATGTACGATGAAC	AGXT2L2/PHYKPL	HGLibA_01279+HGLibA_36479	22	12	12	0	66.3361	34.4989	26.3902	0	0.397826	0	1.5541	0.06008	0.93992	0.12016	0.13395	FALSE
CATCGTACATGTACTGCCCT	AGXT2L2/PHYKPL	HGLibA_01280+HGLibA_36480	457	344	17	31	1377.98	988.968	37.3862	55.703	0.0271311	0.0563244	6.3296	1.2289e-10	1	2.4578e-10	1.062e-07	FALSE
GAGGCTGGCTCGCCACTACA	AGXT2L2/PHYKPL	HGLibA_01281+HGLibA_36481	120	67	17	0	361.833	192.619	37.3862	0	0.103324	0	3.4136	0.00032053	0.99968	0.00064107	0.0020106	FALSE
CAAAATGAAGTTGAAGCATC	AHCTF1	HGLibA_01282	14	0	0	0	42.2139	0	0	0	0	#DIV/0!	2.2127	0.013461	0.98654	0.026922	0.033875	FALSE
CCTTCTTGTTGACCTATGTT	AHCTF1	HGLibA_01283	8	7	0	0	24.1222	20.1244	0	0	0	0	2.2513	0.012183	0.98782	0.024367	0.031081	FALSE
TTAAGAGCTCAAGTGACTAG	AHCTF1	HGLibA_01284	0	0	0	0	0	0	0	0	#DIV/0!	#DIV/0!	1.0306	0.15136	0.84864	0.30271	0.30825	FALSE
ACCGCTCCCGCATACGCATC	AHCY	HGLibA_01285	32	40	0	5	96.4889	114.996	0	8.98436	0	0.0781274	2.8008	0.0025489	0.99745	0.0050977	0.0087419	FALSE
TGCCGGGCCTGATGCGTATG	AHCY	HGLibA_01286	33	103	3	0	99.5042	296.115	6.59756	0	0.0663043	0	3.2072	0.00067018	0.99933	0.0013404	0.003323	FALSE
CAACGAGAACGCCGTGGAGA	AHCY	HGLibA_01287	26	20	0	0	78.3972	57.4981	0	0	0	0	2.927	0.001711	0.99829	0.0034221	0.0064931	FALSE
CGCCGAGAAGTACTCCTTCA	AHCYL1	HGLibA_01288	44	127	14	13	132.672	365.113	30.7886	23.3593	0.232065	0.0639783	2.6802	0.0036794	0.99632	0.0073587	0.011605	FALSE
CGTCACCAAGGCGCCCAAGA	AHCYL1	HGLibA_01289	11	5	0	0	33.1681	14.3745	0	0	0	0	2.2854	0.011145	0.98886	0.022289	0.028794	FALSE
TCGAGCGAGACAAAGATCTT	AHCYL1	HGLibA_01290	15	24	0	3	45.2292	68.9978	0	5.39061	0	0.0781274	2.4833	0.0065085	0.99349	0.013017	0.01834	FALSE
CGCCTCGGTGACGGTGCCGT	AHCYL2	HGLibA_01291	97	106	13	0	292.482	304.74	28.5894	0	0.0977476	0	3.7655	8.3106e-05	0.99992	0.00016621	0.00082667	FALSE
TCCTAGTTGCGACTCCGCCT	AHCYL2	HGLibA_01292	177	268	12	32	533.704	770.475	26.3902	57.4999	0.0494473	0.0746291	4.9906	3.0101e-07	1	6.0202e-07	2.3475e-05	FALSE
GTGTGTGCAACCCACGATTT	AHCYL2	HGLibA_01293	51	74	0	0	153.779	212.743	0	0	0	0	3.8359	6.2552e-05	0.99994	0.0001251	0.00068999	FALSE
AGTGCGCCGCAAGGCGTACT	AHDC1	HGLibA_01294	33	31	0	0	99.5042	89.1221	0	0	0	0	3.1886	0.00071476	0.99929	0.0014295	0.0034702	FALSE
GGCCAAGATCCCCGTATCGC	AHDC1	HGLibA_01295	66	34	0	0	199.008	97.7468	0	0	0	0	3.6072	0.00015478	0.99985	0.00030956	0.0012385	FALSE
CGAGCCACCATCGCCCGAGC	AHDC1	HGLibA_01296	11	58	0	0	33.1681	166.745	0	0	0	0	3.0214	0.0012581	0.99874	0.0025162	0.0051897	FALSE
CACTGCTTAGTTTGTCATCA	AHI1	HGLibA_01297	56	46	1	0	168.856	132.246	2.19919	0	0.0130241	0	3.6209	0.0001468	0.99985	0.00029359	0.0011961	FALSE
CATGTGGTTGATGAGCATAC	AHI1	HGLibA_01298	46	41	0	1	138.703	117.871	0	1.79687	0	0.0152444	3.4636	0.0002665	0.99973	0.000533	0.0017832	FALSE
AATAACAAGCCGAGATAGCC	AHI1	HGLibA_01299	0	19	0	0	0	54.6232	0	0	#DIV/0!	0	2.3322	0.0098438	0.99016	0.019688	0.025921	FALSE
AGACCTTCGACGTGAATCGC	AHNAK	HGLibA_01300	119	74	0	18	358.818	212.743	0	32.3437	0	0.152032	3.6588	0.00012672	0.99987	0.00025345	0.0010879	FALSE
TTGCCAGCGATTCACGTCGA	AHNAK	HGLibA_01301	127	125	21	0	382.94	359.363	46.1829	0	0.120601	0	3.9912	3.2865e-05	0.99997	6.5729e-05	0.00046181	FALSE
GCTGAAGACTTCACGGGTCC	AHNAK	HGLibA_01302	35	49	2	0	105.535	140.87	4.39837	0	0.041677	0	3.225	0.00062981	0.99937	0.0012596	0.0031776	FALSE
CGGATGAGGGCATTCGACCA	AHNAK2	HGLibA_01303	36	14	0	0	108.55	40.2487	0	0	0	0	3	0.00135	0.99865	0.0026999	0.0054534	FALSE
GGTCGAATGCCCTCATCCGC	AHNAK2	HGLibA_01304	0	0	0	0	0	0	0	0	#DIV/0!	#DIV/0!	1.0306	0.15136	0.84864	0.30271	0.30825	FALSE
TTTCAGGATGAGTCGTCCAG	AHNAK2	HGLibA_01305	15	16	0	0	45.2292	45.9985	0	0	0	0	2.6614	0.003891	0.99611	0.007782	0.012113	FALSE
AAGTCGGTCTCTATGCCGCT	AHR	HGLibA_01306	38	41	0	3	114.581	117.871	0	5.39061	0	0.0457331	3.0983	0.00097306	0.99903	0.0019461	0.004309	FALSE
TTGCTGCTCTACAGTTATCC	AHR	HGLibA_01307	57	61	3	4	171.871	175.369	6.59756	7.18749	0.0383867	0.0409848	3.2113	0.00066069	0.99934	0.0013214	0.0032875	FALSE
AATTTCAGCGTCAGCTACAC	AHR	HGLibA_01308	7	18	0	0	21.107	51.7483	0	0	0	0	2.528	0.0057364	0.99426	0.011473	0.016505	FALSE
CCCGCGTACGTGCACTCCCC	AHRR	HGLibA_01309	29	3	0	0	87.4431	8.62472	0	0	0	0	2.6159	0.0044491	0.99555	0.0088981	0.013479	FALSE
TTATGCATCAGCAACGATCG	AHRR	HGLibA_01310	43	52	0	0	129.657	149.495	0	0	0	0	3.5439	0.00019711	0.9998	0.00039422	0.0014543	FALSE
GGGAGTGCACGTACGCGGGC	AHRR	HGLibA_01311	3	0	0	0	9.04584	0	0	0	0	#DIV/0!	1.5199	0.064267	0.93573	0.12853	0.1419	FALSE
TGAGCCTGACACAAATCTCG	AHSA1	HGLibA_01312	107	38	0	14	322.635	109.246	0	25.1562	0	0.23027	2.8269	0.0023504	0.99765	0.0047008	0.0082268	FALSE
AGACGTTGCCATCTACCATG	AHSA1	HGLibA_01313	45	57	0	0	135.688	163.87	0	0	0	0	3.6175	0.00014872	0.99985	0.00029743	0.0012062	FALSE
GCATCCATTAACAATCGCAA	AHSA1	HGLibA_01314	22	18	0	0	66.3361	51.7483	0	0	0	0	2.832	0.0023129	0.99769	0.0046259	0.0081144	FALSE
CTGCAGCTGACCCCCCTAAA	AHSA2	HGLibA_01315	48	17	3	0	144.733	48.8734	6.59756	0	0.0455842	0	2.7397	0.0030745	0.99693	0.0061491	0.010093	FALSE
AATTCTGTTTGCCCTAGAGT	AHSA2	HGLibA_01316	80	63	5	2	241.222	181.119	10.9959	3.59374	0.0455842	0.0198419	3.4499	0.00028044	0.99972	0.00056088	0.0018462	FALSE
GTATAGCATCTTCACTGTAA	AHSA2	HGLibA_01317	35	48	4	4	105.535	137.996	8.79675	7.18749	0.083354	0.0520849	2.7372	0.003098	0.9969	0.0061959	0.010162	FALSE
GGTTGTCTATAAATCAGCCC	AHSG	HGLibA_01318	47	161	2	1	141.718	462.86	4.39837	1.79687	0.0310361	0.0038821	3.4235	0.00030908	0.99969	0.00061815	0.0019655	FALSE
CTCACGCTGCATCTTGCCAC	AHSG	HGLibA_01319	0	0	0	0	0	0	0	0	#DIV/0!	#DIV/0!	1.0306	0.15136	0.84864	0.30271	0.30825	FALSE
ACACCTTTACTTCATCAATC	AHSG	HGLibA_01320	45	126	0	7	135.688	362.238	0	12.5781	0	0.0347233	3.2508	0.0005755	0.99942	0.001151	0.0029948	FALSE
AATAAGGATCTCATTTCCGC	AHSP	HGLibA_01321	109	200	8	3	328.665	574.981	17.5935	5.39061	0.0535301	0.00937528	4.2942	8.7669e-06	0.99999	1.7534e-05	0.0002022	FALSE
ACTTCTACATCAACTATTAC	AHSP	HGLibA_01322	50	28	0	0	150.764	80.4974	0	0	0	0	3.3638	0.00038443	0.99962	0.00076885	0.0022734	FALSE
TCGGCAAGAGCTGAACACTC	AHSP	HGLibA_01323	40	84	0	3	120.611	241.492	0	5.39061	0	0.0223221	3.5703	0.00017826	0.99982	0.00035652	0.0013617	FALSE
ACGAGACGCATTTCGTACTT	AICDA	HGLibA_01324	153	174	4	0	461.338	500.234	8.79675	0	0.0190679	0	4.9325	4.0596e-07	1	8.1193e-07	2.8576e-05	FALSE
CGCGCGCCTCTACTTCTGTG	AICDA	HGLibA_01325	47	44	1	6	141.718	126.496	2.19919	10.7812	0.015518	0.0852298	2.9241	0.0017273	0.99827	0.0034546	0.0065425	FALSE
GCCGCTGCTACCGCGTCACC	AICDA	HGLibA_01326	91	19	0	2	274.39	54.6232	0	3.59374	0	0.0657915	3.0445	0.0011652	0.99883	0.0023303	0.0049045	FALSE
ATGTTCAGCCTGTCCCATTA	AIDA	HGLibA_01327	130	174	0	45	391.986	500.234	0	80.8592	0	0.161643	4.1255	1.8493e-05	0.99998	3.6986e-05	0.00031922	FALSE
TACTTGGTTCTAGCTTCTTC	AIDA	HGLibA_01328	7	7	0	0	21.107	20.1244	0	0	0	0	2.2153	0.013369	0.98663	0.026739	0.033695	FALSE
TGAATTCACAGAAGAACAAA	AIDA	HGLibA_01329	0	0	0	0	0	0	0	0	#DIV/0!	#DIV/0!	1.0306	0.15136	0.84864	0.30271	0.30825	FALSE
CATGTCCCTGAAACGAATGC	AIF1	HGLibA_01330	6	2	0	0	18.0917	5.74981	0	0	0	0	1.9568	0.025183	0.97482	0.050366	0.059422	FALSE
GAACGTCTCCCCGGAGCCAC	AIF1	HGLibA_01331	53	28	0	0	159.81	80.4974	0	0	0	0	3.399	0.00033819	0.99966	0.00067639	0.0020847	FALSE
TACATGGAGTTTGACCTTAA	AIF1	HGLibA_01332	17	49	0	0	51.2597	140.87	0	0	0	0	3.1662	0.00077216	0.99923	0.0015443	0.0036617	FALSE
GGGGCTTACCCGGTTGATCT	AIF1L	HGLibA_01333	0	0	0	0	0	0	0	0	#DIV/0!	#DIV/0!	1.0306	0.15136	0.84864	0.30271	0.30825	FALSE
CTGAACAATGAAGGCGAGAT	AIF1L	HGLibA_01334	139	211	14	9	419.124	606.605	30.7886	16.1718	0.0734595	0.0266596	4.6423	1.7227e-06	1	3.4455e-06	7.1054e-05	FALSE
CAATCTCGCCTTCATTGTTC	AIF1L	HGLibA_01335	112	55	0	0	337.711	158.12	0	0	0	0	3.9909	3.2912e-05	0.99997	6.5824e-05	0.00046232	FALSE
AATGCTATTGTGCAATCCGT	AIFM1	HGLibA_01336	4	8	0	12	12.0611	22.9993	0	21.5625	0	0.937528	0.71185	0.23828	0.76172	0.47656	0.48192	FALSE
GACAGTAGTTTGCCCACAGT	AIFM1	HGLibA_01337	11	26	1	3	33.1681	74.7476	2.19919	5.39061	0.0663043	0.0721176	2.3077	0.010509	0.98949	0.021017	0.027415	FALSE
ACCATGGAAAAAGTCAGACG	AIFM1	HGLibA_01338	3	7	1	0	9.04584	20.1244	2.19919	0	0.243116	0	2.0456	0.020399	0.9796	0.040798	0.049051	FALSE
CCACGATGAACCGTGAGCGC	AIFM2	HGLibA_01339	63	44	0	2	189.963	126.496	0	3.59374	0	0.0284099	3.4837	0.00024726	0.99975	0.00049453	0.0016974	FALSE
AAACCTCATTAAACTTGCCC	AIFM2	HGLibA_01340	9	2	0	0	27.1375	5.74981	0	0	0	0	2.1078	0.017526	0.98247	0.035052	0.042873	FALSE
TCCCCACTACTAGCCCCTGC	AIFM2	HGLibA_01341	14	12	0	1	42.2139	34.4989	0	1.79687	0	0.0520849	2.5516	0.0053608	0.99464	0.010722	0.015633	FALSE
CTAGCGTGCACAGGACGATC	AIFM3	HGLibA_01342	65	100	0	0	195.993	287.491	0	0	0	0	4.17	1.5231e-05	0.99998	3.0463e-05	0.00028309	FALSE
TCGTCCTGTGCACGCTAGAC	AIFM3	HGLibA_01343	53	22	0	17	159.81	63.248	0	30.5468	0	0.482969	2.2594	0.01193	0.98807	0.02386	0.030592	FALSE
GAACCCACTGGCCATTCTCG	AIFM3	HGLibA_01344	40	13	0	0	120.611	37.3738	0	0	0	0	2.9988	0.0013554	0.99864	0.0027108	0.005471	FALSE
GATGATATACCCGAAGCTGC	AIG1	HGLibA_01345	7	49	0	0	21.107	140.87	0	0	0	0	2.8815	0.0019791	0.99802	0.0039583	0.0072232	FALSE
CATGTGGGTGTACCCTTTCC	AIG1	HGLibA_01346	59	52	0	0	177.901	149.495	0	0	0	0	3.7083	0.00010433	0.9999	0.00020866	0.00095624	FALSE
ATCATACTCACAACCCCAAC	AIG1	HGLibA_01347	59	34	1	5	177.901	97.7468	2.19919	8.98436	0.0123618	0.0919145	3.0174	0.0012746	0.99873	0.0025493	0.005237	FALSE
TCGACCTGCCCACGCCGAAA	AIM1	HGLibA_01348	58	60	0	4	174.886	172.494	0	7.18749	0	0.0416679	3.4305	0.00030119	0.9997	0.00060239	0.0019314	FALSE
CGACGCGGTGTTCGACGACG	AIM1	HGLibA_01349	1	2	0	0	3.01528	5.74981	0	0	0	0	1.5199	0.064264	0.93574	0.12853	0.1419	FALSE
AATAAACTCAATCCCCGACC	AIM1	HGLibA_01350	53	13	0	2	159.81	37.3738	0	3.59374	0	0.0961567	2.8259	0.0023573	0.99764	0.0047146	0.0082327	FALSE
TTCAGCATCTAACACACGTG	AIM2	HGLibA_01351	98	144	0	0	295.497	413.987	0	0	0	0	4.7189	1.1855e-06	1	2.3709e-06	5.5936e-05	FALSE
AGTACTGGGGGTTAGAAACG	AIM2	HGLibA_01352	0	0	0	0	0	0	0	0	#DIV/0!	#DIV/0!	1.0306	0.15136	0.84864	0.30271	0.30825	FALSE
TTCACGTTTGAGACCCAAGA	AIM2	HGLibA_01353	22	18	1	0	66.3361	51.7483	2.19919	0	0.0331522	0	2.8319	0.0023135	0.99769	0.004627	0.0081147	FALSE
GCCAATAGATGTTTCCCGTC	AIMP1	HGLibA_01354	56	51	0	0	168.856	146.62	0	0	0	0	3.6718	0.00012042	0.99988	0.00024085	0.0010527	FALSE
ACCATAGAATTAGCGTGCAG	AIMP1	HGLibA_01355	22	33	1	1	66.3361	94.8719	2.19919	1.79687	0.0331522	0.01894	2.8362	0.0022828	0.99772	0.0045656	0.0080335	FALSE
TCCACTGCACGCTAATTCTA	AIMP1	HGLibA_01356	36	6	0	0	108.55	17.2494	0	0	0	0	2.7707	0.0027968	0.9972	0.0055936	0.009385	FALSE
GCCCCGCCAAGACTATCAGC	AIMP2	HGLibA_01357	63	38	0	7	189.963	109.246	0	12.5781	0	0.115135	3.0526	0.0011345	0.99887	0.002269	0.0048161	FALSE
AAGTCGTGGGCTCATCCGCT	AIMP2	HGLibA_01358	99	42	3	0	298.513	120.746	6.59756	0	0.0221014	0	3.3891	0.00035065	0.99965	0.00070129	0.0021384	FALSE
ACGCAACCCTTATAGATAGC	AIMP2	HGLibA_01359	9	0	0	0	27.1375	0	0	0	0	#DIV/0!	2.0118	0.022118	0.97788	0.044237	0.052823	FALSE
GCAACCGGTTGTACCGCGAG	AIP	HGLibA_01360	43	23	0	0	129.657	66.1229	0	0	0	0	3.2192	0.00064274	0.99936	0.0012855	0.0032208	FALSE
GCTCACCGTCGTACTTGTTG	AIP	HGLibA_01361	81	120	2	38	244.238	344.989	4.39837	68.2811	0.0180086	0.197923	3.3524	0.00040061	0.9996	0.00080122	0.0023401	FALSE
CGTCGTCACTGTGCAGCGTC	AIP	HGLibA_01362	28	54	0	2	84.4278	155.245	0	3.59374	0	0.0231488	3.1926	0.00070493	0.9993	0.0014099	0.003435	FALSE
ATGCCCCGAGTGATTACCAG	AIPL1	HGLibA_01363	34	45	1	0	102.519	129.371	2.19919	0	0.0214514	0	3.3677	0.00037904	0.99962	0.00075807	0.0022526	FALSE
TGCACGAGGTGGCCGAGTTC	AIPL1	HGLibA_01364	17	32	0	0	51.2597	91.997	0	0	0	0	2.9693	0.0014926	0.99851	0.0029852	0.0058737	FALSE
GTTTCCGATGATGATGTGCA	AIPL1	HGLibA_01365	54	48	1	1	162.825	137.996	2.19919	1.79687	0.0135064	0.0130212	3.4303	0.00030142	0.9997	0.00060284	0.0019314	FALSE
GTGGCGGTACCAAAGCCTTG	AIRE	HGLibA_01366	19	12	0	0	57.2903	34.4989	0	0	0	0	2.6614	0.0038911	0.99611	0.0077822	0.012113	FALSE
CCCCGCTCACCGTTCCCGAG	AIRE	HGLibA_01367	26	7	0	0	78.3972	20.1244	0	0	0	0	2.7025	0.0034407	0.99656	0.0068814	0.011033	FALSE
GCAGCCGGCCATAGCGCTCC	AIRE	HGLibA_01368	26	65	0	0	78.3972	186.869	0	0	0	0	3.4426	0.00028806	0.99971	0.00057612	0.0018768	FALSE
TCCGACGAGTGTTCCCGCTT	AJAP1	HGLibA_01369	168	164	0	2	506.567	471.485	0	3.59374	0	0.00762218	5.1322	1.4318e-07	1	2.8635e-07	1.4396e-05	FALSE
CGTCGAGTGCAGCGTCTCAT	AJAP1	HGLibA_01370	27	61	1	0	81.4125	175.369	2.19919	0	0.0270129	0	3.4598	0.00027028	0.99973	0.00054055	0.0017995	FALSE
GAGCAGCTATGACCATGATG	AJAP1	HGLibA_01371	0	0	0	4	0	0	0	7.18749	#DIV/0!	#DIV/0!	0.50991	0.52998	0.47002	0.94005	0.94081	TRUE
TTTGAGGCGCCGCGCTACGA	AJUBA	HGLibA_01372	32	87	0	0	96.4889	250.117	0	0	0	0	3.5672	0.00018042	0.99982	0.00036083	0.0013724	FALSE
CGGGCCGCTGAGCGTACAAT	AJUBA	HGLibA_01373	21	7	1	0	63.3209	20.1244	2.19919	0	0.0347308	0	2.6044	0.0046013	0.9954	0.0092026	0.013857	FALSE
GCCTTTGTTGCACTTGATAC	AJUBA	HGLibA_01374	24	6	0	0	72.3667	17.2494	0	0	0	0	2.6418	0.0041238	0.99588	0.0082476	0.01271	FALSE
ATTGTCGTCCACACGCCCGC	AK1	HGLibA_01375	70	118	0	4	211.07	339.239	0	7.18749	0	0.0211871	4.0465	2.5992e-05	0.99997	5.1985e-05	0.00039871	FALSE
CTCCACGTTTCAAGAGCCGC	AK1	HGLibA_01376	13	4	0	0	39.1986	11.4996	0	0	0	0	2.3179	0.010228	0.98977	0.020457	0.02675	FALSE
AGTATTGACTTTGGCCACCA	AK1	HGLibA_01377	19	48	0	14	57.2903	137.996	0	25.1562	0	0.182297	2.2745	0.011469	0.98853	0.022939	0.029544	FALSE
TTTACAGCTCGATGACCTCA	AK2	HGLibA_01378	115	207	0	11	346.757	595.106	0	19.7656	0	0.0332136	4.4268	4.7818e-06	1	9.5635e-06	0.00013642	FALSE
CTCTCTGTAGGCACCCAGAT	AK2	HGLibA_01379	172	116	2	4	518.628	333.489	4.39837	7.18749	0.00848079	0.0215524	4.661	1.5737e-06	1	3.1473e-06	6.6864e-05	FALSE
GCTCACCTGGGTCCCTTTAC	AK2	HGLibA_01380	138	166	0	0	416.108	477.235	0	0	0	0	5.1021	1.6798e-07	1	3.3595e-07	1.588e-05	FALSE
CATCCAACAGCCAGCTATAC	AK3	HGLibA_01381	87	157	2	4	262.329	451.36	4.39837	7.18749	0.0167666	0.015924	4.2542	1.0492e-05	0.99999	2.0984e-05	0.00022648	FALSE
AGATGATGTCATGACTCGGC	AK3	HGLibA_01382	1	0	0	0	3.01528	0	0	0	0	#DIV/0!	1.0306	0.15136	0.84864	0.30271	0.30825	FALSE
AACAACGCCTTACTGCTCGC	AK3	HGLibA_01383	220	127	0	15	663.361	365.113	0	26.9531	0	0.0738211	4.2839	9.1836e-06	0.99999	1.8367e-05	0.00020771	FALSE
TAGGGTATTGATGACGTCAC	AK4	HGLibA_01384	69	60	1	1	208.054	172.494	2.19919	1.79687	0.0105703	0.010417	3.6971	0.00010905	0.99989	0.0002181	0.00098687	FALSE
TATATTCTTACATGTACATG	AK4	HGLibA_01385	37	76	0	0	111.565	218.493	0	0	0	0	3.7182	0.00010034	0.9999	0.00020069	0.0009312	FALSE
CACTTGTATAATTCAATGAC	AK4	HGLibA_01386	0	9	0	0	0	25.8742	0	0	#DIV/0!	0	1.9942	0.023067	0.97693	0.046135	0.054796	FALSE
ACAGATCTGTACCCCCGATT	AK5	HGLibA_01387	6	68	0	0	18.0917	195.494	0	0	0	0	2.9515	0.0015813	0.99842	0.0031625	0.00613	FALSE
GTCTCTGATTAGCACAAGCC	AK5	HGLibA_01388	41	6	0	0	123.626	17.2494	0	0	0	0	2.8099	0.0024778	0.99752	0.0049555	0.0085567	FALSE
GGTCCTCAAAAGATAGAGCC	AK5	HGLibA_01389	8	5	0	0	24.1222	14.3745	0	0	0	0	2.1772	0.014735	0.98527	0.029469	0.036664	FALSE
GTGGGTGATTTAGCTCGAGA	AK6	HGLibA_01390	7	33	0	4	21.107	94.8719	0	7.18749	0	0.0757599	2.309	0.010472	0.98953	0.020943	0.027343	FALSE
TTGTCTTACAGGTACACCAG	AK6	HGLibA_01391	7	2	3	0	21.107	5.74981	6.59756	0	0.312578	0	1.3778	0.084125	0.91588	0.16825	0.18465	FALSE
TGACCGGTGAGCAGGATGTT	AK6	HGLibA_01392	5	3	0	0	15.0764	8.62472	0	0	0	0	1.9568	0.025183	0.97482	0.050365	0.059422	FALSE
GCAGCATACGTAGTTGCTGC	AK7	HGLibA_01393	5	5	0	0	15.0764	14.3745	0	0	0	0	2.0457	0.020394	0.97961	0.040789	0.049049	FALSE
TTGGGCGCGCTCCAAAGCCC	AK7	HGLibA_01394	9	6	0	0	27.1375	17.2494	0	0	0	0	2.2513	0.012184	0.98782	0.024367	0.031081	FALSE
CTCCAGTATGGAGCGGAAGG	AK7	HGLibA_01395	0	3	0	0	0	8.62472	0	0	#DIV/0!	0	1.5199	0.064263	0.93574	0.12853	0.1419	FALSE
GATACGGTGCGGGGCGATAG	AK8	HGLibA_01396	26	20	2	0	78.3972	57.4981	4.39837	0	0.0561037	0	2.6945	0.0035248	0.99648	0.0070495	0.011218	FALSE
CCACATCTTCGAGTTGATGC	AK8	HGLibA_01397	69	131	1	0	208.054	376.613	2.19919	0	0.0105703	0	4.3548	6.6606e-06	0.99999	1.3321e-05	0.00016925	FALSE
TGGACCTAATATTACAATCC	AK8	HGLibA_01398	27	85	0	0	81.4125	244.367	0	0	0	0	3.4419	0.00028886	0.99971	0.00057772	0.0018811	FALSE
ATTAGCCCGTTACATAACAC	AK9	HGLibA_01399	174	271	3	8	524.658	779.1	6.59756	14.375	0.012575	0.0184507	5.3383	4.6908e-08	1	9.3817e-08	6.7715e-06	FALSE
ATTGCTGCTGAAACCGAATC	AK9	HGLibA_01400	41	47	0	0	123.626	135.121	0	0	0	0	3.4711	0.00025921	0.99974	0.00051843	0.0017502	FALSE
TCCATGCCTGTGTTATGTAA	AK9	HGLibA_01401	175	199	1	0	527.674	572.107	2.19919	0	0.0041677	0	5.4872	2.0421e-08	1	4.0842e-08	3.9876e-06	FALSE
ACGGTCATCTGTGCCGCCCC	AKAP1	HGLibA_01402	32	35	0	7	96.4889	100.622	0	12.5781	0	0.125004	2.5898	0.0048015	0.9952	0.0096029	0.014329	FALSE
CTACGAGGAGACCAACGAAG	AKAP1	HGLibA_01403	6	12	0	0	18.0917	34.4989	0	0	0	0	2.3387	0.0096753	0.99032	0.019351	0.025533	FALSE
AGAAGGTCGACCTCATCATC	AKAP1	HGLibA_01404	19	51	3	0	57.2903	146.62	6.59756	0	0.11516	0	2.8319	0.0023135	0.99769	0.0046269	0.0081147	FALSE
TGTCGTGCAAGACTTGTTCA	AKAP10	HGLibA_01405	83	115	2	77	250.268	330.614	4.39837	138.359	0.0175746	0.418491	2.8297	0.0023294	0.99767	0.0046589	0.0081597	FALSE
ACTTCGGCGAATGGAGCATT	AKAP10	HGLibA_01406	60	39	1	0	180.917	112.121	2.19919	0	0.0121558	0	3.5932	0.0001633	0.99984	0.00032661	0.0012816	FALSE
CACTGGTCAGCACTTCAATC	AKAP10	HGLibA_01407	50	48	4	86	150.764	137.996	8.79675	154.531	0.0583478	1.11983	1.071	0.14208	0.85792	0.28416	0.30557	FALSE
AAGCAGTGATCCTCTAAATC	AKAP11	HGLibA_01408	103	75	0	0	310.574	215.618	0	0	0	0	4.2857	9.1067e-06	0.99999	1.8213e-05	0.00020659	FALSE
CCAGTCTGTGTCATCCATAG	AKAP11	HGLibA_01409	13	84	0	4	39.1986	241.492	0	7.18749	0	0.0297628	2.7337	0.0031317	0.99687	0.0062634	0.01024	FALSE
CACCTACATCACCAAGACTT	AKAP11	HGLibA_01410	78	72	10	10	235.192	206.993	21.9919	17.9687	0.0935061	0.0868082	3.1502	0.00081586	0.99918	0.0016317	0.0038085	FALSE
GGGCGACACGGTCGTTAGTG	AKAP12	HGLibA_01411	27	50	2	0	81.4125	143.745	4.39837	0	0.0540258	0	3.1342	0.00086162	0.99914	0.0017232	0.0039588	FALSE
TGTCAAGCCGAAACCTTAGC	AKAP12	HGLibA_01412	38	19	0	0	114.581	54.6232	0	0	0	0	3.1022	0.0009604	0.99904	0.0019208	0.0042654	FALSE
TTAGGGCTCCTTGACCGTTC	AKAP12	HGLibA_01413	83	163	0	1	250.268	468.61	0	1.79687	0	0.00383447	4.4871	3.6094e-06	1	7.2187e-06	0.00011373	FALSE
TCCGAGTACTTGTACAGTGA	AKAP13	HGLibA_01414	67	24	0	12	202.024	68.9978	0	21.5625	0	0.312509	2.5337	0.005643	0.99436	0.011286	0.016315	FALSE
CTGCATCATACGCTTCATCC	AKAP13	HGLibA_01415	14	71	0	0	42.2139	204.118	0	0	0	0	3.1269	0.00088345	0.99912	0.0017669	0.004031	FALSE
CCCCAATACATTCCACTCCG	AKAP13	HGLibA_01416	12	10	1	1	36.1833	28.7491	2.19919	1.79687	0.060779	0.0625019	2.189	0.014298	0.9857	0.028595	0.035794	FALSE
ACCACCAAGCATTAGTTCAC	AKAP14	HGLibA_01417	60	116	1	1	180.917	333.489	2.19919	1.79687	0.0121558	0.00538809	4.0463	2.6021e-05	0.99997	5.2041e-05	0.00039883	FALSE
ACCAGCAGAGATTCGTGCTA	AKAP14	HGLibA_01418	20	73	0	0	60.3056	209.868	0	0	0	0	3.2722	0.00053351	0.99947	0.001067	0.0028449	FALSE
CCCGTAGCACGAATCTCTGC	AKAP14	HGLibA_01419	23	9	1	23	69.3514	25.8742	2.19919	41.328	0.0317108	1.59727	1.087	0.13852	0.86148	0.27703	0.29801	FALSE
AGGACTCACCTTGATGTTGC	AKAP17A_X+AKAP17A_Y	HGLibA_01420+HGLibA_01423	291	241	0	74	877.446	692.853	0	132.968	0	0.191915	5.2589	7.2455e-08	1	1.4491e-07	9.1209e-06	FALSE
CATCGTGCACGACACGTCTG	AKAP17A_X+AKAP17A_Y	HGLibA_01421+HGLibA_01424	288	245	2	41	868.4	704.352	4.39837	73.6717	0.00506492	0.104595	5.4891	2.0204e-08	1	4.0409e-08	3.9695e-06	FALSE
CAGCTGCCGCTTCTTAATTG	AKAP17A_X+AKAP17A_Y	HGLibA_01422+HGLibA_01425	112	61	33	0	337.711	175.369	72.5732	0	0.214897	0	2.8803	0.0019868	0.99801	0.0039736	0.0072475	FALSE
TTCTATTCACCCCCGCATAA	AKAP2	HGLibA_01426	127	35	5	0	382.94	100.622	10.9959	0	0.0287145	0	3.0263	0.0012379	0.99876	0.0024758	0.0051262	FALSE
TCAACAAGCCATAGCCGAGC	AKAP2	HGLibA_01427	17	34	0	0	51.2597	97.7468	0	0	0	0	3	0.0013499	0.99865	0.0026997	0.0054534	FALSE
CTTTCTTCGATTAACCCGTG	AKAP2	HGLibA_01428	7	8	0	0	21.107	22.9993	0	0	0	0	2.2513	0.012183	0.98782	0.024367	0.031081	FALSE
GTGATTGCTGACAATCACCG	AKAP3	HGLibA_01429	0	0	0	0	0	0	0	0	#DIV/0!	#DIV/0!	1.0306	0.15136	0.84864	0.30271	0.30825	FALSE
GTCGGTGCTGCGCTATGAGA	AKAP3	HGLibA_01430	14	4	0	0	42.2139	11.4996	0	0	0	0	2.3489	0.0094152	0.99058	0.01883	0.024953	FALSE
GAAGGCCGAAGTTAGCCTAC	AKAP3	HGLibA_01431	42	31	0	14	126.642	89.1221	0	25.1562	0	0.282267	2.3988	0.0082242	0.99178	0.016448	0.022272	FALSE
GGCGTACTCTGATACTACAA	AKAP4	HGLibA_01432	28	30	0	0	84.4278	86.2472	0	0	0	0	3.1022	0.00096036	0.99904	0.0019207	0.0042654	FALSE
AGATGTCTGATGATATTGAC	AKAP4	HGLibA_01433	85	89	9	0	256.299	255.867	19.7927	0	0.0772251	0	3.6407	0.00013594	0.99986	0.00027189	0.0011383	FALSE
TCCTGATCTTGCTGTCCTTC	AKAP4	HGLibA_01434	224	333	11	30	675.422	957.344	24.1911	53.9061	0.0358162	0.056308	5.5647	1.3133e-08	1	2.6265e-08	2.956e-06	FALSE
TCAAACGTCTTGTAACACGC	AKAP5	HGLibA_01435	53	45	0	0	159.81	129.371	0	0	0	0	3.5793	0.00017225	0.99983	0.0003445	0.0013295	FALSE
GCATCCTCAGCATTTATTGC	AKAP5	HGLibA_01436	41	42	2	0	123.626	120.746	4.39837	0	0.0355779	0	3.217	0.0006478	0.99935	0.0012956	0.0032395	FALSE
TGTTACAAGACGTTTGAGTG	AKAP5	HGLibA_01437	90	81	8	3	271.375	232.867	17.5935	5.39061	0.0648309	0.0231488	3.57	0.00017848	0.99982	0.00035697	0.0013631	FALSE
CCTGAGCTTATCCGAAGTGT	AKAP6	HGLibA_01438	117	159	491	9	352.788	457.11	1079.8	16.1718	3.06077	0.0353784	0.44943	0.6366	0.3634	0.7268	0.73036	TRUE
CCATTCCTAGTGACGTGACT	AKAP6	HGLibA_01439	80	98	0	0	241.222	281.741	0	0	0	0	4.2754	9.5382e-06	0.99999	1.9076e-05	0.00021307	FALSE
TTACTCTGTCAACGTGATAG	AKAP6	HGLibA_01440	71	135	5	0	214.085	388.112	10.9959	0	0.0513625	0	3.9681	3.6222e-05	0.99996	7.2445e-05	0.00049103	FALSE
AATACAACAAGATGAGCGAC	AKAP7	HGLibA_01441	18	23	0	21	54.275	66.1229	0	37.7343	0	0.570669	1.4695	0.070845	0.92916	0.14169	0.15608	FALSE
AGCCAATACTATGGATTCTC	AKAP7	HGLibA_01442	71	49	2	2	214.085	140.87	4.39837	3.59374	0.020545	0.025511	3.4184	0.00031493	0.99969	0.00062985	0.001988	FALSE
TTAATAATTGCATCACCAGC	AKAP7	HGLibA_01443	100	50	9	0	301.528	143.745	19.7927	0	0.0656413	0	3.2729	0.0005323	0.99947	0.0010646	0.0028408	FALSE
TTTGACCGCTTCGGACCAGA	AKAP8	HGLibA_01444	17	16	2	0	51.2597	45.9985	4.39837	0	0.0858056	0	2.4516	0.0071103	0.99289	0.014221	0.019692	FALSE
GAAGCAGTTCCAACTTTACG	AKAP8	HGLibA_01445	108	79	0	1	325.65	227.118	0	1.79687	0	0.00791163	4.3518	6.7499e-06	0.99999	1.35e-05	0.00017072	FALSE
TTCTTGCAGGCTACGGGGCG	AKAP8	HGLibA_01446	31	61	3	0	93.4736	175.369	6.59756	0	0.070582	0	3.1356	0.00085746	0.99914	0.0017149	0.0039438	FALSE
ATCTAAGCGCTGGTTAATTC	AKAP8L	HGLibA_01447	175	76	8	0	527.674	218.493	17.5935	0	0.0333416	0	3.546	0.00019557	0.9998	0.00039114	0.0014474	FALSE
TGTTGTCCGAGCAGTCCGTG	AKAP8L	HGLibA_01448	128	144	2	10	385.956	413.987	4.39837	17.9687	0.0113961	0.0434041	4.3696	6.2226e-06	0.99999	1.2445e-05	0.00016186	FALSE
AATTAACCAGCGCTTAGATA	AKAP8L	HGLibA_01449	21	3	0	0	63.3209	8.62472	0	0	0	0	2.4976	0.0062514	0.99375	0.012503	0.017723	FALSE
TCCGACTCATCTAGAGATGA	AKAP9	HGLibA_01450	77	34	1	0	232.176	97.7468	2.19919	0	0.00947205	0	3.6024	0.00015767	0.99984	0.00031534	0.0012529	FALSE
AGAAATAACCAGTCATGAGC	AKAP9	HGLibA_01451	7	0	0	0	21.107	0	0	0	0	#DIV/0!	1.8954	0.029018	0.97098	0.058035	0.067625	FALSE
ATAATGAGAACTCTACATAG	AKAP9	HGLibA_01452	10	65	0	0	30.1528	186.869	0	0	0	0	3.022	0.0012556	0.99874	0.0025112	0.0051819	FALSE
CATGCCCTGGAGCGTCCCAA	AKIP1	HGLibA_01453	10	1	0	0	30.1528	2.87491	0	0	0	0	2.1078	0.017526	0.98247	0.035052	0.042873	FALSE
TCTCCCGGGAGAACGCGCTG	AKIP1	HGLibA_01454	9	0	0	9	27.1375	0	0	16.1718	0	#DIV/0!	0.79081	0.21453	0.78547	0.42905	0.43452	FALSE
CATGTCTATCGTTATCACAG	AKIP1	HGLibA_01455	118	76	12	0	355.803	218.493	26.3902	0	0.074171	0	3.7369	9.3167e-05	0.99991	0.00018633	0.00088813	FALSE
ACATTTACCCTCCGACAAGT	AKIRIN1	HGLibA_01456	20	66	1	1	60.3056	189.744	2.19919	1.79687	0.0364674	0.00946998	3.0621	0.0010989	0.9989	0.0021978	0.004709	FALSE
CCTGGGCCTACCTGCTAGTT	AKIRIN1	HGLibA_01457	260	222	27	1	783.972	638.229	59.378	1.79687	0.07574	0.0028154	5.315	5.333e-08	1	1.0666e-07	7.3265e-06	FALSE
CACATGATCAGATTATGCGA	AKIRIN1	HGLibA_01458	2	0	0	0	6.03056	0	0	0	0	#DIV/0!	1.3424	0.089727	0.91027	0.17945	0.19514	FALSE
GATCAAATAATGCGACGATA	AKIRIN2	HGLibA_01459	8	9	0	0	24.1222	25.8742	0	0	0	0	2.3179	0.010228	0.98977	0.020456	0.02675	FALSE
AACCTGCCGTAGAGTAAATA	AKIRIN2	HGLibA_01460	18	0	0	0	54.275	0	0	0	0	#DIV/0!	2.3242	0.010058	0.98994	0.020117	0.026409	FALSE
ATGTTATTACCTGGTGAAGC	AKIRIN2	HGLibA_01461	32	24	0	0	96.4889	68.9978	0	0	0	0	3.0786	0.00104	0.99896	0.0020799	0.0045173	FALSE
ACCATTGACCAGCTACGCCT	AKNA	HGLibA_01462	235	92	3	168	708.59	264.491	6.59756	301.874	0.00931082	1.14134	1.9291	0.02686	0.97314	0.05372	0.06304	FALSE
CCTGGGGCACCATTCCCGTG	AKNA	HGLibA_01463	0	14	0	0	0	40.2487	0	0	#DIV/0!	0	2.1908	0.014233	0.98577	0.028467	0.03568	FALSE
CTCAAGTCTCCTCGAGCTGA	AKNA	HGLibA_01464	21	15	0	1	63.3209	43.1236	0	1.79687	0	0.0416679	2.7596	0.0028932	0.99711	0.0057865	0.0096392	FALSE
CTGACCAACTCAACCCGAAA	AKNAD1	HGLibA_01465	52	19	4	0	156.794	54.6232	8.79675	0	0.0561037	0	2.7243	0.003222	0.99678	0.0064439	0.010481	FALSE
TAGACTATCTTGCACAAGAG	AKNAD1	HGLibA_01466	42	62	0	0	126.642	178.244	0	0	0	0	3.6347	0.00013918	0.99986	0.00027836	0.0011552	FALSE
ATCCACCAAGAACTTCTCAC	AKNAD1	HGLibA_01467	69	60	0	0	208.054	172.494	0	0	0	0	3.8758	5.3138e-05	0.99995	0.00010628	0.00062384	FALSE
ATCACGCCATGCACGATCAG	AKR1A1	HGLibA_01468	170	262	0	6	512.597	753.226	0	10.7812	0	0.0143134	5.4577	2.412e-08	1	4.8239e-08	4.4709e-06	FALSE
GGTGGAATGCCACCCATACT	AKR1A1	HGLibA_01469	133	258	0	5	401.032	741.726	0	8.98436	0	0.0121128	4.6121	1.9931e-06	1	3.9861e-06	7.7635e-05	FALSE
GTTAAGTATGCCCTTAGCGT	AKR1A1	HGLibA_01470	55	108	0	30	165.84	310.49	0	53.9061	0	0.173616	3.031	0.0012188	0.99878	0.0024375	0.0050756	FALSE
TCAGGTCGCTGAGTGTCTTC	AKR1B1	HGLibA_01471	190	116	8	0	572.903	333.489	17.5935	0	0.0307094	0	4.4006	5.3975e-06	0.99999	1.0795e-05	0.00014745	FALSE
TGGGCTCACAGGTCCTGATC	AKR1B1	HGLibA_01472	29	18	0	0	87.4431	51.7483	0	0	0	0	2.9483	0.0015975	0.9984	0.003195	0.0061745	FALSE
TCCCATACCTTAAAGCCAGT	AKR1B1	HGLibA_01473	85	66	5	4	256.299	189.744	10.9959	7.18749	0.0429028	0.0378799	3.4689	0.00026133	0.99974	0.00052267	0.0017618	FALSE
TGGCCATTGATGCAGGATAT	AKR1B10	HGLibA_01474	15	80	3	0	45.2292	229.993	6.59756	0	0.14587	0	2.7683	0.0028177	0.99718	0.0056353	0.0094479	FALSE
CGGTGGAAAAGCAACGTTCT	AKR1B10	HGLibA_01475	0	2	0	0	0	5.74981	0	0	#DIV/0!	0	1.3425	0.089722	0.91028	0.17944	0.19514	FALSE
GTGCCGATATCCTGCATCAA	AKR1B10	HGLibA_01476	99	42	0	0	298.513	120.746	0	0	0	0	3.7316	9.5148e-05	0.9999	0.0001903	0.00090031	FALSE
CAGTGGAAAAGGAACGTTCT	AKR1B15	HGLibA_01477	156	163	9	4	470.383	468.61	19.7927	7.18749	0.0420778	0.0153379	4.6232	1.889e-06	1	3.7779e-06	7.503e-05	FALSE
TTTCTATGAGAATCAACATG	AKR1B15	HGLibA_01478	66	171	1	0	199.008	491.609	2.19919	0	0.0110507	0	4.0445	2.6217e-05	0.99997	5.2433e-05	0.00040056	FALSE
GTGGCGATATTCTGCATCAA	AKR1B15	HGLibA_01479	65	36	3	0	195.993	103.497	6.59756	0	0.0336622	0	3.2566	0.00056384	0.99944	0.0011277	0.0029517	FALSE
GCCAGCTTCAATTGCCAATT	AKR1C1	HGLibA_01480	87	124	0	5	262.329	356.489	0	8.98436	0	0.0252024	4.1611	1.5836e-05	0.99998	3.1672e-05	0.00028981	FALSE
ACCAAATTGGCAATTGAAGC	AKR1C1	HGLibA_01481	34	46	0	0	102.519	132.246	0	0	0	0	3.3795	0.00036306	0.99964	0.00072612	0.0021863	FALSE
CTTATTACCATGGTTCTTCT	AKR1C1	HGLibA_01482	384	163	8	6	1157.87	468.61	17.5935	10.7812	0.0151947	0.0230068	3.8799	5.2249e-05	0.99995	0.0001045	0.00061815	FALSE
GGCTTCTATTGCCAATTTGA	AKR1C2	HGLibA_01483	97	28	0	5	292.482	80.4974	0	8.98436	0	0.111611	2.9676	0.0015005	0.9985	0.003001	0.0058987	FALSE
ATTACCATGGTTCTTCTCGA	AKR1C2	HGLibA_01484	93	107	0	1	280.421	307.615	0	1.79687	0	0.0058413	4.4384	4.5317e-06	1	9.0633e-06	0.00013175	FALSE
GTCAAATTGGCAATAGAAGC	AKR1C2	HGLibA_01485	10	16	0	0	30.1528	45.9985	0	0	0	0	2.5517	0.0053607	0.99464	0.010721	0.015633	FALSE
GGTTCCGAGAAGTAAAGCTT	AKR1C3	HGLibA_01486	15	67	0	13	45.2292	192.619	0	23.3593	0	0.121272	2.2612	0.011873	0.98813	0.023746	0.030451	FALSE
CAACTCTGGTCGATGAAAAG	AKR1C3	HGLibA_01487	117	43	4	10	352.788	123.621	8.79675	17.9687	0.024935	0.145353	2.908	0.0018187	0.99818	0.0036374	0.0067893	FALSE
CTGCATACCTTTAGAGACAT	AKR1C3	HGLibA_01488	284	350	75	76	856.339	1006.22	164.939	136.562	0.192609	0.135718	5.1692	1.1752e-07	1	2.3505e-07	1.2615e-05	FALSE
AAAAGTAATATTCGACACAG	AKR1C4	HGLibA_01489	58	44	32	0	174.886	126.496	70.374	0	0.402399	0	2.226	0.013006	0.98699	0.026012	0.032968	FALSE
GCCAGCTTCTATTGCTAATT	AKR1C4	HGLibA_01490	23	54	0	9	69.3514	155.245	0	16.1718	0	0.10417	2.6414	0.0041279	0.99587	0.0082558	0.012719	FALSE
TTCCCTACCTTGAGAGCCAT	AKR1C4	HGLibA_01491	72	112	0	0	217.1	321.99	0	0	0	0	4.3165	7.9272e-06	0.99999	1.5854e-05	0.00018976	FALSE
AACCTTCACCGATGTTGCAC	AKR1D1	HGLibA_01492	77	86	0	13	232.176	247.242	0	23.3593	0	0.0944796	3.4919	0.00023984	0.99976	0.00047968	0.0016606	FALSE
TGTAGGCCCCATCAATATGT	AKR1D1	HGLibA_01493	20	72	2	0	60.3056	206.993	4.39837	0	0.0729348	0	3.0645	0.0010903	0.99891	0.0021807	0.0046816	FALSE
TTACATCATTGAAGTACCCA	AKR1D1	HGLibA_01494	105	65	0	1	316.604	186.869	0	1.79687	0	0.00961567	4.2259	1.1902e-05	0.99999	2.3804e-05	0.00024457	FALSE
ACCATGTTGCTCTCGTCCAG	AKR1E2	HGLibA_01495	59	80	1	2	177.901	229.993	2.19919	3.59374	0.0123618	0.0156255	3.6757	0.00011858	0.99988	0.00023716	0.0010444	FALSE
CCTCTCACATCCTCGAGTGC	AKR1E2	HGLibA_01496	79	40	0	0	238.207	114.996	0	0	0	0	3.7592	8.5238e-05	0.99991	0.00017048	0.00084036	FALSE
GAACGGTACCTTGAAACCCA	AKR1E2	HGLibA_01497	112	116	0	0	337.711	333.489	0	0	0	0	4.6337	1.7964e-06	1	3.5927e-06	7.2745e-05	FALSE
CCCGGCTCACCGATTCCTGT	AKR7A2	HGLibA_01498	228	208	12	0	687.484	597.981	26.3902	0	0.0383867	0	5.3055	5.6197e-08	1	1.1239e-07	7.6111e-06	FALSE
GCCTCTCCAACTATGCTAGC	AKR7A2	HGLibA_01499	52	72	0	0	156.794	206.993	0	0	0	0	3.8266	6.4966e-05	0.99994	0.00012993	0.00070632	FALSE
CACTTCCCAGCTAGCATAGT	AKR7A2	HGLibA_01500	191	90	8	8	575.918	258.742	17.5935	14.375	0.0305486	0.0555572	3.5943	0.00016261	0.99984	0.00032523	0.0012807	FALSE
CCCAAACAGTGGAATGGCCT	AKR7A3	HGLibA_01501	180	309	25	34	542.75	888.346	54.9797	61.0936	0.101298	0.0687723	4.5506	2.6744e-06	1	5.3489e-06	9.4117e-05	FALSE
ATACCTGGGCAGAGATGTAC	AKR7A3	HGLibA_01502	23	33	0	24	69.3514	94.8719	0	43.1249	0	0.454559	1.7448	0.04051	0.95949	0.081021	0.092223	FALSE
GCCTCTCCAACTATGCAGCC	AKR7A3	HGLibA_01503	30	13	0	0	90.4584	37.3738	0	0	0	0	2.8833	0.0019678	0.99803	0.0039356	0.0071914	FALSE
TGTGCCGCAAAAGGTCTTCA	AKT1	HGLibA_01504	65	162	7	4	195.993	465.735	15.3943	7.18749	0.0785451	0.0154326	3.4235	0.00030906	0.99969	0.00061812	0.0019655	FALSE
TCACGTTGGTCCACATCCTG	AKT1	HGLibA_01505	55	101	0	0	165.84	290.366	0	0	0	0	4.0963	2.0994e-05	0.99998	4.1989e-05	0.00034642	FALSE
GCAGGATGTGGACCAACGTG	AKT1	HGLibA_01506	55	59	0	0	165.84	169.62	0	0	0	0	3.7377	9.2862e-05	0.99991	0.00018572	0.00088582	FALSE
CGCGCATGCTCGCCGCGATG	AKT1S1	HGLibA_01507	43	40	0	51	129.657	114.996	0	91.6404	0	0.796899	1.6531	0.04916	0.95084	0.098319	0.1109	FALSE
AACGGCGCGCTGCCTCCGCC	AKT1S1	HGLibA_01508	27	1	0	0	81.4125	2.87491	0	0	0	0	2.528	0.0057354	0.99426	0.011471	0.016505	FALSE
TGTGGGCCAGTGCGATGTCG	AKT1S1	HGLibA_01509	21	6	0	0	63.3209	17.2494	0	0	0	0	2.5822	0.004908	0.99509	0.009816	0.014575	FALSE
TCTCGTCTGGAGAATCCACG	AKT2	HGLibA_01510	41	7	0	11	123.626	20.1244	0	19.7656	0	0.982172	1.9134	0.027848	0.97215	0.055696	0.065255	FALSE
CATCGAGAGGACCTTCCACG	AKT2	HGLibA_01511	70	83	0	0	211.07	238.617	0	0	0	0	4.0796	2.256e-05	0.99998	4.5121e-05	0.00036234	FALSE
TTAAACAACTTCTCCGTAGC	AKT2	HGLibA_01512	114	182	2	96	343.742	523.233	4.39837	172.5	0.0127956	0.32968	3.2508	0.00057549	0.99942	0.001151	0.0029948	FALSE
AGAATGGACAGAAGCTATCC	AKT3	HGLibA_01513	84	100	3	1	253.283	287.491	6.59756	1.79687	0.0260481	0.00625019	3.9539	3.8446e-05	0.99996	7.6891e-05	0.00051162	FALSE
TAAGGTAAATCCACATCTTG	AKT3	HGLibA_01514	36	109	0	8	108.55	313.365	0	14.375	0	0.0458729	3.0476	0.0011535	0.99885	0.0023071	0.0048748	FALSE
TTGCCACTGAAAAGTTGTTG	AKT3	HGLibA_01515	15	1	0	11	45.2292	2.87491	0	19.7656	0	6.87521	1.0637	0.14373	0.85627	0.28747	0.30825	FALSE
CTTACTGGACAGTCACCATC	AKTIP	HGLibA_01516	39	67	0	7	117.596	192.619	0	12.5781	0	0.0653005	3.1001	0.00096726	0.99903	0.0019345	0.0042886	FALSE
CACCACTTACCTAATTGCAT	AKTIP	HGLibA_01517	191	243	0	0	575.918	698.602	0	0	0	0	5.7844	3.6394e-09	1	7.2789e-09	1.238e-06	FALSE
TAGAAGACCCCTATGCAATT	AKTIP	HGLibA_01518	127	54	21	17	382.94	155.245	46.1829	30.5468	0.120601	0.196765	2.675	0.0037361	0.99626	0.0074722	0.011731	FALSE
GCCCCGTCGGACATGATGGA	ALAD	HGLibA_01519	71	100	4	3	214.085	287.491	8.79675	5.39061	0.04109	0.0187506	3.7183	0.00010027	0.9999	0.00020054	0.0009312	FALSE
CGTCCATCCATCATGTCCGA	ALAD	HGLibA_01520	10	66	0	0	30.1528	189.744	0	0	0	0	3.0255	0.0012411	0.99876	0.0024821	0.0051366	FALSE
CTCGCCGTGTACCACGTCTC	ALAD	HGLibA_01521	76	35	0	0	229.161	100.622	0	0	0	0	3.6343	0.00013938	0.99986	0.00027877	0.0011563	FALSE
GTGGTTAGTGTGAAAACCGA	ALAS1	HGLibA_01522	13	21	0	0	39.1986	60.3731	0	0	0	0	2.715	0.0033137	0.99669	0.0066274	0.010694	FALSE
GTCATTGGCCACAAAGCACG	ALAS1	HGLibA_01523	87	161	0	13	262.329	462.86	0	23.3593	0	0.0504674	4.0089	3.0497e-05	0.99997	6.0994e-05	0.00044183	FALSE
ATAACTGCCCCACACACCCG	ALAS1	HGLibA_01524	15	47	0	0	45.2292	135.121	0	0	0	0	3.0991	0.00097043	0.99903	0.0019409	0.004301	FALSE
TGCGAGATTTACTCAGACGC	ALAS2	HGLibA_01525	25	4	0	0	75.382	11.4996	0	0	0	0	2.5845	0.0048763	0.99512	0.0097527	0.014512	FALSE
CTCCACTGTTACGGATACCT	ALAS2	HGLibA_01526	42	141	8	0	126.642	405.362	17.5935	0	0.138923	0	3.0301	0.0012225	0.99878	0.002445	0.0050774	FALSE
GACAGCGTCCAATACCAAAC	ALAS2	HGLibA_01527	45	26	0	0	135.688	74.7476	0	0	0	0	3.2828	0.00051396	0.99949	0.0010279	0.0027728	FALSE
TGCTCATCGGTTTAAAGATT	ALB	HGLibA_01528	208	138	24	4	627.178	396.737	52.7805	7.18749	0.0841555	0.0181165	4.4233	4.8609e-06	1	9.7218e-06	0.00013807	FALSE
CGATGAATTTAAACCTCTTG	ALB	HGLibA_01529	9	33	0	4	27.1375	94.8719	0	7.18749	0	0.0757599	2.3834	0.0085765	0.99142	0.017153	0.02307	FALSE
AATGTGATGTTATAAGCCTA	ALB	HGLibA_01530	19	2	0	2	57.2903	5.74981	0	3.59374	0	0.625019	2.1466	0.015911	0.98409	0.031823	0.039362	FALSE
AAAGTGCTACATCCCCTTGA	ALCAM	HGLibA_01531	88	78	1	0	265.345	224.243	2.19919	0	0.00828804	0	4.186	1.4195e-05	0.99999	2.8391e-05	0.00027174	FALSE
TACCATGTGATATTGCCATC	ALCAM	HGLibA_01532	38	53	2	140	114.581	152.37	4.39837	251.562	0.0383867	1.65099	0.14266	0.44328	0.55672	0.88656	0.88828	FALSE
TCATTGACTCTCATTGTAGA	ALCAM	HGLibA_01533	60	79	26	0	180.917	227.118	57.1789	0	0.316051	0	2.844	0.0022278	0.99777	0.0044556	0.0078907	FALSE
GGATAGAATGGGCGTTCCGA	ALDH16A1	HGLibA_01534	10	0	0	0	30.1528	0	0	0	0	#DIV/0!	2.0603	0.019684	0.98032	0.039367	0.047537	FALSE
AAGGGGGAGGCCACGACCAC	ALDH16A1	HGLibA_01535	125	57	0	32	376.91	163.87	0	57.4999	0	0.350888	2.8867	0.0019467	0.99805	0.0038933	0.0071422	FALSE
GCCCCCGCGGGGCGTCCCGT	ALDH16A1	HGLibA_01536	29	24	0	16	87.4431	68.9978	0	28.7499	0	0.416679	1.9489	0.025657	0.97434	0.051313	0.060493	FALSE
GCGCAAGCGTTGTTTGCCAA	ALDH18A1	HGLibA_01537	19	15	3	4	57.2903	43.1236	6.59756	7.18749	0.11516	0.166672	1.9231	0.027233	0.97277	0.054467	0.063876	FALSE
ACAGGCAATTCCAGTCTTAG	ALDH18A1	HGLibA_01538	36	107	0	4	108.55	307.615	0	7.18749	0	0.0233652	3.2732	0.00053176	0.99947	0.0010635	0.0028386	FALSE
GGGCAGCACAGATGCTGTAC	ALDH18A1	HGLibA_01539	43	19	4	0	129.657	54.6232	8.79675	0	0.0678463	0	2.6715	0.003776	0.99622	0.0075519	0.011844	FALSE
GTATAATAGTCGCCCCCTCT	ALDH1A1	HGLibA_01540	70	18	0	0	211.07	51.7483	0	0	0	0	3.2076	0.00066922	0.99933	0.0013384	0.0033205	FALSE
AAGCATCCATAGTACGCCAC	ALDH1A1	HGLibA_01541	29	123	0	1	87.4431	353.614	0	1.79687	0	0.00508145	3.4497	0.00028059	0.99972	0.00056118	0.001847	FALSE
AAAACATTGCGCTACTGTGC	ALDH1A1	HGLibA_01542	62	44	0	0	186.947	126.496	0	0	0	0	3.6617	0.00012526	0.99987	0.00025052	0.0010781	FALSE
AAAACCTTTCGATATTACGC	ALDH1A2	HGLibA_01543	8	43	3	0	24.1222	123.621	6.59756	0	0.273505	0	2.4316	0.0075172	0.99248	0.015034	0.020651	FALSE
CCAGCCTGCGTAATATCGAA	ALDH1A2	HGLibA_01544	49	52	4	0	147.749	149.495	8.79675	0	0.0595386	0	3.1691	0.00076468	0.99924	0.0015294	0.0036448	FALSE
ACCACTCAGTGCACTCTACA	ALDH1A2	HGLibA_01545	96	54	0	2	289.467	155.245	0	3.59374	0	0.0231488	3.8885	5.0436e-05	0.99995	0.00010087	0.00060548	FALSE
CGTCCCGGAGCAATCTGAAG	ALDH1A3	HGLibA_01546	7	26	0	0	21.107	74.7476	0	0	0	0	2.6953	0.0035167	0.99648	0.0070335	0.0112	FALSE
AGCGTCCGCACACACGATGC	ALDH1A3	HGLibA_01547	46	26	11	0	138.703	74.7476	24.1911	0	0.174409	0	2.4079	0.0080218	0.99198	0.016044	0.021817	FALSE
CATATTTGCTCCCGAGTTGA	ALDH1A3	HGLibA_01548	83	108	0	0	250.268	310.49	0	0	0	0	4.3694	6.2298e-06	0.99999	1.246e-05	0.00016187	FALSE
GGTAGGGTTGACCGTCGGGA	ALDH1B1	HGLibA_01549	2	12	0	43	6.03056	34.4989	0	77.2655	0	2.23965	0.67416	0.67398	0.32602	0.65204	0.65611	TRUE
GAGCAGTTTGAACGAGTCCT	ALDH1B1	HGLibA_01550	96	7	4	0	289.467	20.1244	8.79675	0	0.0303895	0	2.5812	0.004923	0.99508	0.009846	0.014612	FALSE
CGAAACGCTCTCCGCCACAG	ALDH1B1	HGLibA_01551	45	105	0	0	135.688	301.865	0	0	0	0	3.8583	5.7092e-05	0.99994	0.00011418	0.00065185	FALSE
TGAACACACCCACCACTTCG	ALDH1L1	HGLibA_01552	94	72	0	0	283.436	206.993	0	0	0	0	4.1887	1.4026e-05	0.99999	2.8052e-05	0.00026973	FALSE
AAGGAGGGCCACGAAGTGGT	ALDH1L1	HGLibA_01553	21	22	4	0	63.3209	63.248	8.79675	0	0.138923	0	2.3265	0.0099957	0.99	0.019991	0.026279	FALSE
GGAGACGCTTTGCCCATCCC	ALDH1L1	HGLibA_01554	67	82	2	0	202.024	235.742	4.39837	0	0.0217716	0	3.8743	5.3475e-05	0.99995	0.00010695	0.000627	FALSE
CTATAGCCACCTCCGCAAAG	ALDH1L2	HGLibA_01555	27	57	0	6	81.4125	163.87	0	10.7812	0	0.0657915	2.8846	0.0019598	0.99804	0.0039196	0.0071797	FALSE
AAGTGCATCCACTGTATCAT	ALDH1L2	HGLibA_01556	160	128	0	2	482.445	367.988	0	3.59374	0	0.00976592	4.877	5.3859e-07	1	1.0772e-06	3.3984e-05	FALSE
CTGTGAACACCCCTACTACT	ALDH1L2	HGLibA_01557	10	40	0	0	30.1528	114.996	0	0	0	0	2.9153	0.001777	0.99822	0.003554	0.0066752	FALSE
CCCGCTCGATCAGATCGGCC	ALDH2	HGLibA_01558	40	65	0	0	120.611	186.869	0	0	0	0	3.6449	0.00013377	0.99987	0.00026754	0.0011258	FALSE
GCCTGGCCGATCTGATCGAG	ALDH2	HGLibA_01559	1	0	0	0	3.01528	0	0	0	0	#DIV/0!	1.0306	0.15136	0.84864	0.30271	0.30825	FALSE
CCCACCGTCAATCCGTCCAC	ALDH2	HGLibA_01560	82	52	1	0	247.253	149.495	2.19919	0	0.00889449	0	3.9239	4.3564e-05	0.99996	8.7128e-05	0.00055287	FALSE
GTTCGACCATATCCTGTACA	ALDH3A1	HGLibA_01561	39	99	0	28	117.596	284.616	0	50.3124	0	0.176773	2.6061	0.0045784	0.99542	0.0091568	0.013817	FALSE
AGTTCCAGGTGCCAATGACG	ALDH3A1	HGLibA_01562	116	17	0	0	349.772	48.8734	0	0	0	0	3.249	0.00057898	0.99942	0.001158	0.0030085	FALSE
GGGACACCCCCATTGATTAC	ALDH3A1	HGLibA_01563	4	18	0	1	12.0611	51.7483	0	1.79687	0	0.0347233	2.4525	0.007094	0.99291	0.014188	0.019652	FALSE
GTCCGACAGGCGTTCCTGTC	ALDH3A2	HGLibA_01564	140	121	0	1	422.139	347.864	0	1.79687	0	0.00516544	4.851	6.1407e-07	1	1.2281e-06	3.6931e-05	FALSE
CGTGCGTACCTTGCACAGGT	ALDH3A2	HGLibA_01565	41	63	0	4	123.626	181.119	0	7.18749	0	0.0396837	3.2792	0.00052045	0.99948	0.0010409	0.0027972	FALSE
TGGTGCTGATAATCGGAGCT	ALDH3A2	HGLibA_01566	99	139	9	1	298.513	399.612	19.7927	1.79687	0.0663043	0.00449654	4.1251	1.8525e-05	0.99998	3.705e-05	0.00031962	FALSE
TGGCCCGTGATTAGATAGTT	ALDH3B1	HGLibA_01567	110	179	0	5	331.681	514.608	0	8.98436	0	0.0174586	4.6962	1.3252e-06	1	2.6504e-06	5.9795e-05	FALSE
CCTTCCACGCGGGGCGCACG	ALDH3B1	HGLibA_01568	0	0	0	0	0	0	0	0	#DIV/0!	#DIV/0!	1.0306	0.15136	0.84864	0.30271	0.30825	FALSE
CTATCCGCTGAACCTGACGC	ALDH3B1	HGLibA_01569	25	17	0	5	75.382	48.8734	0	8.98436	0	0.183829	2.3131	0.010357	0.98964	0.020715	0.027065	FALSE
AGCGATCGCTCTCGTTGCTC	ALDH3B2	HGLibA_01570	30	29	0	0	90.4584	83.3723	0	0	0	0	3.1162	0.00091594	0.99908	0.0018319	0.0041271	FALSE
GCCCTCCTCACCTGCGGCGA	ALDH3B2	HGLibA_01571	131	138	0	1	395.002	396.737	0	1.79687	0	0.00452912	4.8974	4.8561e-07	1	9.7122e-07	3.1933e-05	FALSE
TGGTCCTCATCATCGCACCC	ALDH3B2	HGLibA_01572	60	22	0	0	180.917	63.248	0	0	0	0	3.2974	0.00048793	0.99951	0.00097586	0.0026765	FALSE
GCCCGTCTTAGCCTTCACGC	ALDH4A1	HGLibA_01573	83	73	0	0	250.268	209.868	0	0	0	0	4.1073	2.0016e-05	0.99998	4.0031e-05	0.00033557	FALSE
TGAGCGAGATGCCCTGCAAA	ALDH4A1	HGLibA_01574	97	6	0	10	292.482	17.2494	0	17.9687	0	1.0417	2.3031	0.010637	0.98936	0.021274	0.027694	FALSE
TCAGCATGTCTGCCGCCTTC	ALDH4A1	HGLibA_01575	8	6	0	0	24.1222	17.2494	0	0	0	0	2.2153	0.01337	0.98663	0.026739	0.033695	FALSE
GAGGAAGCCCGCCGTGTTTA	ALDH5A1	HGLibA_01576	40	60	0	2	120.611	172.494	0	3.59374	0	0.020834	3.4013	0.00033529	0.99966	0.00067058	0.0020741	FALSE
GAGAAGGGCGTGTCTTCGGC	ALDH5A1	HGLibA_01577	26	3	0	0	78.3972	8.62472	0	0	0	0	2.5762	0.0049944	0.99501	0.0099889	0.014792	FALSE
GATGACTGCAGCCACGCCTA	ALDH5A1	HGLibA_01578	31	46	0	4	93.4736	132.246	0	7.18749	0	0.0543495	2.9535	0.0015711	0.99843	0.0031422	0.006099	FALSE
GAGAGCCATGGCGGCGCTAT	ALDH6A1	HGLibA_01579	23	31	0	0	69.3514	89.1221	0	0	0	0	3.0448	0.0011643	0.99884	0.0023285	0.0049027	FALSE
CGCCGCCAATAGCGCCGCCA	ALDH6A1	HGLibA_01580	5	8	0	0	15.0764	22.9993	0	0	0	0	2.1772	0.014734	0.98527	0.029468	0.036664	FALSE
CCAACTGTAAAGCTCTTCAT	ALDH6A1	HGLibA_01581	25	49	0	0	75.382	140.87	0	0	0	0	3.3034	0.00047756	0.99952	0.00095513	0.002641	FALSE
CATTAGGTTATGGATCGCCC	ALDH7A1	HGLibA_01582	28	69	4	0	84.4278	198.369	8.79675	0	0.104193	0	3.0438	0.0011682	0.99883	0.0023363	0.0049152	FALSE
CCTTTCTAGGATAATAGCCA	ALDH7A1	HGLibA_01583	9	1	0	0	27.1375	2.87491	0	0	0	0	2.0618	0.019612	0.98039	0.039224	0.047445	FALSE
GCAGAATCTTTCGCTGGCTT	ALDH7A1	HGLibA_01584	144	122	0	8	434.2	350.739	0	14.375	0	0.0409848	4.4538	4.2186e-06	1	8.4373e-06	0.00012545	FALSE
TCAGGACCCGTGAGCGCTCC	ALDH8A1	HGLibA_01585	15	65	0	0	45.2292	186.869	0	0	0	0	3.1387	0.00084857	0.99915	0.0016971	0.0039095	FALSE
TCTGCGTGCACTCTGACGTG	ALDH8A1	HGLibA_01586	99	142	0	2	298.513	408.237	0	3.59374	0	0.00880308	4.5664	2.4808e-06	1	4.9617e-06	8.9154e-05	FALSE
CAGCACTCACCGACTCCCAC	ALDH8A1	HGLibA_01587	72	91	4	4	217.1	261.617	8.79675	7.18749	0.0405193	0.0274734	3.6111	0.00015245	0.99985	0.0003049	0.001228	FALSE
GTATAACCAAACGATCCACC	ALDH9A1	HGLibA_01588	32	82	0	0	96.4889	235.742	0	0	0	0	3.5798	0.00017191	0.99983	0.00034382	0.0013289	FALSE
GGTTTATGCAGGTAATGCCA	ALDH9A1	HGLibA_01589	14	33	0	0	42.2139	94.8719	0	0	0	0	2.9377	0.0016531	0.99835	0.0033061	0.006327	FALSE
AGTGAGGCTGGTGTACCTCC	ALDH9A1	HGLibA_01590	72	4	0	0	217.1	11.4996	0	0	0	0	2.9436	0.0016219	0.99838	0.0032439	0.0062507	FALSE
TGTGCGGCGCAGCGCTGTGA	ALDOA	HGLibA_01591	0	0	0	0	0	0	0	0	#DIV/0!	#DIV/0!	1.0306	0.15136	0.84864	0.30271	0.30825	FALSE
ACGGAGCTGACTTCGCCAAG	ALDOA	HGLibA_01592	0	25	0	0	0	71.8727	0	0	#DIV/0!	0	2.4488	0.0071659	0.99283	0.014332	0.019819	FALSE
CCTTGCCAGGTGCCACGATG	ALDOA	HGLibA_01593	0	0	0	0	0	0	0	0	#DIV/0!	#DIV/0!	1.0306	0.15136	0.84864	0.30271	0.30825	FALSE
GGTACCTATTGTTGAACCAG	ALDOB	HGLibA_01594	90	78	24	0	271.375	224.243	52.7805	0	0.194493	0	3.2024	0.00068149	0.99932	0.001363	0.0033562	FALSE
TCCATCCAGCCTCGCTATCC	ALDOB	HGLibA_01595	70	91	1	618	211.07	261.617	2.19919	1110.47	0.0104193	4.24463	0.98235	0.78742	0.21258	0.42516	0.43065	TRUE
TATCCACAGTTAGACCAAGG	ALDOB	HGLibA_01596	66	112	0	0	199.008	321.99	0	0	0	0	4.2703	9.7618e-06	0.99999	1.9524e-05	0.00021633	FALSE
GAACCGCCGGCTGTACCGCC	ALDOC	HGLibA_01597	6	50	1	0	18.0917	143.745	2.19919	0	0.121558	0	2.8628	0.0020995	0.9979	0.004199	0.0075561	FALSE
CCACGACGATGCCCTTATCC	ALDOC	HGLibA_01598	64	49	0	1	192.978	140.87	0	1.79687	0	0.0127555	3.7312	9.5292e-05	0.9999	0.00019058	0.00090031	FALSE
CACGTTGGCGTTCTCCAGAA	ALDOC	HGLibA_01599	17	29	0	0	51.2597	83.3723	0	0	0	0	2.9217	0.0017408	0.99826	0.0034816	0.0065773	FALSE
GCAGTACCACGCGCTGTCGT	ALG1	HGLibA_01600	1	8	0	0	3.01528	22.9993	0	0	0	0	1.9942	0.023068	0.97693	0.046135	0.054796	FALSE
GCACCACCGCTACTACATGC	ALG1	HGLibA_01601	0	0	0	0	0	0	0	0	#DIV/0!	#DIV/0!	1.0306	0.15136	0.84864	0.30271	0.30825	FALSE
GAAGCAAGCTCGTCATTGAC	ALG1	HGLibA_01602	1	0	0	0	3.01528	0	0	0	0	#DIV/0!	1.0306	0.15136	0.84864	0.30271	0.30825	FALSE
TGATCACTCCAATTGACACC	ALG10	HGLibA_01603	122	137	13	27	367.864	393.862	28.5894	48.5155	0.0777174	0.123179	3.8132	6.8583e-05	0.99993	0.00013717	0.00073226	FALSE
AATTCTACGTTTCCAAACTA	ALG10	HGLibA_01604	22	30	0	0	66.3361	86.2472	0	0	0	0	3.0151	0.0012845	0.99872	0.002569	0.0052571	FALSE
GGGAGCTGGAATGGCGCAGC	ALG10	HGLibA_01605	36	5	0	4	108.55	14.3745	0	7.18749	0	0.500015	2.2807	0.011284	0.98872	0.022568	0.029112	FALSE
AGCAGGAATGGCGCAGCTAG	ALG10B	HGLibA_01606	20	2	0	0	60.3056	5.74981	0	0	0	0	2.4419	0.0073042	0.9927	0.014608	0.02015	FALSE
TGACCACTCCAACTGACACC	ALG10B	HGLibA_01607	133	75	2	4	401.032	215.618	4.39837	7.18749	0.0109676	0.0333343	3.9548	3.8296e-05	0.99996	7.6592e-05	0.00051016	FALSE
ACTCAGTTCACAAACAAGTC	ALG10B	HGLibA_01608	18	24	0	0	54.275	68.9978	0	0	0	0	2.8608	0.002113	0.99789	0.004226	0.0075819	FALSE
GGAAGATGGCGGCCGGCGAA	ALG11	HGLibA_01609	0	0	0	0	0	0	0	0	#DIV/0!	#DIV/0!	1.0306	0.15136	0.84864	0.30271	0.30825	FALSE
CCCCCTATATACTTAAACAG	ALG11	HGLibA_01610	0	0	0	0	0	0	0	0	#DIV/0!	#DIV/0!	1.0306	0.15136	0.84864	0.30271	0.30825	FALSE
TGTTACGACAACCTCCAATG	ALG11	HGLibA_01611	0	0	0	0	0	0	0	0	#DIV/0!	#DIV/0!	1.0306	0.15136	0.84864	0.30271	0.30825	FALSE
TCCGCGTGCAGTAGAACATC	ALG12	HGLibA_01612	29	110	0	0	87.4431	316.24	0	0	0	0	3.4592	0.00027093	0.99973	0.00054186	0.0018025	FALSE
ACGAGTGGGCCCGCTTCATC	ALG12	HGLibA_01613	22	63	5	15	66.3361	181.119	10.9959	26.9531	0.165761	0.148814	2.2251	0.013038	0.98696	0.026076	0.033029	FALSE
CAGCGAAAGCACGTAAACCG	ALG12	HGLibA_01614	22	6	0	0	66.3361	17.2494	0	0	0	0	2.6045	0.0046002	0.9954	0.0092004	0.013856	FALSE
CAGTACTGAGTCGTTTACTC	ALG13	HGLibA_01615	16	2	0	16	48.2445	5.74981	0	28.7499	0	5.00015	0.85367	0.19664	0.80336	0.39329	0.39873	FALSE
GATCTTGTTATTAGTCACGC	ALG13	HGLibA_01616	0	0	0	0	0	0	0	0	#DIV/0!	#DIV/0!	1.0306	0.15136	0.84864	0.30271	0.30825	FALSE
GAAGAATATCTTTATCGTGC	ALG13	HGLibA_01617	10	22	0	0	30.1528	63.248	0	0	0	0	2.6751	0.0037356	0.99626	0.0074712	0.011731	FALSE
GTTCCATGGACGTTACGCCC	ALG14	HGLibA_01618	41	26	0	0	123.626	74.7476	0	0	0	0	3.2321	0.00061436	0.99939	0.0012287	0.0031256	FALSE
GTAGAAACGTTATCCATGTC	ALG14	HGLibA_01619	0	0	0	0	0	0	0	0	#DIV/0!	#DIV/0!	1.0306	0.15136	0.84864	0.30271	0.30825	FALSE
GTGCGTTCTCGTTCTAGCTG	ALG14	HGLibA_01620	19	25	3	0	57.2903	71.8727	6.59756	0	0.11516	0	2.4492	0.0071579	0.99284	0.014316	0.019816	FALSE
CCCGCAGGTTCTTCCAAAAC	ALG1L	HGLibA_01621	20	61	0	0	60.3056	175.369	0	0	0	0	3.2683	0.00054105	0.99946	0.0010821	0.0028704	FALSE
AGTTGTATGTCCATAACCAA	ALG1L	HGLibA_01622	24	76	0	0	72.3667	218.493	0	0	0	0	3.3743	0.00037	0.99963	0.00074	0.0022154	FALSE
TTTGAACAACTTACTCTTGA	ALG1L	HGLibA_01623	87	64	4	19	262.329	183.994	8.79675	34.1406	0.0335332	0.185552	3.1314	0.00086981	0.99913	0.0017396	0.0039894	FALSE
TACCACGTCGAACTCCTCGT	ALG2	HGLibA_01624	54	26	4	11	162.825	74.7476	8.79675	19.7656	0.0540258	0.264431	2.4409	0.0073258	0.99267	0.014652	0.020207	FALSE
CGACGTGGTAGTGTGCGACC	ALG2	HGLibA_01625	26	0	0	0	78.3972	0	0	0	0	#DIV/0!	2.4828	0.0065171	0.99348	0.013034	0.018345	FALSE
AGGGTTCATCTGATCGTGGC	ALG2	HGLibA_01626	0	0	0	0	0	0	0	0	#DIV/0!	#DIV/0!	1.0306	0.15136	0.84864	0.30271	0.30825	FALSE
GGAGCCGCGCTACACGCTGC	ALG3	HGLibA_01627	45	27	0	0	135.688	77.6225	0	0	0	0	3.2952	0.00049179	0.99951	0.00098359	0.0026872	FALSE
CTGCGGAAACGCGGCCGGTC	ALG3	HGLibA_01628	27	25	0	7	81.4125	71.8727	0	12.5781	0	0.175005	2.3407	0.0096243	0.99038	0.019249	0.025433	FALSE
GCCTACATGGCCGAGGTAGA	ALG3	HGLibA_01629	15	0	0	0	45.2292	0	0	0	0	#DIV/0!	2.2435	0.012433	0.98757	0.024866	0.031638	FALSE
CAGGGTATATTCAGTTCTCG	ALG5	HGLibA_01630	106	16	9	1	319.62	45.9985	19.7927	1.79687	0.0619258	0.0390637	2.4154	0.0078596	0.99214	0.015719	0.021447	FALSE
AGCAGTTGTAAATGCAACGA	ALG5	HGLibA_01631	53	65	0	0	159.81	186.869	0	0	0	0	3.7731	8.0632e-05	0.99992	0.00016126	0.00080994	FALSE
CACAACGACAGAAAGTTGTT	ALG5	HGLibA_01632	24	61	0	0	72.3667	175.369	0	0	0	0	3.3869	0.00035345	0.99965	0.00070691	0.0021469	FALSE
GCTGGTAAACCGCCTATGTT	ALG6	HGLibA_01633	53	72	11	7	159.81	206.993	24.1911	12.5781	0.151374	0.0607657	2.9039	0.0018425	0.99816	0.003685	0.0068529	FALSE
AAGCTCTTCATGCGTACAAC	ALG6	HGLibA_01634	39	66	0	0	117.596	189.744	0	0	0	0	3.6449	0.00013377	0.99987	0.00026754	0.0011258	FALSE
TCTCATATCCACGTGATGTA	ALG6	HGLibA_01635	43	40	18	6	129.657	114.996	39.5854	10.7812	0.305308	0.0937528	2.1491	0.015814	0.98419	0.031628	0.039132	FALSE
AAACCAATTGCCAGTACCCG	ALG8	HGLibA_01636	21	36	1	1	63.3209	103.497	2.19919	1.79687	0.0347308	0.0173616	2.8618	0.0021064	0.99789	0.0042128	0.0075767	FALSE
GGCGGCGCTCACAATTGCCA	ALG8	HGLibA_01637	32	42	0	0	96.4889	120.746	0	0	0	0	3.3075	0.00047065	0.99953	0.0009413	0.0026148	FALSE
AACCAAACCACTTGTCATTG	ALG8	HGLibA_01638	139	157	1	2	419.124	451.36	2.19919	3.59374	0.00524711	0.00796202	4.8336	6.7053e-07	1	1.3411e-06	3.9129e-05	FALSE
GTCCATATACCATCCAGTCA	ALG9	HGLibA_01639	64	96	0	0	192.978	275.991	0	0	0	0	4.132	1.798e-05	0.99998	3.5959e-05	0.0003138	FALSE
ACTACGTTGATAGCCATGAC	ALG9	HGLibA_01640	54	35	0	0	162.825	100.622	0	0	0	0	3.4895	0.00024193	0.99976	0.00048387	0.0016704	FALSE
TCGAATGATGCTAGCCTTCT	ALG9	HGLibA_01641	17	21	0	0	51.2597	60.3731	0	0	0	0	2.7904	0.0026322	0.99737	0.0052644	0.0089635	FALSE
AATGGGACAGTCCTCCAGCT	ALK	HGLibA_01642	178	152	0	2	536.72	436.986	0	3.59374	0	0.00822393	5.1245	1.4915e-07	1	2.9831e-07	1.4717e-05	FALSE
TGTCCCATTCCAACAAGTGA	ALK	HGLibA_01643	78	110	0	4	235.192	316.24	0	7.18749	0	0.022728	4.0492	2.5696e-05	0.99997	5.1392e-05	0.0003954	FALSE
TCACATGGAGAGCTCTTGAT	ALK	HGLibA_01644	74	38	0	0	223.131	109.246	0	0	0	0	3.7199	9.9661e-05	0.9999	0.00019932	0.00092804	FALSE
AGAAGTCGATGACCCCTTCC	ALKBH1	HGLibA_01645	134	106	18	0	404.047	304.74	39.5854	0	0.0979721	0	3.9572	3.7911e-05	0.99996	7.5821e-05	0.00050677	FALSE
ACCCTTGCCACGGGCTGCGT	ALKBH1	HGLibA_01646	15	26	0	0	45.2292	74.7476	0	0	0	0	2.8436	0.0022303	0.99777	0.0044606	0.0078907	FALSE
AGGATAGCCTTTGAGTCCAT	ALKBH1	HGLibA_01647	79	49	6	2	238.207	140.87	13.1951	3.59374	0.0553935	0.025511	3.2605	0.00055602	0.99944	0.001112	0.0029227	FALSE
CAGGCAACGTATGGCGACGC	ALKBH2	HGLibA_01648	26	27	0	0	78.3972	77.6225	0	0	0	0	3.035	0.0012029	0.9988	0.0024057	0.0050233	FALSE
TGTGCCACTTCCCGAATACC	ALKBH2	HGLibA_01649	32	34	0	0	96.4889	97.7468	0	0	0	0	3.2105	0.00066243	0.99934	0.0013249	0.0032938	FALSE
TCCCACGGGAATCCTTATGC	ALKBH2	HGLibA_01650	52	8	0	1	156.794	22.9993	0	1.79687	0	0.0781274	2.9266	0.0017135	0.99829	0.003427	0.0064996	FALSE
TCTTTCACGTCAACAAAGCC	ALKBH3	HGLibA_01651	6	22	0	0	18.0917	63.248	0	0	0	0	2.5898	0.0048022	0.9952	0.0096044	0.014329	FALSE
AGCTTTGTCAAGATGTTCCC	ALKBH3	HGLibA_01652	19	34	5	0	57.2903	97.7468	10.9959	0	0.191934	0	2.4248	0.0076574	0.99234	0.015315	0.020939	FALSE
TGCTTACCTAGATACACCTG	ALKBH3	HGLibA_01653	22	23	0	0	66.3361	66.1229	0	0	0	0	2.9108	0.0018024	0.9982	0.0036048	0.0067379	FALSE
GCCCGTCGAGCAGTGCAACC	ALKBH4	HGLibA_01654	28	17	3	0	84.4278	48.8734	6.59756	0	0.0781444	0	2.4744	0.0066732	0.99333	0.013346	0.01868	FALSE
CGGTTCACACGGGTCTTCCC	ALKBH4	HGLibA_01655	26	48	0	0	78.3972	137.996	0	0	0	0	3.3034	0.00047757	0.99952	0.00095513	0.002641	FALSE
CCGAGACCCCCGAAGTCCTT	ALKBH4	HGLibA_01656	38	134	0	0	114.581	385.238	0	0	0	0	3.6082	0.00015416	0.99985	0.00030832	0.0012363	FALSE
CCACCGTGTGCTCGTTGTAC	ALKBH5	HGLibA_01657	47	56	0	0	141.718	160.995	0	0	0	0	3.6278	0.00014291	0.99986	0.00028583	0.0011755	FALSE
ACTGGTTCCGACACCCGAAT	ALKBH5	HGLibA_01658	93	34	0	5	280.421	97.7468	0	8.98436	0	0.0919145	3.1234	0.0008938	0.99911	0.0017876	0.0040578	FALSE
TATGCTTCAGATCGCCTGTC	ALKBH5	HGLibA_01659	3	6	0	0	9.04584	17.2494	0	0	0	0	1.9941	0.023068	0.97693	0.046136	0.054796	FALSE
CTCGTGAACCAGTATCTGCC	ALKBH6	HGLibA_01660	152	94	2	15	458.322	270.241	4.39837	26.9531	0.00959668	0.099737	4.0106	3.0286e-05	0.99997	6.0572e-05	0.00043943	FALSE
ACACTTTGTCCACGTAGCGC	ALKBH6	HGLibA_01661	114	52	2	10	343.742	149.495	4.39837	17.9687	0.0127956	0.120196	3.2204	0.00064013	0.99936	0.0012803	0.0032187	FALSE
AGCCCTGGAACCGTTCAGAG	ALKBH6	HGLibA_01662	13	0	0	0	39.1986	0	0	0	0	#DIV/0!	2.1794	0.014652	0.98535	0.029304	0.036584	FALSE
GCCGCTACGAATACGATCAC	ALKBH7	HGLibA_01663	60	24	1	0	180.917	68.9978	2.19919	0	0.0121558	0	3.3554	0.00039629	0.9996	0.00079257	0.002323	FALSE
GTGCACCAGCCGCATAACGC	ALKBH7	HGLibA_01664	8	22	0	0	24.1222	63.248	0	0	0	0	2.6334	0.0042267	0.99577	0.0084533	0.012942	FALSE
CCCAGTGATCGTATTCGTAG	ALKBH7	HGLibA_01665	109	213	11	0	328.665	612.355	24.1911	0	0.0736039	0	4.1632	1.5689e-05	0.99998	3.1378e-05	0.00028835	FALSE
TCTTCTACTACCATGAGTCC	ALKBH8	HGLibA_01666	71	75	0	0	214.085	215.618	0	0	0	0	4.0231	2.8718e-05	0.99997	5.7435e-05	0.00042409	FALSE
GACAGTATCCTATGCCACTC	ALKBH8	HGLibA_01667	183	182	4	0	551.796	523.233	8.79675	0	0.015942	0	5.1537	1.2767e-07	1	2.5534e-07	1.3406e-05	FALSE
AATTACTTACCCCCAGATAA	ALKBH8	HGLibA_01668	15	33	1	0	45.2292	94.8719	2.19919	0	0.0486232	0	2.9535	0.0015708	0.99843	0.0031416	0.0060982	FALSE
GACATGGCATCTGAATCCGT	ALLC	HGLibA_01669	34	69	0	1	102.519	198.369	0	1.79687	0	0.00905824	3.621	0.00014675	0.99985	0.0002935	0.0011961	FALSE
TCCTGCAGAAAACCTCATAA	ALLC	HGLibA_01670	17	61	0	0	51.2597	175.369	0	0	0	0	3.184	0.00072617	0.99927	0.0014523	0.0035125	FALSE
CTTCAAAGAGCATGAATATA	ALLC	HGLibA_01671	10	1	0	0	30.1528	2.87491	0	0	0	0	2.1078	0.017526	0.98247	0.035052	0.042873	FALSE
GCCCCCGCAGCACCGCTACT	ALMS1	HGLibA_01672	88	36	13	5	265.345	103.497	28.5894	8.98436	0.107745	0.0868082	2.6343	0.0042161	0.99578	0.0084322	0.012929	FALSE
TCCGCTCGCCCTCCGAGTAG	ALMS1	HGLibA_01673	79	64	0	0	238.207	183.994	0	0	0	0	4.0001	3.1652e-05	0.99997	6.3303e-05	0.00045116	FALSE
TTCTCACATTAAACCTAGTC	ALMS1	HGLibA_01674	8	0	0	0	24.1222	0	0	0	0	#DIV/0!	1.9568	0.025184	0.97482	0.050367	0.059422	FALSE
CGTACAACCGCGTGCAGCTT	ALOX12	HGLibA_01675	31	13	0	2	93.4736	37.3738	0	3.59374	0	0.0961567	2.6654	0.0038447	0.99616	0.0076893	0.012008	FALSE
TGGCCTTCCCGTGCTACCGC	ALOX12	HGLibA_01676	92	116	8	0	277.406	333.489	17.5935	0	0.0634215	0	3.9521	3.8737e-05	0.99996	7.7474e-05	0.000514	FALSE
GACCATCGCTGCAGACCGTA	ALOX12	HGLibA_01677	32	70	0	0	96.4889	201.244	0	0	0	0	3.6072	0.00015476	0.99985	0.00030953	0.0012385	FALSE
GGCCGGGGTTGACGCCGTTG	ALOX12B	HGLibA_01678	1	8	0	2	3.01528	22.9993	0	3.59374	0	0.156255	1.6671	0.047749	0.95225	0.095499	0.10781	FALSE
GTTCCCCGTCACAGACGACA	ALOX12B	HGLibA_01679	78	5	0	2	235.192	14.3745	0	3.59374	0	0.250008	2.7619	0.0028732	0.99713	0.0057465	0.0095972	FALSE
GATGATGCCCATCGCCATCC	ALOX12B	HGLibA_01680	72	111	12	11	217.1	319.115	26.3902	19.7656	0.121558	0.0619388	3.4039	0.00033215	0.99967	0.00066429	0.0020616	FALSE
GTTGGAACCGGCATAGAGCG	ALOX15	HGLibA_01681	16	3	0	0	48.2445	8.62472	0	0	0	0	2.3882	0.008465	0.99154	0.01693	0.022802	FALSE
ACCTCCTTAAGGACGACGCC	ALOX15	HGLibA_01682	56	57	0	0	168.856	163.87	0	0	0	0	3.7279	9.6529e-05	0.9999	0.00019306	0.00090781	FALSE
CTATGCCGGTTCCAACAACC	ALOX15	HGLibA_01683	69	51	0	1	208.054	146.62	0	1.79687	0	0.0122553	3.7984	7.2817e-05	0.99993	0.00014563	0.00076003	FALSE
GGTTCCAGCTGACACCGCCG	ALOX15B	HGLibA_01684	22	31	0	0	66.3361	89.1221	0	0	0	0	3.03	0.0012227	0.99878	0.0024454	0.0050774	FALSE
GCCAGCCTGTAGATAAAAGT	ALOX15B	HGLibA_01685	20	108	0	0	60.3056	310.49	0	0	0	0	3.2916	0.00049813	0.9995	0.00099627	0.0027106	FALSE
AAGAGGAGGTGGCCGCCCCG	ALOX15B	HGLibA_01686	47	41	0	0	141.718	117.871	0	0	0	0	3.4748	0.00025566	0.99974	0.00051131	0.0017344	FALSE
GGATTCATACGACGTGACTG	ALOX5	HGLibA_01687	50	33	2	0	150.764	94.8719	4.39837	0	0.0291739	0	3.221	0.00063876	0.99936	0.0012775	0.0032136	FALSE
GAATCGAGAAGCGCAAGTAC	ALOX5	HGLibA_01688	20	26	0	0	60.3056	74.7476	0	0	0	0	2.927	0.001711	0.99829	0.003422	0.0064931	FALSE
GCAACACCGACGTAAAGAAC	ALOX5	HGLibA_01689	20	9	0	0	60.3056	25.8742	0	0	0	0	2.6263	0.0043165	0.99568	0.008633	0.013165	FALSE
GGTACGCATCTACACAGTTC	ALOX5AP	HGLibA_01690	0	5	0	0	0	14.3745	0	0	#DIV/0!	0	1.7137	0.043294	0.95671	0.086589	0.097983	FALSE
TTAGTTCCTGCTGCGTTTGC	ALOX5AP	HGLibA_01691	58	28	0	0	174.886	80.4974	0	0	0	0	3.4561	0.00027402	0.99973	0.00054804	0.0018153	FALSE
CATCGTCACCCTCATCAGCG	ALOX5AP	HGLibA_01692	13	33	0	0	39.1986	94.8719	0	0	0	0	2.9217	0.0017408	0.99826	0.0034816	0.0065773	FALSE
CCACACTCGATACACGCTGC	ALOXE3	HGLibA_01693	107	142	4	0	322.635	408.237	8.79675	0	0.0272653	0	4.4368	4.5661e-06	1	9.1322e-06	0.00013247	FALSE
GGGTCGCGGACCTTGTAGAT	ALOXE3	HGLibA_01694	47	49	0	0	141.718	140.87	0	0	0	0	3.5582	0.00018673	0.99981	0.00037346	0.0014026	FALSE
AGCAAAAATCTCGCCAGTCC	ALOXE3	HGLibA_01695	56	43	0	36	168.856	123.621	0	64.6874	0	0.523272	2.2397	0.012556	0.98744	0.025112	0.031923	FALSE
CATGGACCGCTTCCCATACC	ALPI	HGLibA_01696	17	37	0	13	51.2597	106.372	0	23.3593	0	0.219601	2.0882	0.018388	0.98161	0.036777	0.044636	FALSE
AGCTGCCTGGCGGTTCCAGA	ALPI	HGLibA_01697	14	55	5	0	42.2139	158.12	10.9959	0	0.260481	0	2.5063	0.0060998	0.9939	0.0122	0.01738	FALSE
TGAGGTTCTTGGCGACCTTC	ALPI	HGLibA_01698	118	107	0	2	355.803	307.615	0	3.59374	0	0.0116826	4.4666	3.974e-06	1	7.9481e-06	0.00012096	FALSE
CAGAGACGTCGAGCCCATAC	ALPK1	HGLibA_01699	50	28	3	0	150.764	80.4974	6.59756	0	0.0437609	0	2.98	0.0014414	0.99856	0.0028828	0.0057301	FALSE
AGCCACGCCAATTGCCCCGC	ALPK1	HGLibA_01700	22	4	0	0	66.3361	11.4996	0	0	0	0	2.5391	0.0055564	0.99444	0.011113	0.016128	FALSE
TCGGTCTGTATACAGATCAG	ALPK1	HGLibA_01701	38	28	0	0	114.581	80.4974	0	0	0	0	3.2149	0.0006525	0.99935	0.001305	0.0032554	FALSE
GATAACCCTAACCTACACCG	ALPK2	HGLibA_01702	64	26	3	8	192.978	74.7476	6.59756	14.375	0.0341882	0.192313	2.6283	0.0042904	0.99571	0.0085808	0.01311	FALSE
AATAATGCCACTCCCATCGA	ALPK2	HGLibA_01703	43	29	0	0	129.657	83.3723	0	0	0	0	3.2911	0.00049906	0.9995	0.00099812	0.0027106	FALSE
GTGCTTCGCTGCATAATATC	ALPK2	HGLibA_01704	93	5	0	0	280.421	14.3745	0	0	0	0	3.0378	0.0011915	0.99881	0.002383	0.0049887	FALSE
GTCTGCAGTAGCGCCGCGTC	ALPK3	HGLibA_01705	0	0	0	0	0	0	0	0	#DIV/0!	#DIV/0!	1.0306	0.15136	0.84864	0.30271	0.30825	FALSE
CCGATACACACCGCAGTCTA	ALPK3	HGLibA_01706	185	243	0	0	557.827	698.602	0	0	0	0	5.7548	4.3367e-09	1	8.6734e-09	1.401e-06	FALSE
CCGTAGACTGCGGTGTGTAT	ALPK3	HGLibA_01707	6	6	0	0	18.0917	17.2494	0	0	0	0	2.1365	0.01632	0.98368	0.032639	0.040146	FALSE
TGGCGGTGCCGGCACTGTCA	ALPL	HGLibA_01708	34	51	9	16	102.519	146.62	19.7927	28.7499	0.193063	0.196084	2.2039	0.013766	0.98623	0.027533	0.034607	FALSE
GTTGCACCGGGAACGCTCAG	ALPL	HGLibA_01709	12	24	0	16	36.1833	68.9978	0	28.7499	0	0.416679	1.5273	0.063343	0.93666	0.12669	0.14101	FALSE
GGTGGCATGGTTCACTCTCG	ALPL	HGLibA_01710	18	46	0	14	54.275	132.246	0	25.1562	0	0.190223	2.2249	0.013043	0.98696	0.026085	0.033039	FALSE
CATGGACCGCTTCCCATATG	ALPP	HGLibA_01711	247	255	1	4	744.774	733.101	2.19919	7.18749	0.00295283	0.00980422	5.8461	2.5168e-09	1	5.0336e-09	1.0123e-06	FALSE
CGAGGCGTGCTGCACTCGTG	ALPP	HGLibA_01712	42	136	12	0	126.642	390.987	26.3902	0	0.208385	0	2.9083	0.001817	0.99818	0.0036341	0.0067848	FALSE
TCCATGGCCAGGGGTATCTC	ALPP	HGLibA_01713	55	145	0	7	165.84	416.862	0	12.5781	0	0.0301733	3.4217	0.00031113	0.99969	0.00062225	0.0019726	FALSE
CATGGACCGCTTCCCGTACG	ALPPL2	HGLibA_01714	3	45	0	19	9.04584	129.371	0	34.1406	0	0.263897	1.5041	0.066277	0.93372	0.13255	0.14623	FALSE
GGATGCCGACGTGCCTGCCT	ALPPL2	HGLibA_01715	40	61	4	1	120.611	175.369	8.79675	1.79687	0.0729348	0.0102462	3.0984	0.00097289	0.99903	0.0019458	0.0043089	FALSE
CACCGTGTGGGCGTAGGCGC	ALPPL2	HGLibA_01716	6	14	1	0	18.0917	40.2487	2.19919	0	0.121558	0	2.3977	0.0082498	0.99175	0.0165	0.022289	FALSE
GAACTCCATGTTTCACTCCG	ALS2	HGLibA_01717	92	44	0	1	277.406	126.496	0	1.79687	0	0.014205	3.8066	7.0446e-05	0.99993	0.00014089	0.00074549	FALSE
GGCACGGCGATGTTCTGCCT	ALS2	HGLibA_01718	89	154	0	5	268.36	442.736	0	8.98436	0	0.0202928	4.3849	5.8022e-06	0.99999	1.1604e-05	0.00015399	FALSE
GTGGCTGCTACTTATGAAGC	ALS2	HGLibA_01719	35	20	0	0	105.535	57.4981	0	0	0	0	3.069	0.0010739	0.99893	0.0021478	0.0046238	FALSE
CTACACGCAGCGAGTACTGG	ALS2CL	HGLibA_01720	37	46	0	0	111.565	132.246	0	0	0	0	3.4144	0.0003196	0.99968	0.0006392	0.0020068	FALSE
GCACGTACTGTTGCACGTGA	ALS2CL	HGLibA_01721	63	106	0	12	189.963	304.74	0	21.5625	0	0.0707569	3.5573	0.00018733	0.99981	0.00037465	0.0014062	FALSE
GTGAACGCAGTCACCCTCTT	ALS2CL	HGLibA_01722	197	201	3	14	594.01	577.856	6.59756	25.1562	0.0111068	0.0435337	5.0463	2.2521e-07	1	4.5042e-07	1.9358e-05	FALSE
AGCACACTTGATAACCGCAG	ALS2CR11	HGLibA_01723	19	28	8	0	57.2903	80.4974	17.5935	0	0.307094	0	2.0796	0.018781	0.98122	0.037561	0.045554	FALSE
CCGCCACCCCGCTATTGCAG	ALS2CR11	HGLibA_01724	28	22	0	0	84.4278	63.248	0	0	0	0	2.9898	0.0013957	0.9986	0.0027913	0.0055918	FALSE
ATTGTTGTAGGTTGGCTGCC	ALS2CR11	HGLibA_01725	45	97	3	6	135.688	278.866	6.59756	10.7812	0.0486232	0.038661	3.2735	0.00053118	0.99947	0.0010624	0.002836	FALSE
GAATCGGAGATCCCGGACAA	ALS2CR12	HGLibA_01726	21	4	12	0	63.3209	11.4996	26.3902	0	0.41677	0	1.2334	0.10872	0.89128	0.21744	0.23518	FALSE
TTCCGAACAAGTTGATAGCC	ALS2CR12	HGLibA_01727	26	62	0	0	78.3972	178.244	0	0	0	0	3.4469	0.00028353	0.99972	0.00056707	0.0018576	FALSE
AGTTCTTGCGTGGTAGTTGA	ALS2CR12	HGLibA_01728	76	98	0	7	229.161	281.741	0	12.5781	0	0.0446442	3.7696	8.1755e-05	0.99992	0.00016351	0.00081722	FALSE
TTGACTCTTCACCGTCATTA	ALS2CR8	HGLibA_01729	147	104	0	2	443.246	298.99	0	3.59374	0	0.0120196	4.6453	1.6982e-06	1	3.3963e-06	7.0318e-05	FALSE
CATGATTTAGTGCCCCCAAA	ALS2CR8	HGLibA_01730	23	17	0	1	69.3514	48.8734	0	1.79687	0	0.0367658	2.832	0.002313	0.99769	0.0046259	0.0081144	FALSE
TGGGGGTAGTAGAATGCTTG	ALS2CR8	HGLibA_01731	11	38	0	0	33.1681	109.246	0	0	0	0	2.9357	0.0016642	0.99834	0.0033284	0.0063594	FALSE
CGCCGAGCATCACGTGCGCT	ALX1	HGLibA_01732	22	52	0	0	66.3361	149.495	0	0	0	0	3.2993	0.0004846	0.99952	0.0009692	0.0026685	FALSE
CATTCGAAGAACTGCGATAC	ALX1	HGLibA_01733	90	91	10	7	271.375	261.617	21.9919	12.5781	0.0810386	0.0480784	3.5075	0.0002262	0.99977	0.0004524	0.001596	FALSE
AGGTCCTCTGGAGCACGTTA	ALX1	HGLibA_01734	76	22	0	0	229.161	63.248	0	0	0	0	3.2984	0.00048626	0.99951	0.00097252	0.0026753	FALSE
GCACTGCGCGCCTTTCCGCG	ALX3	HGLibA_01735	43	50	0	0	129.657	143.745	0	0	0	0	3.526	0.00021097	0.99979	0.00042193	0.0015221	FALSE
CGAGCGTTATGGGAAGATCC	ALX3	HGLibA_01736	55	51	0	3	165.84	146.62	0	5.39061	0	0.0367658	3.4092	0.00032576	0.99967	0.00065151	0.0020337	FALSE
ATCACGTGGTCCAGTTCAGA	ALX3	HGLibA_01737	50	100	5	0	150.764	287.491	10.9959	0	0.0729348	0	3.5721	0.00017709	0.99982	0.00035419	0.0013544	FALSE
CGTCTCTTACTGCGAGTCGC	ALX4	HGLibA_01738	105	67	0	4	316.604	192.619	0	7.18749	0	0.0373146	3.9366	4.1314e-05	0.99996	8.2629e-05	0.00053429	FALSE
CCGCAAGACCTCGAGCATCG	ALX4	HGLibA_01739	26	3	0	0	78.3972	8.62472	0	0	0	0	2.5762	0.0049944	0.99501	0.0099889	0.014792	FALSE
CCGTTACGGCGCTGGGCAGC	ALX4	HGLibA_01740	7	20	0	1	21.107	57.4981	0	1.79687	0	0.0312509	2.5671	0.0051277	0.99487	0.010255	0.015096	FALSE
GGGACTCACTCTCGCATTAT	ALYREF	HGLibA_01741	79	49	1	0	238.207	140.87	2.19919	0	0.00923225	0	3.8727	5.3821e-05	0.99995	0.00010764	0.00062865	FALSE
AGTCTCAGACGCCGATATTC	ALYREF	HGLibA_01742	24	30	5	0	72.3667	86.2472	10.9959	0	0.151947	0	2.4427	0.0072897	0.99271	0.014579	0.020121	FALSE
CGTCACAGATTGACGCACAG	ALYREF	HGLibA_01743	109	63	1	5	328.665	181.119	2.19919	8.98436	0.00669126	0.0496047	3.7907	7.5106e-05	0.99992	0.00015021	0.00077568	FALSE
GTCCTGTAAGTCGTATAGAA	AMACR	HGLibA_01744	22	8	0	0	66.3361	22.9993	0	0	0	0	2.6475	0.0040547	0.99595	0.0081094	0.012527	FALSE
CACCTTTCTATACGACTTAC	AMACR	HGLibA_01745	35	27	5	0	105.535	77.6225	10.9959	0	0.104193	0	2.5884	0.0048214	0.99518	0.0096428	0.014375	FALSE
GACCCTTGCCAGTGCGTGTG	AMACR	HGLibA_01746	45	51	0	0	135.688	146.62	0	0	0	0	3.5582	0.00018673	0.99981	0.00037346	0.0014026	FALSE
AGGCTCAAACTAGCCATACC	AMBN	HGLibA_01747	66	24	1	0	199.008	68.9978	2.19919	0	0.0110507	0	3.3517	0.00040158	0.9996	0.00080316	0.0023407	FALSE
GATACTGATCCTATGCCTCC	AMBN	HGLibA_01748	13	20	0	0	39.1986	57.4981	0	0	0	0	2.6952	0.0035168	0.99648	0.0070337	0.0112	FALSE
TATGGCTAGTTTGAGCCTTG	AMBN	HGLibA_01749	64	32	0	4	192.978	91.997	0	7.18749	0	0.0781274	3.203	0.00068013	0.99932	0.0013603	0.0033515	FALSE
TTGTCGGGCGGCGTTGGCAC	AMBP	HGLibA_01750	35	60	0	43	105.535	172.494	0	77.2655	0	0.44793	2.0245	0.02146	0.97854	0.042919	0.05145	FALSE
TGCTCACCGCCAACGAGTGC	AMBP	HGLibA_01751	16	46	0	9	48.2445	132.246	0	16.1718	0	0.122286	2.3773	0.008719	0.99128	0.017438	0.023369	FALSE
GGCAGGTGGAACCGATGGCC	AMBP	HGLibA_01752	6	19	0	0	18.0917	54.6232	0	0	0	0	2.528	0.0057364	0.99426	0.011473	0.016505	FALSE
GCAGACATCCGGGCATTGCG	AMBRA1	HGLibA_01753	14	27	0	5	42.2139	77.6225	0	8.98436	0	0.115744	2.2858	0.011133	0.98887	0.022267	0.028794	FALSE
GGTAGTATTGGCAATGTTAC	AMBRA1	HGLibA_01754	33	41	1	8	99.5042	117.871	2.19919	14.375	0.0221014	0.121955	2.6116	0.0045066	0.99549	0.0090132	0.013628	FALSE
ACATTGCCAATACTACCTAC	AMBRA1	HGLibA_01755	19	11	1	0	57.2903	31.624	2.19919	0	0.0383867	0	2.6474	0.0040556	0.99594	0.0081112	0.012529	FALSE
TGACTGATTACCCGACTCTC	AMD1	HGLibA_01756	70	57	8	0	211.07	163.87	17.5935	0	0.083354	0	3.2261	0.0006274	0.99937	0.0012548	0.0031688	FALSE
GTTGTAGAAGTCTTCAAGCC	AMD1	HGLibA_01757	24	113	0	3	72.3667	324.865	0	5.39061	0	0.0165934	3.096	0.00098082	0.99902	0.0019616	0.0043289	FALSE
GGAATTCGTGACCTGATACC	AMD1	HGLibA_01758	0	0	0	0	0	0	0	0	#DIV/0!	#DIV/0!	1.0306	0.15136	0.84864	0.30271	0.30825	FALSE
GAACGCGCAGCAAGTGGTGC	AMDHD1	HGLibA_01759	8	37	0	0	24.1222	106.372	0	0	0	0	2.8331	0.0023053	0.99769	0.0046106	0.0081065	FALSE
TGCGCAGCGCATCCCGCGCC	AMDHD1	HGLibA_01760	90	21	0	1	271.375	60.3731	0	1.79687	0	0.0297628	3.2825	0.00051447	0.99949	0.0010289	0.0027746	FALSE
AGTTCACGAATTTGCAATGA	AMDHD1	HGLibA_01761	13	6	0	0	39.1986	17.2494	0	0	0	0	2.3786	0.0086895	0.99131	0.017379	0.023305	FALSE
CAATGTCCGCATCGTGACGC	AMDHD2	HGLibA_01762	81	22	0	0	244.238	63.248	0	0	0	0	3.2994	0.00048438	0.99952	0.00096876	0.0026685	FALSE
CCCGCAGTCCCGCCGCTCGT	AMDHD2	HGLibA_01763	45	110	0	12	135.688	316.24	0	21.5625	0	0.0681839	3.1341	0.0008619	0.99914	0.0017238	0.0039595	FALSE
TCAGCGCCCGGATCACTTCG	AMDHD2	HGLibA_01764	127	80	0	0	382.94	229.993	0	0	0	0	4.4986	3.4203e-06	1	6.8406e-06	0.00010993	FALSE
ATACCGGTGGCCTTATGCTC	AMELX	HGLibA_01765	34	21	12	0	102.519	60.3731	26.3902	0	0.257417	0	2.0606	0.01967	0.98033	0.03934	0.047537	FALSE
CAACCAATGATGCCCGTTCC	AMELX	HGLibA_01766	100	62	0	0	301.528	178.244	0	0	0	0	4.1619	1.5783e-05	0.99998	3.1565e-05	0.00028912	FALSE
CAAGCTTCCAGAGTCAGATC	AMELX	HGLibA_01767	0	9	0	0	0	25.8742	0	0	#DIV/0!	0	1.9942	0.023067	0.97693	0.046135	0.054796	FALSE
GGGTTGGAGTCATGGATTGC	AMELY	HGLibA_01768	16	0	0	0	48.2445	0	0	0	0	#DIV/0!	2.2722	0.011538	0.98846	0.023076	0.029672	FALSE
CTGGTGGTCTTATCATGCTC	AMELY	HGLibA_01769	40	40	0	12	120.611	114.996	0	21.5625	0	0.187506	2.563	0.0051879	0.99481	0.010376	0.01525	FALSE
CATACTTCCTGATCTGCATC	AMELY	HGLibA_01770	131	127	1	4	395.002	365.113	2.19919	7.18749	0.00556754	0.0196856	4.5037	3.3396e-06	1	6.6791e-06	0.00010852	FALSE
TTAGCAGTATCCGCCGTCAC	AMER1	HGLibA_01771	35	56	0	0	105.535	160.995	0	0	0	0	3.5006	0.00023215	0.99977	0.0004643	0.0016228	FALSE
TACCATAGTCGATTCTACCA	AMER1	HGLibA_01772	14	20	0	2	42.2139	57.4981	0	3.59374	0	0.0625019	2.466	0.0068322	0.99317	0.013664	0.019078	FALSE
GAGCAGCCTCCCTCGATACT	AMER1	HGLibA_01773	96	168	2	0	289.467	482.984	4.39837	0	0.0151947	0	4.6419	1.7257e-06	1	3.4514e-06	7.113e-05	FALSE
AGCGGCCAAGGACGCGTCCT	AMER2	HGLibA_01774	92	160	12	8	277.406	459.985	26.3902	14.375	0.0951323	0.0312509	3.9944	3.2432e-05	0.99997	6.4865e-05	0.00045767	FALSE
CGACGGACTTGCCGAGGTGC	AMER2	HGLibA_01775	46	92	0	0	138.703	264.491	0	0	0	0	3.9447	3.9943e-05	0.99996	7.9887e-05	0.00052387	FALSE
TGACTGTGCCGCCGAAACGC	AMER2	HGLibA_01776	79	79	11	2	238.207	227.118	24.1911	3.59374	0.101555	0.0158233	3.3754	0.0003686	0.99963	0.0007372	0.0022081	FALSE
CCGTGAGCGAGTCGAAGCTC	AMER3	HGLibA_01777	0	0	0	0	0	0	0	0	#DIV/0!	#DIV/0!	1.0306	0.15136	0.84864	0.30271	0.30825	FALSE
ATCCGTGTCCACAAGTGACG	AMER3	HGLibA_01778	3	6	0	0	9.04584	17.2494	0	0	0	0	1.9941	0.023068	0.97693	0.046136	0.054796	FALSE
ATCGTCAGCTGGCTGCGCCG	AMER3	HGLibA_01779	0	0	0	0	0	0	0	0	#DIV/0!	#DIV/0!	1.0306	0.15136	0.84864	0.30271	0.30825	FALSE
CGGCGAGCCGGACCAGCTAA	AMFR	HGLibA_01780	22	140	0	2	66.3361	402.487	0	3.59374	0	0.00892884	3.1433	0.00083538	0.99916	0.0016708	0.0038722	FALSE
CGCGCGGTAGGCGCTGATGA	AMFR	HGLibA_01781	0	2	0	0	0	5.74981	0	0	#DIV/0!	0	1.3425	0.089722	0.91028	0.17944	0.19514	FALSE
TGTCTCTCACTCACTCGAAG	AMFR	HGLibA_01782	86	133	0	5	259.314	382.363	0	8.98436	0	0.0234969	4.2194	1.225e-05	0.99999	2.4499e-05	0.00024888	FALSE
TCCGACCGCAACCCGCGCTA	AMH	HGLibA_01783	14	38	0	0	42.2139	109.246	0	0	0	0	3.0101	0.0013058	0.99869	0.0026117	0.0053278	FALSE
AGACGCTCACGCGCCTGGTG	AMH	HGLibA_01784	26	37	0	0	78.3972	106.372	0	0	0	0	3.1664	0.00077172	0.99923	0.0015434	0.0036613	FALSE
ACGACCACCGCTGCTTCACA	AMH	HGLibA_01785	73	55	1	3	220.115	158.12	2.19919	5.39061	0.00999107	0.0340919	3.5356	0.00020339	0.9998	0.00040677	0.0014856	FALSE
AACACACAGGTTCGCCTGTT	AMHR2	HGLibA_01786	74	27	1	0	223.131	77.6225	2.19919	0	0.00985605	0	3.4253	0.00030702	0.99969	0.00061404	0.0019549	FALSE
TTTGTGCTTCCCCGCACTCC	AMHR2	HGLibA_01787	45	66	0	0	135.688	189.744	0	0	0	0	3.705	0.00010569	0.99989	0.00021138	0.00096435	FALSE
TGCCGAGACAGTGATGAGCC	AMHR2	HGLibA_01788	81	101	0	0	244.238	290.366	0	0	0	0	4.3037	8.3981e-06	0.99999	1.6796e-05	0.00019681	FALSE
TGTCCCCCATCAAGTGTACG	AMICA1	HGLibA_01789	102	136	2	3	307.558	390.987	4.39837	5.39061	0.0143009	0.0137872	4.3613	6.4653e-06	0.99999	1.2931e-05	0.00016605	FALSE
CCAGAACCGCGTACACTTGA	AMICA1	HGLibA_01790	66	32	7	3	199.008	91.997	15.3943	5.39061	0.0773551	0.0585955	2.8418	0.0022431	0.99776	0.0044862	0.0079278	FALSE
GTTACCTTGGCGTGCTCTCC	AMICA1	HGLibA_01791	77	36	0	0	232.176	103.497	0	0	0	0	3.6502	0.00013103	0.99987	0.00026205	0.0011113	FALSE
CCGGTGCGCCTTCGATGACA	AMIGO1	HGLibA_01792	73	104	20	24	220.115	298.99	43.9837	43.1249	0.199821	0.144235	3.0015	0.0013431	0.99866	0.0026862	0.0054438	FALSE
GCCCAGTTACACAGCACTAC	AMIGO1	HGLibA_01793	6	22	27	1	18.0917	63.248	59.378	1.79687	3.28207	0.0284099	0.49997	0.30855	0.69145	0.6171	0.62157	FALSE
GCTACCCAAACTAACGCTCC	AMIGO1	HGLibA_01794	0	0	0	0	0	0	0	0	#DIV/0!	#DIV/0!	1.0306	0.15136	0.84864	0.30271	0.30825	FALSE
AAGTACCTGACGCGAGTGCC	AMIGO2	HGLibA_01795	138	105	0	170	416.108	301.865	0	305.468	0	1.01194	1.7617	0.039062	0.96094	0.078124	0.089293	FALSE
TGACTCCAGGCACTCGCGTC	AMIGO2	HGLibA_01796	28	43	7	0	84.4278	123.621	15.3943	0	0.182337	0	2.5877	0.0048314	0.99517	0.0096627	0.014402	FALSE
AATAAAGCCAAGCGCACGAA	AMIGO2	HGLibA_01797	19	5	0	0	57.2903	14.3745	0	0	0	0	2.5118	0.0060066	0.99399	0.012013	0.017143	FALSE
TGCGCGCGAGTACGTATGCT	AMIGO3	HGLibA_01798	15	5	0	0	45.2292	14.3745	0	0	0	0	2.4071	0.008039	0.99196	0.016078	0.021817	FALSE
CTCGCGCGCAAAGTCGCGCA	AMIGO3	HGLibA_01799	25	67	0	0	75.382	192.619	0	0	0	0	3.4104	0.00032435	0.99968	0.0006487	0.0020263	FALSE
ACCGACCCACCAGCGCGTAC	AMIGO3	HGLibA_01800	47	14	0	0	141.718	40.2487	0	0	0	0	3.0558	0.0011223	0.99888	0.0022445	0.0047769	FALSE
ACGCACCGCCACCTACCTAC	AMMECR1	HGLibA_01801	147	150	2	17	443.246	431.236	4.39837	30.5468	0.0099231	0.0708355	4.404	5.3135e-06	0.99999	1.0627e-05	0.00014605	FALSE
GGTCGAGACAAAAGATTACG	AMMECR1	HGLibA_01802	21	0	0	0	63.3209	0	0	0	0	#DIV/0!	2.3914	0.0083924	0.99161	0.016785	0.022627	FALSE
ACAGCCCACTGTTTGTAACA	AMMECR1	HGLibA_01803	98	91	0	7	295.497	261.617	0	12.5781	0	0.0480784	3.9005	4.7991e-05	0.99995	9.5982e-05	0.0005872	FALSE
TTAGTCCGCTCTTTGTGACG	AMMECR1L	HGLibA_01804	58	54	0	1	174.886	155.245	0	1.79687	0	0.0115744	3.7181	0.00010035	0.9999	0.0002007	0.0009312	FALSE
AGGGCTCAGCGCTCCCGATG	AMMECR1L	HGLibA_01805	9	2	0	0	27.1375	5.74981	0	0	0	0	2.1078	0.017526	0.98247	0.035052	0.042873	FALSE
ATTTCCCCCCCTGACCCGAG	AMMECR1L	HGLibA_01806	0	0	0	0	0	0	0	0	#DIV/0!	#DIV/0!	1.0306	0.15136	0.84864	0.30271	0.30825	FALSE
TGCGACGTCGAAGTCCGTGT	AMN	HGLibA_01807	30	25	2	0	90.4584	71.8727	4.39837	0	0.0486232	0	2.8413	0.0022466	0.99775	0.0044932	0.0079391	FALSE
ACTTCGACGTCGCAGCCAAC	AMN	HGLibA_01808	37	99	5	2	111.565	284.616	10.9959	3.59374	0.0985605	0.0126266	3.0812	0.0010309	0.99897	0.0020618	0.0044868	FALSE
CCGAGGCGAGATGGGCGTCC	AMN	HGLibA_01809	24	19	27	11	72.3667	54.6232	59.378	19.7656	0.820516	0.361853	0.80268	0.21108	0.78892	0.42216	0.42763	FALSE
ACCTTGTGCGAAGAAATTAG	AMN1	HGLibA_01810	14	76	0	3	42.2139	218.493	0	5.39061	0	0.0246718	2.8499	0.0021867	0.99781	0.0043733	0.0077951	FALSE
AGCTCCGTAGATCTAGAGTT	AMN1	HGLibA_01811	81	16	0	9	244.238	45.9985	0	16.1718	0	0.351573	2.4815	0.0065416	0.99346	0.013083	0.01841	FALSE
ACCTCTAATTTCTTCGCACA	AMN1	HGLibA_01812	7	27	0	5	21.107	77.6225	0	8.98436	0	0.115744	2.1265	0.01673	0.98327	0.033461	0.041092	FALSE
CATATGCCTCCGAGACGCGC	AMOT	HGLibA_01813	93	20	0	4	280.421	57.4981	0	7.18749	0	0.125004	2.8815	0.0019788	0.99802	0.0039576	0.0072224	FALSE
GACAGAAATCCAGCGCGTCT	AMOT	HGLibA_01814	161	170	0	44	485.46	488.734	0	79.0623	0	0.16177	4.3296	7.4685e-06	0.99999	1.4937e-05	0.0001831	FALSE
AGATCCTCTCAGACGAGAAC	AMOT	HGLibA_01815	96	61	0	0	289.467	175.369	0	0	0	0	4.1183	1.9084e-05	0.99998	3.8168e-05	0.00032549	FALSE
TACCACCAAGCGAGAATCGC	AMOTL1	HGLibA_01816	14	6	0	5	42.2139	17.2494	0	8.98436	0	0.520849	1.746	0.040408	0.95959	0.080815	0.092223	FALSE
CTTGTCCAGCGATTCTCGCT	AMOTL1	HGLibA_01817	7	44	0	3	21.107	126.496	0	5.39061	0	0.0426149	2.534	0.0056383	0.99436	0.011277	0.016302	FALSE
CCATCACCGTATTGTCCACC	AMOTL1	HGLibA_01818	101	41	0	30	304.543	117.871	0	53.9061	0	0.457331	2.5503	0.0053814	0.99462	0.010763	0.015686	FALSE
ACTGTCCATCTTGTTCCGCA	AMOTL2	HGLibA_01819	166	140	22	5	500.536	402.487	48.3821	8.98436	0.0966606	0.0223221	4.3024	8.4477e-06	0.99999	1.6895e-05	0.00019774	FALSE
GCCGCAGCCGCGAAAACAGA	AMOTL2	HGLibA_01820	0	0	0	0	0	0	0	0	#DIV/0!	#DIV/0!	1.0306	0.15136	0.84864	0.30271	0.30825	FALSE
GGAATCTGCAAATCGCCGCC	AMOTL2	HGLibA_01821	0	12	0	0	0	34.4989	0	0	#DIV/0!	0	2.1174	0.017114	0.98289	0.034228	0.041951	FALSE
AATTAACAGTCTTCCGTCCT	AMPD1	HGLibA_01822	169	154	0	4	509.582	442.736	0	7.18749	0	0.0162343	4.9699	3.3492e-07	1	6.6985e-07	2.5353e-05	FALSE
CCCAGAAAAAAGCGTTTCCA	AMPD1	HGLibA_01823	22	19	0	3	66.3361	54.6232	0	5.39061	0	0.0986872	2.5286	0.0057254	0.99427	0.011451	0.016505	FALSE
GGAGATTTCCCCCTTTGATG	AMPD1	HGLibA_01824	7	28	10	1	21.107	80.4974	21.9919	1.79687	1.04193	0.0223221	1.5978	0.055046	0.94495	0.11009	0.12292	FALSE
GGTGTCGGGGCCCTGTTCAT	AMPD2	HGLibA_01825	22	40	0	0	66.3361	114.996	0	0	0	0	3.1529	0.00080833	0.99919	0.0016167	0.003783	FALSE
ACATGGGGCCATTGATAATC	AMPD2	HGLibA_01826	35	57	0	0	105.535	163.87	0	0	0	0	3.5115	0.0002228	0.99978	0.0004456	0.0015797	FALSE
CCTCCCGCAGCGTCTGTTCA	AMPD2	HGLibA_01827	5	19	0	0	15.0764	54.6232	0	0	0	0	2.5036	0.0061474	0.99385	0.012295	0.01746	FALSE
CTTACTAAATCCGGGGCACC	AMPD3	HGLibA_01828	2	39	0	0	6.03056	112.121	0	0	0	0	2.6809	0.0036708	0.99633	0.0073416	0.011581	FALSE
AGGAGAGTACTTTGCTCGGA	AMPD3	HGLibA_01829	17	0	0	0	51.2597	0	0	0	0	#DIV/0!	2.299	0.010753	0.98925	0.021505	0.027955	FALSE
CATCTACGGCCGCAGTCCTG	AMPD3	HGLibA_01830	29	32	1	6	87.4431	91.997	2.19919	10.7812	0.0251499	0.117191	2.4929	0.0063349	0.99367	0.01267	0.017922	FALSE
AGACTTCAGCGAGAACTCCG	AMPH	HGLibA_01831	3	24	0	0	9.04584	68.9978	0	0	0	0	2.5313	0.0056828	0.99432	0.011366	0.016418	FALSE
TCTTCCCGCCCATACCAGTC	AMPH	HGLibA_01832	18	23	9	0	54.275	66.1229	19.7927	0	0.364674	0	1.8949	0.029052	0.97095	0.058104	0.067694	FALSE
ATGAAGTCTATGAGCCTGAC	AMPH	HGLibA_01833	13	13	0	0	39.1986	37.3738	0	0	0	0	2.5516	0.0053608	0.99464	0.010722	0.015633	FALSE
CCCTGCGAGTACAGTCGTCC	AMT	HGLibA_01834	26	42	0	7	78.3972	120.746	0	12.5781	0	0.10417	2.6002	0.0046583	0.99534	0.0093166	0.014009	FALSE
TGACGTGTCTCATATGCTGC	AMT	HGLibA_01835	28	3	0	0	84.4278	8.62472	0	0	0	0	2.6032	0.0046177	0.99538	0.0092355	0.013897	FALSE
CGTCAAAGAGCGAGCAGTGC	AMT	HGLibA_01836	13	30	0	0	39.1986	86.2472	0	0	0	0	2.8721	0.0020388	0.99796	0.0040776	0.0073919	FALSE
TTTGGTAGTGTTCCCTGATC	AMTN	HGLibA_01837	7	68	0	1	21.107	195.494	0	1.79687	0	0.00919145	2.9706	0.0014863	0.99851	0.0029726	0.0058612	FALSE
CTACAGTTAAATCCTGCTGC	AMTN	HGLibA_01838	42	40	0	0	126.642	114.996	0	0	0	0	3.4067	0.00032875	0.99967	0.0006575	0.002045	FALSE
CCAGACCCACCCATTGACCC	AMTN	HGLibA_01839	138	103	24	2	416.108	296.115	52.7805	3.59374	0.126843	0.0121363	3.8254	6.5287e-05	0.99993	0.00013057	0.00070945	FALSE
GTGCATAATTTATAGCTAAC	AMY1A+AMY1B+AMY1C+AMY2A	HGLibA_01840+HGLibA_01844+HGLibA_01848+HGLibA_01850	117	34	0	5	352.788	97.7468	0	8.98436	0	0.0919145	3.0815	0.0010297	0.99897	0.0020595	0.0044826	FALSE
TTCACAACCCTTTCAGACCT	AMY1A+AMY1B	HGLibA_01841+HGLibA_01843	83	200	27	1	250.268	574.981	59.378	1.79687	0.237258	0.00312509	3.2673	0.00054286	0.99946	0.0010857	0.0028779	FALSE
TTAAAATCCCATCCAGAATA	AMY1A	HGLibA_01842	32	18	0	0	96.4889	51.7483	0	0	0	0	2.9949	0.0013726	0.99863	0.0027452	0.0055279	FALSE
TTTCTAGGTTCGTATTTATG	AMY1B	HGLibA_01845	4	1	0	0	12.0611	2.87491	0	0	0	0	1.7442	0.040562	0.95944	0.081125	0.092223	FALSE
CTGAACCCCTCCAAATCCCT	AMY1C	HGLibA_01846	45	0	0	1	135.688	0	0	1.79687	0	#DIV/0!	2.7101	0.0033632	0.99664	0.0067264	0.010827	FALSE
AAAGCAAAATGAAGCTCTTT	AMY1C	HGLibA_01847	96	97	0	3	289.467	278.866	0	5.39061	0	0.0193305	4.1774	1.4744e-05	0.99999	2.9489e-05	0.00027782	FALSE
TTTACAACCCTTTCAGACCT	AMY2A	HGLibA_01849	59	7	0	3	177.901	20.1244	0	5.39061	0	0.267865	2.6341	0.0042182	0.99578	0.0084365	0.012935	FALSE
TTGAAATCCCATCCAGAATA	AMY2A	HGLibA_01851	231	202	0	0	696.529	580.731	0	0	0	0	5.7892	3.5351e-09	1	7.0702e-09	1.2275e-06	FALSE
ACAGGTCAGAGATTGTCGTC	AMY2B	HGLibA_01852	7	31	0	0	21.107	89.1221	0	0	0	0	2.7526	0.0029561	0.99704	0.0059122	0.0097939	FALSE
GCTGTAATTAATCATATGTC	AMY2B	HGLibA_01853	31	61	1	2	93.4736	175.369	2.19919	3.59374	0.0235273	0.0204924	3.1845	0.00072498	0.99928	0.00145	0.0035107	FALSE
ATGAATCATCTCATTGACAT	AMY2B	HGLibA_01854	123	274	8	0	370.879	787.725	17.5935	0	0.0474373	0	4.1083	1.993e-05	0.99998	3.986e-05	0.00033514	FALSE
GTCCCGTACCTATCGGCTGT	AMZ1	HGLibA_01855	96	74	0	0	289.467	212.743	0	0	0	0	4.2206	1.2183e-05	0.99999	2.4367e-05	0.00024809	FALSE
ACGGCAGGCACTTGACGCGC	AMZ1	HGLibA_01856	33	38	0	65	99.5042	109.246	0	116.797	0	1.06911	0.99378	0.16017	0.83983	0.32033	0.32582	FALSE
GCGCGTCAAGTGCCTGCCGT	AMZ1	HGLibA_01857	52	32	0	3	156.794	91.997	0	5.39061	0	0.0585955	3.1649	0.0007758	0.99922	0.0015516	0.0036765	FALSE
TTTACTACTTCGATCCTGTA	AMZ2	HGLibA_01858	14	21	0	0	42.2139	60.3731	0	0	0	0	2.7344	0.0031249	0.99688	0.0062498	0.010222	FALSE
CAAATATGTGTCCGATCTCA	AMZ2	HGLibA_01859	58	88	0	55	174.886	252.992	0	98.8279	0	0.390637	2.5499	0.0053884	0.99461	0.010777	0.015706	FALSE
CATGCAAGGCTCCAACCACT	AMZ2	HGLibA_01860	75	103	29	19	226.146	296.115	63.7764	34.1406	0.282014	0.115295	2.9288	0.0017013	0.9983	0.0034026	0.0064711	FALSE
AAACAGCAATCCATATTTAG	ANAPC1	HGLibA_01861	20	14	0	0	60.3056	40.2487	0	0	0	0	2.7215	0.0032494	0.99675	0.0064987	0.010538	FALSE
GTGTGACTTCATTATATCAC	ANAPC1	HGLibA_01862	0	2	0	0	0	5.74981	0	0	#DIV/0!	0	1.3425	0.089722	0.91028	0.17944	0.19514	FALSE
CCTGAAAGGTTGCAAATGTT	ANAPC1	HGLibA_01863	30	18	0	0	90.4584	51.7483	0	0	0	0	2.964	0.0015181	0.99848	0.0030362	0.0059466	FALSE
TGTATCATGAATGTACGAGT	ANAPC10	HGLibA_01864	4	8	0	0	12.0611	22.9993	0	0	0	0	2.1365	0.016319	0.98368	0.032639	0.040146	FALSE
GACATACCCGAATTTCTTGA	ANAPC10	HGLibA_01865	32	12	0	0	96.4889	34.4989	0	0	0	0	2.8999	0.0018666	0.99813	0.0037331	0.0069155	FALSE
CCCTTGGCAGCAACTTGAGT	ANAPC10	HGLibA_01866	138	112	0	4	416.108	321.99	0	7.18749	0	0.0223221	4.5118	3.2146e-06	1	6.4291e-06	0.00010627	FALSE
GATGCCACAGTTCTCATCGT	ANAPC11	HGLibA_01867	19	20	0	0	57.2903	57.4981	0	0	0	0	2.8084	0.0024893	0.99751	0.0049786	0.0085777	FALSE
CGACGACTGCCCGCTGGTGT	ANAPC11	HGLibA_01868	0	0	0	0	0	0	0	0	#DIV/0!	#DIV/0!	1.0306	0.15136	0.84864	0.30271	0.30825	FALSE
CCCTCCGTAGGCAAGGTGCC	ANAPC11	HGLibA_01869	86	70	0	2	259.314	201.244	0	3.59374	0	0.0178577	3.9382	4.1045e-05	0.99996	8.2089e-05	0.00053184	FALSE
CATGAGAATGTTCCCCCCAT	ANAPC13	HGLibA_01870	163	146	6	33	491.49	419.736	13.1951	59.2968	0.0268472	0.141271	4.2251	1.1943e-05	0.99999	2.3887e-05	0.00024504	FALSE
AGCCAAGCGTCAGTTTCCAA	ANAPC13	HGLibA_01871	23	20	0	0	69.3514	57.4981	0	0	0	0	2.8777	0.0020029	0.998	0.0040059	0.007286	FALSE
GGTATTGCGACATCCTCATA	ANAPC13	HGLibA_01872	9	57	0	7	27.1375	163.87	0	12.5781	0	0.0767567	2.2989	0.010755	0.98924	0.02151	0.02796	FALSE
TGTCTTTCTCCGCGATGCTT	ANAPC15	HGLibA_01873	138	122	14	15	416.108	350.739	30.7886	26.9531	0.0739918	0.0768466	3.9633	3.6965e-05	0.99996	7.393e-05	0.00049793	FALSE
TAATCTGGATCGACCCTGTG	ANAPC15	HGLibA_01874	0	0	0	0	0	0	0	0	#DIV/0!	#DIV/0!	1.0306	0.15136	0.84864	0.30271	0.30825	FALSE
CCCACAGCTCCAAAGCATCG	ANAPC15	HGLibA_01875	16	29	2	0	48.2445	83.3723	4.39837	0	0.0911685	0	2.6712	0.0037786	0.99622	0.0075572	0.011851	FALSE
ATGTTTCACCTGTTTAAGCG	ANAPC16	HGLibA_01876	14	35	0	0	42.2139	100.622	0	0	0	0	2.9693	0.0014926	0.99851	0.0029851	0.0058737	FALSE
AGCTAAAAACAGATTCGCAG	ANAPC16	HGLibA_01877	25	10	2	0	75.382	28.7491	4.39837	0	0.0583478	0	2.5006	0.0061991	0.9938	0.012398	0.017596	FALSE
TAAGCCCATCGAGCAGCTGC	ANAPC16	HGLibA_01878	12	23	0	0	36.1833	66.1229	0	0	0	0	2.7344	0.0031248	0.99688	0.0062497	0.010222	FALSE
ATGCCCGTCGCCGGTACTAC	ANAPC2	HGLibA_01879	46	68	0	4	138.703	195.494	0	7.18749	0	0.0367658	3.3849	0.00035605	0.99964	0.0007121	0.0021594	FALSE
GAGATGATCCAGCGTCTGTA	ANAPC2	HGLibA_01880	0	0	0	0	0	0	0	0	#DIV/0!	#DIV/0!	1.0306	0.15136	0.84864	0.30271	0.30825	FALSE
GGTAGAAGAACCTTTGCACG	ANAPC2	HGLibA_01881	0	9	0	0	0	25.8742	0	0	#DIV/0!	0	1.9942	0.023067	0.97693	0.046135	0.054796	FALSE
TCCTGGTCTGGTCGCCCAAG	ANAPC4	HGLibA_01882	3	0	0	0	9.04584	0	0	0	0	#DIV/0!	1.5199	0.064267	0.93573	0.12853	0.1419	FALSE
ACAGGTCGGAAAACGCAACA	ANAPC4	HGLibA_01883	0	8	0	0	0	22.9993	0	0	#DIV/0!	0	1.9372	0.026361	0.97364	0.052721	0.061912	FALSE
CACTTCCATCCAATGCATAC	ANAPC4	HGLibA_01884	66	44	9	0	199.008	126.496	19.7927	0	0.0994565	0	2.9976	0.0013606	0.99864	0.0027211	0.0054894	FALSE
GGTGACGCCGTACAAGATCG	ANAPC5	HGLibA_01885	0	0	0	0	0	0	0	0	#DIV/0!	#DIV/0!	1.0306	0.15136	0.84864	0.30271	0.30825	FALSE
GTCCTTGATGCCGAACACAT	ANAPC5	HGLibA_01886	134	50	10	16	404.047	143.745	21.9919	28.7499	0.0544289	0.200006	2.765	0.0028458	0.99715	0.0056916	0.0095191	FALSE
CCACCTCGCAGAGCTACACG	ANAPC5	HGLibA_01887	0	0	0	0	0	0	0	0	#DIV/0!	#DIV/0!	1.0306	0.15136	0.84864	0.30271	0.30825	FALSE
CCTGTACAAGAAGGCTGGTC	ANAPC7	HGLibA_01888	72	70	0	0	217.1	201.244	0	0	0	0	3.9886	3.3234e-05	0.99997	6.6467e-05	0.00046514	FALSE
GATCCAAACCGTGCCTAACT	ANAPC7	HGLibA_01889	52	74	16	28	156.794	212.743	35.187	50.3124	0.224415	0.236494	2.4144	0.0078801	0.99212	0.01576	0.021501	FALSE
CCTGACCAGCCTTCTTGTAC	ANAPC7	HGLibA_01890	54	12	4	0	162.825	34.4989	8.79675	0	0.0540258	0	2.5118	0.006006	0.99399	0.012012	0.017143	FALSE
GGCCCGCTGGTTACGGACGA	ANG	HGLibA_01891	37	2	0	0	111.565	5.74981	0	0	0	0	2.6809	0.0036711	0.99633	0.0073422	0.011581	FALSE
AACGTTTCTGAACCCCGCTG	ANG	HGLibA_01892	0	3	0	0	0	8.62472	0	0	#DIV/0!	0	1.5199	0.064263	0.93574	0.12853	0.1419	FALSE
ACCTCCATGTAGCTTGCAAG	ANG	HGLibA_01893	160	63	0	0	482.445	181.119	0	0	0	0	3.9383	4.1026e-05	0.99996	8.2052e-05	0.00053174	FALSE
CGAAGCGATAGTTCCAATTG	ANGEL1	HGLibA_01894	62	10	0	0	186.947	28.7491	0	0	0	0	3.0147	0.001286	0.99871	0.0025721	0.0052609	FALSE
AGGACTGGGTGTAAAACCGA	ANGEL1	HGLibA_01895	5	46	0	0	15.0764	132.246	0	0	0	0	2.8121	0.0024607	0.99754	0.0049215	0.0085085	FALSE
TCGCTTCGTGAACCTCATGC	ANGEL1	HGLibA_01896	27	54	0	5	81.4125	155.245	0	8.98436	0	0.0578721	2.916	0.0017727	0.99823	0.0035454	0.0066649	FALSE
TAGTTACGTCATGAACGCTG	ANGEL2	HGLibA_01897	0	0	0	18	0	0	0	32.3437	#DIV/0!	#DIV/0!	1.4831	0.87695	0.12305	0.2461	0.2654	TRUE
CAGGTCTCCAGTTACAGTAC	ANGEL2	HGLibA_01898	4	18	0	6	12.0611	51.7483	0	10.7812	0	0.20834	1.6965	0.0449	0.9551	0.089799	0.10153	FALSE
CTAAAACTCCAGTGTAATAC	ANGEL2	HGLibA_01899	20	39	0	0	60.3056	112.121	0	0	0	0	3.1116	0.00093045	0.99907	0.0018609	0.0041703	FALSE
GAGAAATCCGGTTCCACGTG	ANGPT1	HGLibA_01900	0	0	0	0	0	0	0	0	#DIV/0!	#DIV/0!	1.0306	0.15136	0.84864	0.30271	0.30825	FALSE
TCGACTTGAGATACAGCTGC	ANGPT1	HGLibA_01901	25	4	0	0	75.382	11.4996	0	0	0	0	2.5845	0.0048763	0.99512	0.0097527	0.014512	FALSE
CGACAGTTGCCATCGTGTTC	ANGPT1	HGLibA_01902	44	68	0	0	132.672	195.494	0	0	0	0	3.7116	0.00010298	0.9999	0.00020596	0.00094784	FALSE
AACGCGGAAGTTAACTGATG	ANGPT2	HGLibA_01903	85	46	0	4	256.299	132.246	0	7.18749	0	0.0543495	3.5651	0.00018185	0.99982	0.00036369	0.001378	FALSE
GACAATTATTCAGCGACGTG	ANGPT2	HGLibA_01904	7	3	3	0	21.107	8.62472	6.59756	0	0.312578	0	1.4425	0.074583	0.92542	0.14917	0.16412	FALSE
TCCGCGTTTGCTCCGCTGTT	ANGPT2	HGLibA_01905	57	76	1	4	171.871	218.493	2.19919	7.18749	0.0127956	0.0328957	3.5019	0.00023099	0.99977	0.00046197	0.0016202	FALSE
AGTTGTGCCTGACACCGCGC	ANGPT4	HGLibA_01906	29	35	0	0	87.4431	100.622	0	0	0	0	3.1842	0.00072576	0.99927	0.0014515	0.0035112	FALSE
GCCCTCACCAACATCGAGCG	ANGPT4	HGLibA_01907	29	34	0	0	87.4431	97.7468	0	0	0	0	3.1709	0.00075994	0.99924	0.0015199	0.0036261	FALSE
GGGCCATCAAGACGATCTTG	ANGPT4	HGLibA_01908	7	13	0	0	21.107	37.3738	0	0	0	0	2.3978	0.0082478	0.99175	0.016496	0.022287	FALSE
GTATGACCCGCCTCTGTATT	ANGPTL1	HGLibA_01909	229	180	0	1	690.499	517.483	0	1.79687	0	0.00347233	5.6716	7.075e-09	1	1.415e-08	1.9544e-06	FALSE
TGAATAACAGTCCAACCCCC	ANGPTL1	HGLibA_01910	4	24	0	0	12.0611	68.9978	0	0	0	0	2.567	0.0051297	0.99487	0.010259	0.015098	FALSE
AGATACCCTCGTGCCACAGA	ANGPTL1	HGLibA_01911	6	65	0	3	18.0917	186.869	0	5.39061	0	0.028847	2.6354	0.0042022	0.9958	0.0084045	0.012891	FALSE
GCACTTACCCGACGGCTTGT	ANGPTL2	HGLibA_01912	94	51	0	1	283.436	146.62	0	1.79687	0	0.0122553	3.9945	3.2412e-05	0.99997	6.4823e-05	0.00045767	FALSE
CCAACGCGTTGTCCCGCTTG	ANGPTL2	HGLibA_01913	90	93	0	22	271.375	267.366	0	39.5312	0	0.147854	3.4697	0.00026047	0.99974	0.00052095	0.001757	FALSE
GGTACCGCGGGGGCCATTAC	ANGPTL2	HGLibA_01914	37	99	1	46	111.565	284.616	2.19919	82.6561	0.0197121	0.290413	2.1722	0.01492	0.98508	0.029839	0.037095	FALSE
AGACTTTGTCCATAAGACGA	ANGPTL3	HGLibA_01915	0	7	0	0	0	20.1244	0	0	#DIV/0!	0	1.8733	0.030516	0.96948	0.061033	0.070746	FALSE
CAAAGACCTTCTCCAGACCG	ANGPTL3	HGLibA_01916	52	32	0	0	156.794	91.997	0	0	0	0	3.4335	0.00029794	0.9997	0.00059589	0.0019162	FALSE
GTCTACTGTGATGTTATATC	ANGPTL3	HGLibA_01917	7	26	0	0	21.107	74.7476	0	0	0	0	2.6953	0.0035167	0.99648	0.0070335	0.0112	FALSE
ATCCCCAAACCCCGCCTTGT	ANGPTL4	HGLibA_01918	19	16	1	0	57.2903	45.9985	2.19919	0	0.0383867	0	2.7407	0.0030657	0.99693	0.0061314	0.010069	FALSE
GTGAACTGCAAGATGACCTC	ANGPTL4	HGLibA_01919	87	36	3	0	262.329	103.497	6.59756	0	0.0251499	0	3.2642	0.00054886	0.99945	0.0010977	0.0028946	FALSE
TTTGCAGATGCTGAATTCGC	ANGPTL4	HGLibA_01920	68	72	0	0	205.039	206.993	0	0	0	0	3.9711	3.5764e-05	0.99996	7.1529e-05	0.00048681	FALSE
TAACTGTGTACATCATTCTA	ANGPTL5	HGLibA_01921	68	85	1	6	205.039	244.367	2.19919	10.7812	0.0107257	0.044119	3.5818	0.00017062	0.99983	0.00034124	0.0013211	FALSE
GAAGTACCAAAAAACTACTA	ANGPTL5	HGLibA_01922	36	7	6	0	108.55	20.1244	13.1951	0	0.121558	0	2.0744	0.01902	0.98098	0.038041	0.046115	FALSE
GGATGAGCAACAAGCTTCCT	ANGPTL5	HGLibA_01923	42	57	6	0	126.642	163.87	13.1951	0	0.104193	0	3.0202	0.0012632	0.99874	0.0025265	0.005202	FALSE
TGTGGTTCCGGTCCGTCTTG	ANGPTL6	HGLibA_01924	62	54	10	0	186.947	155.245	21.9919	0	0.117637	0	3.0276	0.0012325	0.99877	0.002465	0.0051094	FALSE
GCCGTCACGTAGTGTCAGTA	ANGPTL6	HGLibA_01925	11	31	0	0	33.1681	89.1221	0	0	0	0	2.8551	0.0021512	0.99785	0.0043024	0.0076904	FALSE
TCAGCTGATACACGGGTTCA	ANGPTL6	HGLibA_01926	19	5	0	0	57.2903	14.3745	0	0	0	0	2.5118	0.0060066	0.99399	0.012013	0.017143	FALSE
TTGTCTCCTTCTACCGGGAC	ANGPTL7	HGLibA_01927	0	0	0	0	0	0	0	0	#DIV/0!	#DIV/0!	1.0306	0.15136	0.84864	0.30271	0.30825	FALSE
AGGCTGTGTTGTTATGATAC	ANGPTL7	HGLibA_01928	42	21	0	0	126.642	60.3731	0	0	0	0	3.1798	0.00073699	0.99926	0.001474	0.0035469	FALSE
CCTCCATCTCTACACGCAGC	ANGPTL7	HGLibA_01929	71	50	0	3	214.085	143.745	0	5.39061	0	0.0375011	3.5646	0.00018217	0.99982	0.00036435	0.00138	FALSE
TCCACTACCGTCTGGTCATG	ANHX	HGLibA_01930	122	104	0	36	367.864	298.99	0	64.6874	0	0.216353	3.6401	0.00013625	0.99986	0.00027249	0.0011402	FALSE
GAAGCTGCACAATTTCGCTG	ANHX	HGLibA_01931	14	26	0	0	42.2139	74.7476	0	0	0	0	2.8262	0.0023555	0.99764	0.004711	0.0082274	FALSE
CAGCTTCTCACGAACCTCTC	ANHX	HGLibA_01932	89	125	4	0	268.36	359.363	8.79675	0	0.0327797	0	4.184	1.4323e-05	0.99999	2.8645e-05	0.00027317	FALSE
TAATATCTACCCCATTCCGC	ANK1	HGLibA_01933	21	16	0	0	63.3209	45.9985	0	0	0	0	2.7782	0.0027331	0.99727	0.0054661	0.0092222	FALSE
CTCCCGTGACCGAAAGAAGA	ANK1	HGLibA_01934	0	0	0	0	0	0	0	0	#DIV/0!	#DIV/0!	1.0306	0.15136	0.84864	0.30271	0.30825	FALSE
GCGGTTTCTCCGCTTCCTGT	ANK1	HGLibA_01935	77	95	0	0	232.176	273.116	0	0	0	0	4.2285	1.1762e-05	0.99999	2.3525e-05	0.00024266	FALSE
TGGACTCAACGCTCTCCATC	ANK2	HGLibA_01936	188	151	1	99	566.872	434.111	2.19919	177.89	0.00387951	0.409781	3.8273	6.4785e-05	0.99994	0.00012957	0.00070603	FALSE
CGCTCTTCACATTGCATCTT	ANK2	HGLibA_01937	326	337	30	8	982.981	968.844	65.9756	14.375	0.0671179	0.0148372	6.0727	6.2884e-10	1	1.2577e-09	3.6191e-07	FALSE
CAATATTAATGCACAGTCTC	ANK2	HGLibA_01938	96	16	0	0	289.467	45.9985	0	0	0	0	3.2045	0.00067638	0.99932	0.0013528	0.0033372	FALSE
TGGTTTCACGCCATTGTATA	ANK3	HGLibA_01939	143	162	21	2	431.185	465.735	46.1829	3.59374	0.107107	0.00771628	4.3374	7.2101e-06	0.99999	1.442e-05	0.00017897	FALSE
AGCATTGCACATCGCATCTT	ANK3	HGLibA_01940	371	276	26	21	1118.67	793.474	57.1789	37.7343	0.0511133	0.0475558	5.829	2.7875e-09	1	5.5749e-09	1.0773e-06	FALSE
TCCTGGGCTGCCATATACAA	ANK3	HGLibA_01941	38	69	0	4	114.581	198.369	0	7.18749	0	0.036233	3.3089	0.00046827	0.99953	0.00093653	0.0026077	FALSE
GCACAGCGAGAGTGTACTTC	ANKAR	HGLibA_01942	35	42	0	3	105.535	120.746	0	5.39061	0	0.0446442	3.0727	0.0010606	0.99894	0.0021213	0.0045818	FALSE
ACCAGTAGGTTGATTAGAGA	ANKAR	HGLibA_01943	29	46	0	0	87.4431	132.246	0	0	0	0	3.3157	0.00045712	0.99954	0.00091424	0.002558	FALSE
AACAAGGAGCTGTTGCACTT	ANKAR	HGLibA_01944	267	261	6	5	805.079	750.351	13.1951	8.98436	0.0163898	0.0119735	5.7943	3.43e-09	1	6.86e-09	1.2108e-06	FALSE
GCCGCCCGCCAGAACAATGT	ANKDD1A	HGLibA_01945	26	7	0	4	78.3972	20.1244	0	7.18749	0	0.357154	2.2251	0.013036	0.98696	0.026073	0.033029	FALSE
ACCTGTCCACTGTTGCTCGA	ANKDD1A	HGLibA_01946	17	58	5	0	51.2597	166.745	10.9959	0	0.214514	0	2.6113	0.0045094	0.99549	0.0090188	0.013635	FALSE
TCGACGCCATCGAGCAACAG	ANKDD1A	HGLibA_01947	69	33	0	0	208.054	94.8719	0	0	0	0	3.5971	0.00016092	0.99984	0.00032184	0.0012712	FALSE
GAGCAATCATGTGCGCATCG	ANKDD1B	HGLibA_01948	88	180	0	3	265.345	517.483	0	5.39061	0	0.010417	4.282	9.2609e-06	0.99999	1.8522e-05	0.00020886	FALSE
CCACATACCTACCTGATTCT	ANKDD1B	HGLibA_01949	305	139	22	3	919.66	399.612	48.3821	5.39061	0.0526087	0.0134896	3.7116	0.00010299	0.9999	0.00020597	0.00094784	FALSE
TATTCAAGATCTGCACCTCA	ANKDD1B	HGLibA_01950	16	19	2	4	48.2445	54.6232	4.39837	7.18749	0.0911685	0.131583	2.0684	0.019299	0.9807	0.038598	0.046767	FALSE
CGATTGGTCCGTAGAACGTG	ANKEF1	HGLibA_01951	68	43	1	0	205.039	123.621	2.19919	0	0.0107257	0	3.7148	0.00010169	0.9999	0.00020337	0.00093959	FALSE
CAGCGATAATGCCGCTTAGT	ANKEF1	HGLibA_01952	159	219	26	5	479.429	629.605	57.1789	8.98436	0.119264	0.0142698	4.6956	1.329e-06	1	2.658e-06	5.9915e-05	FALSE
CTTGCACACGCCGTCATTAG	ANKEF1	HGLibA_01953	84	106	0	0	253.283	304.74	0	0	0	0	4.3644	6.3739e-06	0.99999	1.2748e-05	0.00016433	FALSE
ACGCAGCCAAACGCCTGTAC	ANKFN1	HGLibA_01954	0	3	0	0	0	8.62472	0	0	#DIV/0!	0	1.5199	0.064263	0.93574	0.12853	0.1419	FALSE
GTACAGGCGTTTGGCTGCGT	ANKFN1	HGLibA_01955	0	20	0	0	0	57.4981	0	0	#DIV/0!	0	2.3479	0.0094402	0.99056	0.01888	0.024983	FALSE
GGTGTCAAGCCCTCGCTGTT	ANKFN1	HGLibA_01956	142	95	1	0	428.17	273.116	2.19919	0	0.00513625	0	4.7011	1.2938e-06	1	2.5876e-06	5.8868e-05	FALSE
TGACGATGACAATGCTTCGC	ANKFY1	HGLibA_01957	78	84	1	15	235.192	241.492	2.19919	26.9531	0.00935061	0.111611	3.3983	0.00033902	0.99966	0.00067805	0.0020877	FALSE
CTAGTTTCATCAGTTCAGTC	ANKFY1	HGLibA_01958	17	20	5	0	51.2597	57.4981	10.9959	0	0.214514	0	2.1077	0.01753	0.98247	0.03506	0.04288	FALSE
CTGTATTCGCTTCTACCAGA	ANKFY1	HGLibA_01959	0	4	0	0	0	11.4996	0	0	#DIV/0!	0	1.6076	0.053956	0.94604	0.10791	0.12055	FALSE
TCCCCACCGACTCGTCCACA	ANKH	HGLibA_01960	71	44	0	1	214.085	126.496	0	1.79687	0	0.014205	3.7506	8.8206e-05	0.99991	0.00017641	0.00085837	FALSE
GCCGTCTTTCACACACTGAT	ANKH	HGLibA_01961	63	49	1	73	189.963	140.87	2.19919	131.172	0.0115769	0.931151	1.6556	0.048898	0.9511	0.097795	0.11032	FALSE
CTCACCATTGCGTCCATGAA	ANKH	HGLibA_01962	44	90	9	3	132.672	258.742	19.7927	5.39061	0.149185	0.020834	3.1497	0.00081732	0.99918	0.0016346	0.0038146	FALSE
GACGGGTCTTACCCCCTTGA	ANKHD1	HGLibA_01963	44	10	1	0	132.672	28.7491	2.19919	0	0.0165761	0	2.9377	0.0016531	0.99835	0.0033062	0.006327	FALSE
CAGCCTCAGATTGCTATTAC	ANKHD1/ANKHD1-EIF4EBP3	HGLibA_01964+HGLibA_01967	139	239	9	7	419.124	687.103	19.7927	12.5781	0.047224	0.018306	4.6284	1.8421e-06	1	3.6843e-06	7.3855e-05	FALSE
GTGCAGTTGCTAGTGCAAGC	ANKHD1	HGLibA_01965	20	58	0	0	60.3056	166.745	0	0	0	0	3.2672	0.00054301	0.99946	0.001086	0.0028783	FALSE
AGTGTATGCGTTGGCACACG	ANKHD1-EIF4EBP3	HGLibA_01966	134	31	0	0	404.047	89.1221	0	0	0	0	3.4538	0.00027642	0.99972	0.00055283	0.0018267	FALSE
GCCAACGCATACACTTGCCA	ANKHD1-EIF4EBP3	HGLibA_01968	63	123	0	18	189.963	353.614	0	32.3437	0	0.0914662	3.4626	0.00026754	0.99973	0.00053507	0.0017885	FALSE
GGCGTGCCAAGCGAGGATGA	ANKIB1	HGLibA_01969	24	17	0	0	72.3667	48.8734	0	0	0	0	2.8493	0.0021904	0.99781	0.0043809	0.0077951	FALSE
GGCTCCCCATAAGATGTATT	ANKIB1	HGLibA_01970	63	38	0	2	189.963	109.246	0	3.59374	0	0.0328957	3.4231	0.00030951	0.99969	0.00061902	0.0019674	FALSE
TTTAGTCTACGAAGATCCTG	ANKIB1	HGLibA_01971	140	156	0	26	422.139	448.486	0	46.7187	0	0.10417	4.297	8.6559e-06	0.99999	1.7312e-05	0.00020067	FALSE
GAGGCGGCTTAATGCTGTGC	ANKK1	HGLibA_01972	20	16	0	0	60.3056	45.9985	0	0	0	0	2.7596	0.0028932	0.99711	0.0057864	0.0096392	FALSE
ACATCGAGAGGTCGGCTCTG	ANKK1	HGLibA_01973	3	37	0	0	9.04584	106.372	0	0	0	0	2.6869	0.0036057	0.99639	0.0072115	0.011431	FALSE
GCCGCATGCCTGCCGCCACT	ANKK1	HGLibA_01974	235	305	2	1	708.59	876.847	4.39837	1.79687	0.00620722	0.00204924	6.0837	5.8732e-10	1	1.1746e-09	3.4616e-07	FALSE
CCCAGTTCCTCCGCCAAGCG	ANKLE2	HGLibA_01975	119	153	4	33	358.818	439.861	8.79675	59.2968	0.0245159	0.134808	3.976	3.5045e-05	0.99996	7.009e-05	0.00048098	FALSE
GACACCGACACCTACAGAGC	ANKLE2	HGLibA_01976	0	0	0	0	0	0	0	0	#DIV/0!	#DIV/0!	1.0306	0.15136	0.84864	0.30271	0.30825	FALSE
AAGGAGCCGCCCCTGTACTA	ANKLE2	HGLibA_01977	0	0	0	0	0	0	0	0	#DIV/0!	#DIV/0!	1.0306	0.15136	0.84864	0.30271	0.30825	FALSE
AGCAGAGCGCGAGACGTTCC	ANKMY1	HGLibA_01978	21	2	1	0	63.3209	5.74981	2.19919	0	0.0347308	0	2.4609	0.0069303	0.99307	0.013861	0.01928	FALSE
AGGAACGTCTCGCGCTCTGC	ANKMY1	HGLibA_01979	40	34	1	0	120.611	97.7468	2.19919	0	0.0182337	0	3.3156	0.00045725	0.99954	0.0009145	0.002558	FALSE
GAAGCAGTTACCTCGCCTGT	ANKMY1	HGLibA_01980	78	207	0	7	235.192	595.106	0	12.5781	0	0.0211359	3.6497	0.00013126	0.99987	0.00026253	0.001113	FALSE
TGCAAATTACTACTGCGACA	ANKMY2	HGLibA_01981	19	17	0	0	57.2903	48.8734	0	0	0	0	2.7596	0.0028932	0.99711	0.0057864	0.0096392	FALSE
CTACTGGAAGTCATCGGGAA	ANKMY2	HGLibA_01982	46	41	0	0	138.703	117.871	0	0	0	0	3.4636	0.0002665	0.99973	0.000533	0.0017832	FALSE
GTTGACACGAACATTCTTGC	ANKMY2	HGLibA_01983	19	88	0	0	57.2903	252.992	0	0	0	0	3.258	0.000561	0.99944	0.001122	0.0029424	FALSE
TCGAGAAAGTGCACTGTCGT	ANKRA2	HGLibA_01984	131	83	0	5	395.002	238.617	0	8.98436	0	0.0376517	4.2017	1.3244e-05	0.99999	2.6489e-05	0.00026026	FALSE
ATGGATCTAGCTGTAGCCCT	ANKRA2	HGLibA_01985	25	38	1	11	75.382	109.246	2.19919	19.7656	0.0291739	0.180927	2.2814	0.011264	0.98874	0.022527	0.029065	FALSE
AGCTTTGTCTGTTCACCAGT	ANKRA2	HGLibA_01986	79	158	0	5	238.207	454.235	0	8.98436	0	0.0197791	4.07	2.3507e-05	0.99998	4.7015e-05	0.00037189	FALSE
CCAGATCGAATTCCGTGATA	ANKRD1	HGLibA_01987	86	19	0	18	259.314	54.6232	0	32.3437	0	0.592123	2.2609	0.011882	0.98812	0.023763	0.030472	FALSE
CCATATCACGGAATTCGATC	ANKRD1	HGLibA_01988	99	161	2	13	298.513	462.86	4.39837	23.3593	0.0147343	0.0504674	4.2203	1.2201e-05	0.99999	2.4402e-05	0.00024828	FALSE
TTGGCTTTAGACGGAACCTG	ANKRD1	HGLibA_01989	21	68	0	2	63.3209	195.494	0	3.59374	0	0.0183829	3.0909	0.00099777	0.999	0.0019955	0.0043887	FALSE
TGGCGTCTGCGCGTACCGTG	ANKRD10	HGLibA_01990	34	22	0	0	102.519	63.248	0	0	0	0	3.0833	0.0010235	0.99898	0.0020469	0.0044634	FALSE
TCTGTGTCGCCATTCGTGAG	ANKRD10	HGLibA_01991	122	130	0	185	367.864	373.738	0	332.421	0	0.88945	1.7132	0.043335	0.95667	0.086669	0.098062	FALSE
TCTGCCGTGCCACTCACGAA	ANKRD10	HGLibA_01992	134	94	0	60	404.047	270.241	0	107.812	0	0.398948	3.3505	0.00040331	0.9996	0.00080661	0.0023489	FALSE
CGTCCCCGCGGATGGCGGCT	ANKRD11	HGLibA_01993	24	42	0	0	72.3667	120.746	0	0	0	0	3.2062	0.00067253	0.99933	0.0013451	0.003323	FALSE
GTCAACGTCAAGGACTTCGC	ANKRD11	HGLibA_01994	27	17	0	0	81.4125	48.8734	0	0	0	0	2.8999	0.0018665	0.99813	0.0037331	0.0069155	FALSE
CCCTTCACCGCGGGCGCCAA	ANKRD11	HGLibA_01995	0	0	0	0	0	0	0	0	#DIV/0!	#DIV/0!	1.0306	0.15136	0.84864	0.30271	0.30825	FALSE
AAAAGGAAGTTTACGTTTCA	ANKRD12	HGLibA_01996	63	31	6	0	189.963	89.1221	13.1951	0	0.0694617	0	2.9706	0.0014862	0.99851	0.0029723	0.0058609	FALSE
ACTCTCTGAGCGAAAACAGA	ANKRD12	HGLibA_01997	14	1	0	3	42.2139	2.87491	0	5.39061	0	1.87506	1.8584	0.031557	0.96844	0.063113	0.073077	FALSE
TTCTGACAGTGACAGCAATA	ANKRD12	HGLibA_01998	64	0	0	0	192.978	0	0	0	0	#DIV/0!	2.8444	0.0022248	0.99778	0.0044497	0.0078907	FALSE
TGCAATAATGTTCGACCTCG	ANKRD13A	HGLibA_01999	197	73	1	0	594.01	209.868	2.19919	0	0.00370227	0	3.9781	3.474e-05	0.99997	6.948e-05	0.00047898	FALSE
GCTGCTCCAAAAAATTCTCG	ANKRD13A	HGLibA_02000	8	31	0	0	24.1222	89.1221	0	0	0	0	2.7867	0.0026626	0.99734	0.0053253	0.0090442	FALSE
TGTTGTGGTAGTCTCGATGT	ANKRD13A	HGLibA_02001	93	144	0	3	280.421	413.987	0	5.39061	0	0.0130212	4.4867	3.6161e-06	1	7.2322e-06	0.00011374	FALSE
TGGAGATTGACCACGACCGC	ANKRD13B	HGLibA_02002	40	57	0	0	120.611	163.87	0	0	0	0	3.5652	0.00018176	0.99982	0.00036352	0.0013778	FALSE
CGCACGGCGCAGACGTGGGC	ANKRD13B	HGLibA_02003	24	15	0	0	72.3667	43.1236	0	0	0	0	2.8144	0.0024438	0.99756	0.0048875	0.008463	FALSE
CCACGTCTGCGCCGTGCGCC	ANKRD13B	HGLibA_02004	89	61	0	0	268.36	175.369	0	0	0	0	4.0599	2.4543e-05	0.99998	4.9086e-05	0.00038322	FALSE
TCTTCGAAATAAGGCCATCA	ANKRD13C	HGLibA_02005	20	62	0	0	60.3056	178.244	0	0	0	0	3.2686	0.00054038	0.99946	0.0010808	0.0028672	FALSE
TTACACCTTGCTGTGATGTT	ANKRD13C	HGLibA_02006	283	404	9	7	853.324	1161.46	19.7927	12.5781	0.0231948	0.0108295	6.3858	8.5238e-11	1	1.7048e-10	8.5172e-08	FALSE
GGCAGAATTCGGGAAAGTAA	ANKRD13C	HGLibA_02007	5	7	0	0	15.0764	20.1244	0	0	0	0	2.1365	0.016319	0.98368	0.032639	0.040146	FALSE
GGCGAACCGGCATCGCGAAC	ANKRD13D	HGLibA_02008	4	11	0	0	12.0611	31.624	0	0	0	0	2.2513	0.012183	0.98782	0.024366	0.031081	FALSE
GCCGGTTCGCCCAGACGAGC	ANKRD13D	HGLibA_02009	0	0	0	5	0	0	0	8.98436	#DIV/0!	#DIV/0!	0.72747	0.63637	0.36363	0.72727	0.73072	TRUE
CCCCCAGCACGACATTGAAC	ANKRD13D	HGLibA_02010	27	40	0	1	81.4125	114.996	0	1.79687	0	0.0156255	3.2192	0.0006427	0.99936	0.0012854	0.0032208	FALSE
CGACGTCGATGTGCCCACAC	ANKRD16	HGLibA_02011	135	101	2	1	407.063	290.366	4.39837	1.79687	0.0108052	0.00618831	4.4521	4.2508e-06	1	8.5016e-06	0.00012594	FALSE
GGACGAAGCCATCCGATTCT	ANKRD16	HGLibA_02012	58	73	14	3	174.886	209.868	30.7886	5.39061	0.176049	0.0256857	2.9871	0.0014082	0.99859	0.0028165	0.0056318	FALSE
CAGAGGGTCGCCTTCTCGAC	ANKRD16	HGLibA_02013	20	1	0	0	60.3056	2.87491	0	0	0	0	2.4054	0.0080765	0.99192	0.016153	0.021899	FALSE
GTGCGAAAGTTACTCATTGA	ANKRD17	HGLibA_02014	0	5	0	0	0	14.3745	0	0	#DIV/0!	0	1.7137	0.043294	0.95671	0.086589	0.097983	FALSE
[truncated: 61,954 more rows]

## Sheet: B
Data S1. Read Count, Normalization and Statistical Analysis of sgRNA in GeCKO version 2 Library, Related to Figure 1
Set B
sgRNA seuence	Gene ID	sgRNA ID	Number of reads				Normalized number of reads (10,000,000 reads)				Fold enrichment		sgRNA ranking results of MAGeCK
			B-1_control	B-2_control	B-1_StxR	B-2_StxR	B-1_control_normalized	B-2_control_normalized	B-1_StxR_normalized	B-2_StxR_normalized	LibB-1_StxR/control	LibB-2_StxR/control	score	p-value (lower tail)	p-value (higher tail)	p-value (two sided)	FDR	Whether the abundance is higher in treatment samples
CAATGTGACGCTGACGTGCC	A1BG	HGLibB_00001	36	129	0	6	108.763	330.248	0	11.2997	0	0.0342157	3.0749	0.001053	0.99895	0.002106	0.0038472	FALSE
TGTCTCCGCAGGTGTCACCT	A1BG	HGLibB_00002	16	32	0	0	48.3391	81.9221	0	0	0	0	2.8552	0.0021505	0.99785	0.0043011	0.0066557	FALSE
CATATGGCTGCTTCTGTCAC	A1BG	HGLibB_00003	187	134	0	23	564.964	343.049	0	43.3154	0	0.126266	4.1186	1.9057e-05	0.99998	3.8114e-05	0.00025844	FALSE
GGTGCAGCATCCCAACCAGG	A1CF	HGLibB_00004	56	49	0	21	169.187	125.443	0	39.5488	0	0.315273	2.4484	0.0071744	0.99283	0.014349	0.018113	FALSE
GGGATGCTGCACCCCCTGAA	A1CF	HGLibB_00005	79	35	0	0	238.675	89.6023	0	0	0	0	3.4785	0.00025215	0.99975	0.00050429	0.0013926	FALSE
AACTTAATAATTATGAAATT	A1CF	HGLibB_00006	101	134	0	0	305.141	343.049	0	0	0	0	4.423	4.8663e-06	1	9.7326e-06	0.00010921	FALSE
CCCAAAGTCTTCATCCAATG	A2M	HGLibB_00007	68	95	0	3	205.441	243.206	0	5.64983	0	0.0232306	3.6688	0.00012183	0.99988	0.00024366	0.00084533	FALSE
CCCACAGACGCCTCAGTCTC	A2M	HGLibB_00008	151	118	0	0	456.201	302.088	0	0	0	0	4.6507	1.6544e-06	1	3.3087e-06	5.5644e-05	FALSE
TCCCAGGCAGTATATGGTTC	A2M	HGLibB_00009	15	32	0	0	45.3179	81.9221	0	0	0	0	2.8396	0.0022588	0.99774	0.0045176	0.0069194	FALSE
GACAAACCTCTCTACACCCC	A2ML1	HGLibB_00010	1	17	0	0	3.0212	43.5211	0	0	0	0	2.268	0.011664	0.98834	0.023329	0.027775	FALSE
GCCGGGCTGGTAATGTCACC	A2ML1	HGLibB_00011	26	49	0	0	78.5511	125.443	0	0	0	0	3.1869	0.00071914	0.99928	0.0014383	0.0029075	FALSE
GTATTTCCGCATTGTCACCA	A2ML1	HGLibB_00012	85	148	0	18	256.802	378.89	0	33.899	0	0.0894693	3.6466	0.00013287	0.99987	0.00026575	0.00089383	FALSE
AAGTTCTGACCTGTACCCCC	A3GALT2	HGLibB_00013	28	91	0	0	84.5935	232.966	0	0	0	0	3.4403	0.00029057	0.99971	0.00058115	0.0015325	FALSE
GGCCGAAGGGCAGACGCCCA	A3GALT2	HGLibB_00014	19	14	0	0	57.4027	35.8409	0	0	0	0	2.6429	0.0041094	0.99589	0.0082187	0.01125	FALSE
AGCAAAGATAGTCAGCCCAA	A3GALT2	HGLibB_00015	134	41	0	6	404.84	104.963	0	11.2997	0	0.107654	3.0186	0.0012696	0.99873	0.0025392	0.0044245	FALSE
CGTGCGTCGTGGGGCAGTAG	A4GALT	HGLibB_00016	3	15	150588	215490	9.06359	38.401	285319	405827	31479.7	10568.2	9.935	1	2.9306e-23	5.8611e-23	4.1664e-19	TRUE
CTTCCACATGAGTGCGATCC	A4GALT	HGLibB_00017	0	9	21772	39298	0	23.0406	41251.4	74009	#DIV/0!	3212.12	6.0937	1	1.1021e-09	2.2042e-09	5.0748e-07	TRUE
GAACAATGAAGTCCGTGTCC	A4GALT	HGLibB_00018	53	24	709761	232516	160.123	61.4416	1.34478e+06	437892	8398.43	7126.97	3.4041	0.99934	0.00066361	0.0013272	0.002747	TRUE
AAACGTTGTCTATTGCTGAC	A4GNT	HGLibB_00019	26	59	0	0	78.5511	151.044	0	0	0	0	3.2863	0.0005076	0.99949	0.0010152	0.0022666	FALSE
ACCCCATCTCCTATCGAGAG	A4GNT	HGLibB_00020	33	50	0	0	99.6995	128.003	0	0	0	0	3.2789	0.00052112	0.99948	0.0010422	0.002312	FALSE
GCTTCTCGGTACTCTAGTAA	A4GNT	HGLibB_00021	19	6	0	0	57.4027	15.3604	0	0	0	0	2.4957	0.0062859	0.99371	0.012572	0.016129	FALSE
GCACTCACCAATTTGTGACT	AAAS	HGLibB_00022	1	0	0	0	3.0212	0	0	0	0	#DIV/0!	1.0511	0.1466	0.8534	0.29319	0.29665	FALSE
AATTTGCCCAAGTCACAAAT	AAAS	HGLibB_00023	88	94	0	0	265.865	240.646	0	0	0	0	4.1002	2.064e-05	0.99998	4.128e-05	0.00027132	FALSE
TTTCATTTAGCACCCCAAAA	AAAS	HGLibB_00024	59	75	0	0	178.251	192.005	0	0	0	0	3.7387	9.2502e-05	0.99991	0.000185	0.00070587	FALSE
CGCCGCCGCCATGTCCAAGG	AACS	HGLibB_00025	24	44	0	0	72.5087	112.643	0	0	0	0	3.1138	0.00092361	0.99908	0.0018472	0.0034865	FALSE
CTTTGTTTGCAGCAGCAATG	AACS	HGLibB_00026	104	138	0	31	314.204	353.289	0	58.3816	0	0.165252	3.5159	0.00021916	0.99978	0.00043833	0.0012641	FALSE
CTTCCCAGGGGAAGGCAAAG	AACS	HGLibB_00027	37	82	0	0	111.784	209.925	0	0	0	0	3.5958	0.00016167	0.99984	0.00032334	0.0010249	FALSE
CCTGAGAGAATCGGTATTTC	AADAC	HGLibB_00028	50	48	0	0	151.06	122.883	0	0	0	0	3.4413	0.00028942	0.99971	0.00057885	0.0015275	FALSE
CCAGAAATACCGATTCTCTC	AADAC	HGLibB_00029	62	84	0	3	187.314	215.045	0	5.64983	0	0.0262727	3.537	0.00020238	0.9998	0.00040477	0.0011988	FALSE
GTTATGACTTGCTGTCAAGA	AADAC	HGLibB_00030	6	2	0	0	18.1272	5.12013	0	0	0	0	1.9362	0.02642	0.97358	0.052841	0.0589	FALSE
TCCCACCCGAATCTGCATTG	AADACL2	HGLibB_00031	146	159	0	8	441.095	407.05	0	15.0662	0	0.0370132	4.3767	6.0236e-06	0.99999	1.2047e-05	0.00012532	FALSE
ATGCAAGTCTTACTTTACCC	AADACL2	HGLibB_00032	29	54	0	0	87.6147	138.244	0	0	0	0	3.2714	0.00053506	0.99946	0.0010701	0.0023587	FALSE
ACGCTTGATGCTGTTGTTGT	AADACL2	HGLibB_00033	134	166	0	0	404.84	424.971	0	0	0	0	4.7906	8.3148e-07	1	1.663e-06	3.6389e-05	FALSE
ACCTGGGAGTGCCCGTGACC	AADACL3	HGLibB_00034	0	12	0	0	0	30.7208	0	0	#DIV/0!	0	2.0718	0.019143	0.98086	0.038287	0.043597	FALSE
GACTCCGTGGTTCTGGCAGT	AADACL3	HGLibB_00035	0	27	0	5	0	69.1218	0	9.41639	#DIV/0!	0.136229	1.7831	0.037287	0.96271	0.074573	0.081787	FALSE
CATATGCTCTCGTTTGTGCA	AADACL3	HGLibB_00036	30	114	0	0	90.6359	291.847	0	0	0	0	3.4647	0.00026538	0.99973	0.00053075	0.0014419	FALSE
TGCCAAGAGTAGCACTAGCC	AADACL4	HGLibB_00037	33	27	0	2	99.6995	69.1218	0	3.76655	0	0.0544916	2.8175	0.0024201	0.99758	0.0048401	0.0073128	FALSE
GTGGTGACCGACCTGCGTTT	AADACL4	HGLibB_00038	53	88	0	3	160.123	225.286	0	5.64983	0	0.0250785	3.4861	0.00024505	0.99975	0.0004901	0.0013657	FALSE
TGTCTTGCAGATTGTTACCA	AADACL4	HGLibB_00039	56	38	0	10	169.187	97.2825	0	18.8328	0	0.193589	2.675	0.0037363	0.99626	0.0074725	0.010416	FALSE
CAGCCAACAAGGTCTTTGTA	AADAT	HGLibB_00040	83	115	0	10	250.759	294.407	0	18.8328	0	0.0639684	3.5999	0.00015916	0.99984	0.00031832	0.0010153	FALSE
CCAGTAGGGTTGTTGCCATT	AADAT	HGLibB_00041	86	210	0	0	259.823	537.614	0	0	0	0	4.3296	7.4707e-06	0.99999	1.4941e-05	0.00014288	FALSE
TAGATCCATTTGTCCTTGAC	AADAT	HGLibB_00042	98	127	0	0	296.077	325.128	0	0	0	0	4.3642	6.379e-06	0.99999	1.2758e-05	0.00012994	FALSE
ACTCACTTGTAAGAAACTCC	AAED1	HGLibB_00043	80	82	0	0	241.696	209.925	0	0	0	0	3.9619	3.717e-05	0.99996	7.4341e-05	0.00039211	FALSE
AGGATCTGGCCAAAATCCCC	AAED1	HGLibB_00044	25	26	0	0	75.5299	66.5617	0	0	0	0	2.9205	0.0017476	0.99825	0.0034952	0.0056536	FALSE
TATCCAGTCAGCTTGCAAAA	AAED1	HGLibB_00045	9	18	0	0	27.1908	46.0812	0	0	0	0	2.5033	0.0061519	0.99385	0.012304	0.015833	FALSE
CAGACCAAGATCATCACCTC	AAGAB	HGLibB_00046	23	59	0	0	69.4875	151.044	0	0	0	0	3.2488	0.00057943	0.99942	0.0011589	0.0024955	FALSE
TGGAACAGAAGATCTTATTG	AAGAB	HGLibB_00047	26	46	0	7	78.5511	117.763	0	13.1829	0	0.111945	2.5174	0.0059109	0.99409	0.011822	0.015307	FALSE
CGCTTTACTCCTGTAGATTC	AAGAB	HGLibB_00048	42	33	0	20	126.89	84.4821	0	37.6655	0	0.44584	2.0651	0.019458	0.98054	0.038915	0.044302	FALSE
AGTCAGGTGGCAATTTGTGA	AAK1	HGLibB_00049	0	0	0	0	0	0	0	0	#DIV/0!	#DIV/0!	1.0511	0.14661	0.85339	0.29321	0.29665	FALSE
CAACAATGAGCATGATCTCC	AAK1	HGLibB_00050	43	25	0	0	129.911	64.0016	0	0	0	0	3.1467	0.00082549	0.99917	0.001651	0.0032167	FALSE
TGAGAATATCGAGAATTATC	AAK1	HGLibB_00051	0	17	0	0	0	43.5211	0	0	#DIV/0!	0	2.228	0.012939	0.98706	0.025878	0.030492	FALSE
TATAATGCCTTGGTTGCCCA	AAMDC	HGLibB_00052	51	66	0	0	154.081	168.964	0	0	0	0	3.5989	0.00015976	0.99984	0.00031952	0.001016	FALSE
CCAGGTGCCTTCATCAACTG	AAMDC	HGLibB_00053	70	108	0	0	211.484	276.487	0	0	0	0	4.0508	2.5517e-05	0.99997	5.1033e-05	0.00031041	FALSE
TCAAGGCCTCACTCATCCCT	AAMDC	HGLibB_00054	25	40	0	0	75.5299	102.403	0	0	0	0	3.08	0.0010351	0.99896	0.0020703	0.003794	FALSE
CGTCAGCTGTGCCCGCCAAC	AAMP	HGLibB_00055	67	62	0	0	202.42	158.724	0	0	0	0	3.7127	0.00010254	0.9999	0.00020509	0.0007548	FALSE
AAGATGACAAAGCCTTCGTA	AAMP	HGLibB_00056	9	0	0	0	27.1908	0	0	0	0	#DIV/0!	2.0085	0.022296	0.9777	0.044593	0.05027	FALSE
TCCTCGGGCACCTGTCCTGT	AAMP	HGLibB_00057	16	40	0	0	48.3391	102.403	0	0	0	0	2.9541	0.001568	0.99843	0.003136	0.0051962	FALSE
GCCTTTGAGATCGAGCGTGA	AANAT	HGLibB_00058	116	17	0	0	350.459	43.5211	0	0	0	0	3.2148	0.00065257	0.99935	0.0013051	0.0027196	FALSE
GACGCCCAAGACGGAGATGA	AANAT	HGLibB_00059	30	86	0	0	90.6359	220.166	0	0	0	0	3.4962	0.00023597	0.99976	0.00047194	0.0013308	FALSE
CCGGGCCGCGCTCATGTGCG	AANAT	HGLibB_00060	64	17	0	4	193.357	43.5211	0	7.53311	0	0.173091	2.6584	0.0039259	0.99607	0.0078517	0.010843	FALSE
GGACTTTGCTGCGGAACCTG	AAR2	HGLibB_00061	77	107	0	0	232.632	273.927	0	0	0	0	4.1002	2.0641e-05	0.99998	4.1281e-05	0.00027132	FALSE
TCTCACCAAGCTGGTGGTAC	AAR2	HGLibB_00062	45	10	0	0	135.954	25.6006	0	0	0	0	2.896	0.0018898	0.99811	0.0037796	0.0060132	FALSE
TGTACGAGGCATTTGAGCAT	AAR2	HGLibB_00063	21	22	0	0	63.4451	56.3214	0	0	0	0	2.7967	0.0025812	0.99742	0.0051624	0.0076935	FALSE
CCAGTAAAGTTCTAGCCAGC	AARD	HGLibB_00064	52	2	0	0	157.102	5.12013	0	0	0	0	2.7892	0.0026416	0.99736	0.0052832	0.0078441	FALSE
CGGTGCAGCGCGCGATCTCG	AARD	HGLibB_00065	3	77	0	0	9.06359	197.125	0	0	0	0	2.8923	0.0019122	0.99809	0.0038245	0.0060714	FALSE
AACCAAAGCTCCGCTCTACC	AARD	HGLibB_00066	45	50	0	5	135.954	128.003	0	9.41639	0	0.0735636	2.9466	0.0016065	0.99839	0.003213	0.0052994	FALSE
GGTGGCCGGCCTGACAACAC	AARS	HGLibB_00067	0	5	0	0	0	12.8003	0	0	#DIV/0!	0	1.6873	0.045771	0.95423	0.091543	0.099206	FALSE
GAACTCCTCACCCAAGAGTT	AARS	HGLibB_00068	11	4	0	0	33.2332	10.2403	0	0	0	0	2.2277	0.012949	0.98705	0.025898	0.030492	FALSE
AGCTGGCTTAGAAGCAGATC	AARS	HGLibB_00069	0	0	0	0	0	0	0	0	#DIV/0!	#DIV/0!	1.0511	0.14661	0.85339	0.29321	0.29665	FALSE
CGTGGATCCACGAAGCGAGA	AARS2	HGLibB_00070	0	13	0	15	0	33.2808	0	28.2492	#DIV/0!	0.848811	0.46069	0.32251	0.67749	0.64502	0.64778	FALSE
GAACTGCTGACTCAGGTCTA	AARS2	HGLibB_00071	34	127	0	1	102.721	325.128	0	1.88328	0	0.00579241	3.5327	0.00020564	0.99979	0.00041128	0.0012096	FALSE
CTCTGGATCTCCTACTTTGA	AARS2	HGLibB_00072	12	61	0	25	36.2544	156.164	0	47.0819	0	0.30149	1.6443	0.050058	0.94994	0.10012	0.10809	FALSE
TACTTGCTCTGCAGTCATAG	AARSD1	HGLibB_00073	145	161	0	3	438.073	412.17	0	5.64983	0	0.0137075	4.5961	2.1519e-06	1	4.3037e-06	6.5596e-05	FALSE
TGTTCAGTTCACCACCACCG	AARSD1	HGLibB_00074	219	38	0	0	661.642	97.2825	0	0	0	0	3.4809	0.00024991	0.99975	0.00049981	0.0013826	FALSE
CTTAGGGCAGCATCTCATCA	AARSD1	HGLibB_00075	56	71	0	0	169.187	181.765	0	0	0	0	3.6834	0.00011509	0.99988	0.00023018	0.0008139	FALSE
TTACTACACCTACAAGACTG	AASDH	HGLibB_00076	141	131	0	54	425.989	335.368	0	101.697	0	0.303239	3.4731	0.00025723	0.99974	0.00051445	0.0014123	FALSE
ATATTTCTTGCTCTATCAAG	AASDH	HGLibB_00077	3	9	0	0	9.06359	23.0406	0	0	0	0	2.0866	0.018461	0.98154	0.036922	0.042181	FALSE
CTTTAGAATTCTCCAAGTCC	AASDH	HGLibB_00078	25	37	0	0	75.5299	94.7224	0	0	0	0	3.0497	0.0011455	0.99885	0.002291	0.0040925	FALSE
GATGAGTCCTTTGCAAGAAC	AASDHPPT	HGLibB_00079	0	1	0	0	0	2.56006	0	0	#DIV/0!	0	1.0511	0.14661	0.85339	0.29321	0.29665	FALSE
GACTAGGATTTGAATTGCAG	AASDHPPT	HGLibB_00080	9	31	0	0	27.1908	79.362	0	0	0	0	2.7229	0.0032353	0.99676	0.0064706	0.0092351	FALSE
TAAAGAAACACGTTTATTCC	AASDHPPT	HGLibB_00081	0	3	0	0	0	7.68019	0	0	#DIV/0!	0	1.48	0.069439	0.93056	0.13888	0.14815	FALSE
ACAAGAGGGTGCAATACATA	AASS	HGLibB_00082	33	26	0	0	99.6995	66.5617	0	0	0	0	3.032	0.0012146	0.99879	0.0024291	0.0042792	FALSE
GCTAACATGTGATCCAGACC	AASS	HGLibB_00083	28	8	0	0	84.5935	20.4805	0	0	0	0	2.7063	0.0034018	0.9966	0.0068035	0.0096326	FALSE
ACAATACTTACCTGCTCTCC	AASS	HGLibB_00084	85	55	0	0	256.802	140.804	0	0	0	0	3.8176	6.7392e-05	0.99993	0.00013478	0.00057458	FALSE
AGTCAAGATTGAGCGTTCAA	AATF	HGLibB_00085	17	99	0	0	51.3603	253.446	0	0	0	0	3.1983	0.00069125	0.99931	0.0013825	0.0028275	FALSE
CTCCTTGGATCCCAACGATC	AATF	HGLibB_00086	2	18	0	0	6.04239	46.0812	0	0	0	0	2.3228	0.010096	0.9899	0.020192	0.024429	FALSE
GGACCCTGAAGCGGACCCCG	AATF	HGLibB_00087	0	0	0	0	0	0	0	0	#DIV/0!	#DIV/0!	1.0511	0.14661	0.85339	0.29321	0.29665	FALSE
AGTCACCAATCTTCACCGTC	AATK	HGLibB_00088	58	26	0	0	175.229	66.5617	0	0	0	0	3.2928	0.00049602	0.9995	0.00099204	0.0022296	FALSE
GCAGGCTAGTGCCAGCGTGC	AATK	HGLibB_00089	68	47	0	0	205.441	120.323	0	0	0	0	3.6051	0.00015601	0.99984	0.00031202	0.00099973	FALSE
TGTAGGGCTGCACCTCCTCC	AATK	HGLibB_00090	5	44	0	0	15.106	112.643	0	0	0	0	2.7483	0.0029951	0.997	0.0059901	0.0086815	FALSE
CATCAACCAGGTAATTGCCT	ABAT	HGLibB_00091	42	110	0	5	126.89	281.607	0	9.41639	0	0.033438	3.3307	0.00043313	0.99957	0.00086626	0.0020255	FALSE
GAAACAGCTGAATATAATTC	ABAT	HGLibB_00092	0	0	0	0	0	0	0	0	#DIV/0!	#DIV/0!	1.0511	0.14661	0.85339	0.29321	0.29665	FALSE
GCTCTTACCTATGGGGACAG	ABAT	HGLibB_00093	0	0	0	0	0	0	0	0	#DIV/0!	#DIV/0!	1.0511	0.14661	0.85339	0.29321	0.29665	FALSE
AGCTCAGCCGAACAGAGATC	ABCA1	HGLibB_00094	31	18	0	16	93.6571	46.0812	0	30.1324	0	0.653899	1.7577	0.039401	0.9606	0.078802	0.086266	FALSE
TTTGCGCATGTCCTTCATGC	ABCA1	HGLibB_00095	73	125	0	1	220.547	320.008	0	1.88328	0	0.00588509	4.1818	1.4458e-05	0.99999	2.8916e-05	0.00021775	FALSE
TCCTGATCCTGATCTCTGTT	ABCA1	HGLibB_00096	178	173	0	10	537.773	442.891	0	18.8328	0	0.0425223	4.5816	2.3071e-06	1	4.6142e-06	6.8371e-05	FALSE
TTGCATCATTAAATGTTGCA	ABCA10	HGLibB_00097	140	146	0	8	422.967	373.769	0	15.0662	0	0.0403088	4.2698	9.7831e-06	0.99999	1.9566e-05	0.00017037	FALSE
GATACCACCTTTCATTTCTA	ABCA10	HGLibB_00098	108	113	0	8	326.289	289.287	0	15.0662	0	0.0520805	3.8521	5.8552e-05	0.99994	0.0001171	0.00052405	FALSE
ACAAAAAATTTCACCATGCA	ABCA10	HGLibB_00099	126	114	0	0	380.671	291.847	0	0	0	0	4.4764	3.7955e-06	1	7.5911e-06	9.3575e-05	FALSE
ATAAACTGCTGTCCTTATCC	ABCA12	HGLibB_00100	34	133	0	2	102.721	340.489	0	3.76655	0	0.0110622	3.3341	0.00042786	0.99957	0.00085573	0.002006	FALSE
TCTGAGAAAGTCATCCAACC	ABCA12	HGLibB_00101	75	44	0	0	226.59	112.643	0	0	0	0	3.6507	0.00013079	0.99987	0.00026157	0.00088387	FALSE
GGACACTTGTCTTGATCTTA	ABCA12	HGLibB_00102	75	46	0	4	226.59	117.763	0	7.53311	0	0.0639684	3.2744	0.00052937	0.99947	0.0010587	0.0023404	FALSE
TTTGGTCTCTGTAGAAGGTC	ABCA13	HGLibB_00103	80	17	0	0	241.696	43.5211	0	0	0	0	3.1485	0.00082064	0.99918	0.0016413	0.0032063	FALSE
TCCCCTTTACTGCCTCATAT	ABCA13	HGLibB_00104	112	60	0	12	338.374	153.604	0	22.5993	0	0.147127	3.1893	0.00071298	0.99929	0.001426	0.0028905	FALSE
GAACAAGGGGGCATGACATT	ABCA13	HGLibB_00105	19	54	0	0	57.4027	138.244	0	0	0	0	3.1508	0.00081418	0.99919	0.0016284	0.0031846	FALSE
TGGGCCGCGCTGGGTCAAAC	ABCA2	HGLibB_00106	65	28	0	0	196.378	71.6818	0	0	0	0	3.3385	0.00042111	0.99958	0.00084221	0.001985	FALSE
CAGGGGGATGAAGATCTCGA	ABCA2	HGLibB_00107	67	67	0	0	202.42	171.524	0	0	0	0	3.7501	8.8375e-05	0.99991	0.00017675	0.00068571	FALSE
CTTCCTCCACCACGCGGTCC	ABCA2	HGLibB_00108	24	102	0	0	72.5087	261.127	0	0	0	0	3.345	0.00041136	0.99959	0.00082273	0.00195	FALSE
CAACTGCTCGTCCAGCGTGC	ABCA3	HGLibB_00109	130	86	0	0	392.756	220.166	0	0	0	0	4.3279	7.5278e-06	0.99999	1.5056e-05	0.00014363	FALSE
TCACCAGGTTCTCCGCCATC	ABCA3	HGLibB_00110	97	129	0	0	293.056	330.248	0	0	0	0	4.3686	6.2519e-06	0.99999	1.2504e-05	0.00012813	FALSE
CCAGGAGTACATGCGCATGA	ABCA3	HGLibB_00111	65	51	0	3	196.378	130.563	0	5.64983	0	0.0432727	3.3025	0.0004791	0.99952	0.00095819	0.0021764	FALSE
TGCCGGCACCATTCACTCCC	ABCA4	HGLibB_00112	43	32	0	0	129.911	81.9221	0	0	0	0	3.2182	0.00064502	0.99935	0.00129	0.0026933	FALSE
CATTCATGATGGCTGTAGAG	ABCA4	HGLibB_00113	13	50	0	0	39.2756	128.003	0	0	0	0	2.9983	0.0013576	0.99864	0.0027152	0.0046549	FALSE
GCATCGCCTTGTTGGGGAAA	ABCA4	HGLibB_00114	17	50	0	0	51.3603	128.003	0	0	0	0	3.0842	0.0010204	0.99898	0.0020408	0.0037534	FALSE
CTGCTTGTAATATTAGTCAC	ABCA5	HGLibB_00115	49	134	0	0	148.039	343.049	0	0	0	0	3.8402	6.1474e-05	0.99994	0.00012295	0.00054104	FALSE
GTCAACTAAAGCTGTTATTA	ABCA5	HGLibB_00116	17	85	0	0	51.3603	217.606	0	0	0	0	3.1794	0.00073784	0.99926	0.0014757	0.0029656	FALSE
ACCACACCTACAAAGTTGCT	ABCA5	HGLibB_00117	101	94	0	44	305.141	240.646	0	82.8642	0	0.34434	2.9748	0.0014659	0.99853	0.0029318	0.0049348	FALSE
TTCACAGGAACAAGTGTCAT	ABCA6	HGLibB_00118	150	184	0	29	453.179	471.052	0	54.615	0	0.115943	4.1479	1.6774e-05	0.99998	3.3548e-05	0.00023821	FALSE
GATGAAAAGAGAGAGCTTAT	ABCA6	HGLibB_00119	11	22	0	0	33.2332	56.3214	0	0	0	0	2.6168	0.0044378	0.99556	0.0088756	0.011995	FALSE
ATTCTTGCACAGAAGTGCTT	ABCA6	HGLibB_00120	165	125	0	0	498.497	320.008	0	0	0	0	4.7677	9.3159e-07	1	1.8632e-06	3.8873e-05	FALSE
GGGAGTCGTTGAAGTTGCTC	ABCA7	HGLibB_00121	60	58	0	0	181.272	148.484	0	0	0	0	3.6174	0.00014882	0.99985	0.00029763	0.00096617	FALSE
GGAAGCTGATCGCCACGCTG	ABCA7	HGLibB_00122	2	26	0	0	6.04239	66.5617	0	0	0	0	2.4741	0.0066781	0.99332	0.013356	0.017017	FALSE
AGCCGATGCCCGCACTGTGC	ABCA7	HGLibB_00123	33	120	0	35	99.6995	307.208	0	65.9147	0	0.214561	2.2227	0.013119	0.98688	0.026237	0.030882	FALSE
ATATGAGTATGTATTAGTAA	ABCA8	HGLibB_00124	48	144	0	0	145.017	368.649	0	0	0	0	3.7868	7.6305e-05	0.99992	0.00015261	0.0006224	FALSE
ACTGTGAAGTTTCAGTATTT	ABCA8	HGLibB_00125	48	145	0	53	145.017	371.209	0	99.8137	0	0.268888	2.2906	0.010992	0.98901	0.021984	0.026338	FALSE
TTCTATAATAGCAGCATTAA	ABCA8	HGLibB_00126	45	61	0	30	135.954	156.164	0	56.4983	0	0.361788	2.2408	0.01252	0.98748	0.025039	0.029642	FALSE
GTGGCCTGATGAAAAAAGCA	ABCA9	HGLibB_00127	4	11	0	0	12.0848	28.1607	0	0	0	0	2.1925	0.014172	0.98583	0.028344	0.033111	FALSE
TTCTATGATAGCAGCATTAA	ABCA9	HGLibB_00128	57	68	0	0	172.208	174.084	0	0	0	0	3.6686	0.00012196	0.99988	0.00024393	0.00084533	FALSE
AATGAAAAAATGAAGTGTGA	ABCA9	HGLibB_00129	39	87	0	11	117.827	222.726	0	20.716	0	0.0930115	2.9292	0.0016993	0.9983	0.0033987	0.0055332	FALSE
CTAGGTGATATCAATGATAC	ABCB1	HGLibB_00130	2	3	0	0	6.04239	7.68019	0	0	0	0	1.7192	0.042792	0.95721	0.085584	0.093078	FALSE
TGGACTTCCTCTCATGATGC	ABCB1	HGLibB_00131	88	77	0	0	265.865	197.125	0	0	0	0	3.9903	3.3e-05	0.99997	6.6e-05	0.00036339	FALSE
ATCTGGAGGAAGACATGACC	ABCB1	HGLibB_00132	92	10	0	0	277.95	25.6006	0	0	0	0	3.0817	0.0010292	0.99897	0.0020584	0.0037812	FALSE
CAAGGAACTATTAGTCTTGA	ABCB10	HGLibB_00133	89	60	0	0	268.886	153.604	0	0	0	0	3.8856	5.1042e-05	0.99995	0.00010208	0.0004804	FALSE
TCCTTGCTAACTGCATTACA	ABCB10	HGLibB_00134	28	61	0	0	84.5935	156.164	0	0	0	0	3.3265	0.00043978	0.99956	0.00087957	0.0020453	FALSE
GTCTACCTCATGCAAACTTC	ABCB10	HGLibB_00135	14	100	0	0	42.2967	256.006	0	0	0	0	3.1465	0.00082623	0.99917	0.0016525	0.0032187	FALSE
CTTCGAAGTATAAAGAAATT	ABCB11	HGLibB_00136	84	116	0	3	253.78	296.968	0	5.64983	0	0.0190251	3.9394	4.085e-05	0.99996	8.1699e-05	0.0004167	FALSE
ATAATAATGATAAGAAATCA	ABCB11	HGLibB_00137	83	75	0	0	250.759	192.005	0	0	0	0	3.9385	4.0992e-05	0.99996	8.1984e-05	0.0004167	FALSE
GTGTGAATAACACCATTGTA	ABCB11	HGLibB_00138	11	18	0	0	33.2332	46.0812	0	0	0	0	2.5478	0.005421	0.99458	0.010842	0.01422	FALSE
CGGCAAAGAACGGAACAGCC	ABCB4	HGLibB_00139	0	1	0	0	0	2.56006	0	0	#DIV/0!	0	1.0511	0.14661	0.85339	0.29321	0.29665	FALSE
ACGAAGACAGTGAAAATGAT	ABCB4	HGLibB_00140	4	14	0	0	12.0848	35.8409	0	0	0	0	2.2823	0.011237	0.98876	0.022474	0.026874	FALSE
CGCGGAGGGCGACTTTGAAC	ABCB4	HGLibB_00141	68	26	0	0	205.441	66.5617	0	0	0	0	3.297	0.00048867	0.99951	0.00097734	0.0022067	FALSE
ATACTGGCATCACTGGTCAA	ABCB5	HGLibB_00142	44	97	0	0	132.933	248.326	0	0	0	0	3.77	8.1628e-05	0.99992	0.00016326	0.00065104	FALSE
ACTGCTTCCTTTCTCAGTTT	ABCB5	HGLibB_00143	46	26	0	0	138.975	66.5617	0	0	0	0	3.1948	0.0006997	0.9993	0.0013994	0.0028518	FALSE
AGAACAGCCAAAACTGAGAA	ABCB5	HGLibB_00144	0	3	0	0	0	7.68019	0	0	#DIV/0!	0	1.48	0.069439	0.93056	0.13888	0.14815	FALSE
TGCACGAGCTCTCACTGCGC	ABCB6	HGLibB_00145	125	130	0	8	377.65	332.808	0	15.0662	0	0.0452699	4.0802	2.2503e-05	0.99998	4.5006e-05	0.00028649	FALSE
GGGTGCAGCAGTTCACGTCT	ABCB6	HGLibB_00146	92	21	0	0	277.95	53.7614	0	0	0	0	3.2282	0.00062279	0.99938	0.0012456	0.0026285	FALSE
GTGCTGCGGTATGTGGTCTC	ABCB6	HGLibB_00147	20	20	0	0	60.4239	51.2013	0	0	0	0	2.752	0.0029618	0.99704	0.0059236	0.0085979	FALSE
CACCTTGTTTACTCTACTCA	ABCB7	HGLibB_00148	27	51	0	16	81.5723	130.563	0	30.1324	0	0.230788	2.2104	0.013537	0.98646	0.027075	0.031807	FALSE
AACAAAGCAGATAATGATGC	ABCB7	HGLibB_00149	0	5	0	0	0	12.8003	0	0	#DIV/0!	0	1.6873	0.045771	0.95423	0.091543	0.099206	FALSE
GCTGAATTATGAAACTGTGA	ABCB7	HGLibB_00150	1	0	0	0	3.0212	0	0	0	0	#DIV/0!	1.0511	0.1466	0.8534	0.29319	0.29665	FALSE
CCTGCACGTCAGTTGTCAAG	ABCB8	HGLibB_00151	94	83	0	0	283.992	212.485	0	0	0	0	4.0732	2.3187e-05	0.99998	4.6373e-05	0.00029225	FALSE
GGGATGCTTACTCAGTACCA	ABCB8	HGLibB_00152	54	52	0	1	163.145	133.123	0	1.88328	0	0.0141469	3.5138	0.00022086	0.99978	0.00044173	0.0012692	FALSE
TGGCCACGACCTCTACCAGC	ABCB8	HGLibB_00153	32	56	0	0	96.6783	143.364	0	0	0	0	3.3229	0.00044551	0.99955	0.00089102	0.0020669	FALSE
TGTCGTCATCGTGTGCCTGC	ABCB9	HGLibB_00154	41	51	0	0	123.869	130.563	0	0	0	0	3.3762	0.0003675	0.99963	0.00073499	0.0018	FALSE
GTAGTACTTGCCGTAGATGT	ABCB9	HGLibB_00155	60	78	0	39	181.272	199.685	0	73.4478	0	0.367818	2.459	0.0069667	0.99303	0.013933	0.017652	FALSE
TGACCTTGACTGTGTTCCGC	ABCB9	HGLibB_00156	37	93	0	0	111.784	238.086	0	0	0	0	3.6661	0.00012312	0.99988	0.00024624	0.00085128	FALSE
GCGCCACCGGCATGGCGCTC	ABCC1	HGLibB_00157	7	25	0	0	21.1484	64.0016	0	0	0	0	2.5899	0.0048007	0.9952	0.0096015	0.012824	FALSE
CCAGCCGAAAGAGAGTTCCA	ABCC1	HGLibB_00158	87	55	0	3	262.844	140.804	0	5.64983	0	0.0401256	3.5429	0.00019789	0.9998	0.00039578	0.0011806	FALSE
TAGAAGTAGCCCTGCCAGTC	ABCC1	HGLibB_00159	126	122	0	0	380.671	312.328	0	0	0	0	4.5184	3.1159e-06	1	6.2319e-06	8.2582e-05	FALSE
ATTTGATGCACAGCTGTACA	ABCC10	HGLibB_00160	5	41	0	0	15.106	104.963	0	0	0	0	2.7243	0.0032216	0.99678	0.0064432	0.0092135	FALSE
TTGGGGACAGCTTGTACCAG	ABCC10	HGLibB_00161	35	58	0	0	105.742	148.484	0	0	0	0	3.3727	0.00037221	0.99963	0.00074442	0.0018152	FALSE
AATGGACAAGAGTCTGACTC	ABCC10	HGLibB_00162	17	61	0	0	51.3603	156.164	0	0	0	0	3.1399	0.00084496	0.99916	0.0016899	0.0032749	FALSE
CGCTCATGATCCAAAGCTTA	ABCC11	HGLibB_00163	50	78	0	0	151.06	199.685	0	0	0	0	3.6834	0.00011509	0.99988	0.00023018	0.0008139	FALSE
GGACTCACCTCGGCTTGGGA	ABCC11	HGLibB_00164	22	24	0	0	66.4663	61.4416	0	0	0	0	2.8396	0.0022587	0.99774	0.0045174	0.0069194	FALSE
TTCCCTTCCGTCCCAAGCCG	ABCC11	HGLibB_00165	3	27	0	0	9.06359	69.1218	0	0	0	0	2.5179	0.0059023	0.9941	0.011805	0.015285	FALSE
CACCATCACCGGCGTGAGCC	ABCC12	HGLibB_00166	129	196	0	0	389.734	501.773	0	0	0	0	4.9062	4.6432e-07	1	9.2864e-07	2.5378e-05	FALSE
GATGAGTCATATGTCGACAA	ABCC12	HGLibB_00167	119	115	0	0	359.522	294.407	0	0	0	0	4.4359	4.5835e-06	1	9.167e-06	0.00010543	FALSE
CCAGAGGACACGCGTGTTGA	ABCC12	HGLibB_00168	60	26	0	0	181.272	66.5617	0	0	0	0	3.2938	0.00049419	0.99951	0.00098838	0.0022239	FALSE
GGATTCCCTTGGGCTACCTA	ABCC2	HGLibB_00169	149	60	0	23	450.158	153.604	0	43.3154	0	0.281994	2.8192	0.0024072	0.99759	0.0048145	0.007288	FALSE
TAGGTCTTACCCATGTGCCT	ABCC2	HGLibB_00170	40	58	0	0	120.848	148.484	0	0	0	0	3.4244	0.00030805	0.99969	0.0006161	0.0015934	FALSE
TTCTCCACGTGTATAAATCC	ABCC2	HGLibB_00171	78	126	0	0	235.653	322.568	0	0	0	0	4.224	1.2e-05	0.99999	2.4e-05	0.00019404	FALSE
GGAGTAAAAAAGGTCCGCCC	ABCC3	HGLibB_00172	6	8	0	0	18.1272	20.4805	0	0	0	0	2.1678	0.015087	0.98491	0.030173	0.035059	FALSE
CCCTGCTGATACAGTATGAG	ABCC3	HGLibB_00173	135	177	0	0	407.862	453.131	0	0	0	0	4.8489	6.2068e-07	1	1.2414e-06	3.03e-05	FALSE
CCCGGCCATGGACCAGGCCA	ABCC3	HGLibB_00174	178	51	0	0	537.773	130.563	0	0	0	0	3.604	0.00015667	0.99984	0.00031334	0.001003	FALSE
GAAGACCGCTCACAGCACCT	ABCC4	HGLibB_00175	43	96	0	10	129.911	245.766	0	18.8328	0	0.0766288	3.09	0.0010007	0.999	0.0020014	0.0037024	FALSE
GAGCAATCATAAAGTGTTAC	ABCC4	HGLibB_00176	67	60	0	0	202.42	153.604	0	0	0	0	3.6981	0.00010862	0.99989	0.00021724	0.00078384	FALSE
ATGATTGCTCTTGTTAAAGA	ABCC4	HGLibB_00177	8	7	0	11	24.1696	17.9205	0	20.716	0	1.156	0.91512	0.18006	0.81994	0.36013	0.36359	FALSE
ATCAACATTTGCTCCAACGA	ABCC5	HGLibB_00178	19	72	0	2	57.4027	184.325	0	3.76655	0	0.0204343	2.9973	0.001362	0.99864	0.002724	0.0046671	FALSE
CCCAAGGGAAAGTACCATCA	ABCC5	HGLibB_00179	79	104	0	0	238.675	266.247	0	0	0	0	4.0953	2.1081e-05	0.99998	4.2162e-05	0.0002752	FALSE
CATCTTACTTGGAAGTAGTC	ABCC5	HGLibB_00180	68	81	0	0	205.441	207.365	0	0	0	0	3.8559	5.7654e-05	0.99994	0.00011531	0.00051824	FALSE
TTACCGCTCCGGAGGCCTGC	ABCC6	HGLibB_00181	8	47	0	0	24.1696	120.323	0	0	0	0	2.8452	0.0022191	0.99778	0.0044382	0.0068283	FALSE
CACCTACCTATGCCTGTCTC	ABCC6	HGLibB_00182	54	125	0	3	163.145	320.008	0	5.64983	0	0.0176553	3.7151	0.00010156	0.9999	0.00020312	0.00075031	FALSE
TGGTGACTTACAGACTGCTG	ABCC6	HGLibB_00183	97	68	0	3	293.056	174.084	0	5.64983	0	0.0324546	3.7211	9.9163e-05	0.9999	0.00019833	0.00073948	FALSE
TCACCTACCAATTAGCAGCT	ABCC8	HGLibB_00184	145	102	0	3	438.073	261.127	0	5.64983	0	0.0216364	4.2836	9.1932e-06	0.99999	1.8386e-05	0.00016381	FALSE
ATCCACCGCAGGTTGTGCCC	ABCC8	HGLibB_00185	113	36	0	0	341.395	92.1623	0	0	0	0	3.458	0.00027211	0.99973	0.00054421	0.0014679	FALSE
CTTCATGCTGCTCTTCGTCC	ABCC8	HGLibB_00186	72	86	0	0	217.526	220.166	0	0	0	0	3.9254	4.3294e-05	0.99996	8.6587e-05	0.00043205	FALSE
TTCCGGGACATAACCTGAGA	ABCC9	HGLibB_00187	37	112	0	2	111.784	286.727	0	3.76655	0	0.0131364	3.4338	0.00029763	0.9997	0.00059526	0.0015578	FALSE
CGAATGTAAGAATCCATCTC	ABCC9	HGLibB_00188	67	80	0	0	202.42	204.805	0	0	0	0	3.8423	6.095e-05	0.99994	0.0001219	0.00053718	FALSE
TACTTACCAATAAACAATAT	ABCC9	HGLibB_00189	5	117	0	0	15.106	299.528	0	0	0	0	3.0553	0.0011243	0.99888	0.0022487	0.00404	FALSE
GCGCTACATGCACTCGCGTG	ABCD1	HGLibB_00190	25	0	0	0	75.5299	0	0	0	0	#DIV/0!	2.4648	0.0068538	0.99315	0.013708	0.017408	FALSE
AAGGATGAGGTTGATCTGCG	ABCD1	HGLibB_00191	60	53	0	21	181.272	135.683	0	39.5488	0	0.291479	2.5478	0.0054209	0.99458	0.010842	0.01422	FALSE
CCTGGTAGGAGCGCTGTAGC	ABCD1	HGLibB_00192	55	34	0	5	166.166	87.0422	0	9.41639	0	0.108182	2.9031	0.0018472	0.99815	0.0036945	0.0059078	FALSE
CATGATGTACCACAAACGTT	ABCD2	HGLibB_00193	126	59	0	0	380.671	151.044	0	0	0	0	3.8155	6.7959e-05	0.99993	0.00013592	0.00057834	FALSE
TAAATTTCGAGCAGTGGTAA	ABCD2	HGLibB_00194	20	47	0	0	60.4239	120.323	0	0	0	0	3.0885	0.0010059	0.99899	0.0020118	0.003714	FALSE
TACCACTGCTCGAAATTTAC	ABCD2	HGLibB_00195	67	80	0	0	202.42	204.805	0	0	0	0	3.8423	6.095e-05	0.99994	0.0001219	0.00053718	FALSE
AAAATGGGACACTAATTGAA	ABCD3	HGLibB_00196	93	66	0	0	280.971	168.964	0	0	0	0	3.9568	3.7984e-05	0.99996	7.5969e-05	0.00039794	FALSE
ACCTCTTTACAAAATGTTCT	ABCD3	HGLibB_00197	102	100	0	55	308.162	256.006	0	103.58	0	0.4046	2.8838	0.0019644	0.99804	0.0039287	0.006202	FALSE
TTTACCTCATTGTTCTGTAA	ABCD3	HGLibB_00198	11	31	0	0	33.2332	79.362	0	0	0	0	2.7577	0.0029108	0.99709	0.0058215	0.0084784	FALSE
TTGATCCCCAGTCAGTACTA	ABCD4	HGLibB_00199	268	130	0	0	809.681	332.808	0	0	0	0	4.313	8.0539e-06	0.99999	1.6108e-05	0.00015024	FALSE
CTCACTCACCCAGTAGGGTC	ABCD4	HGLibB_00200	25	64	0	16	75.5299	163.844	0	30.1324	0	0.183909	2.3479	0.00944	0.99056	0.01888	0.023022	FALSE
AGAGCAATTTGTGATCTACC	ABCD4	HGLibB_00201	0	0	0	0	0	0	0	0	#DIV/0!	#DIV/0!	1.0511	0.14661	0.85339	0.29321	0.29665	FALSE
ATGTGTATGTATAAATATCC	ABCE1	HGLibB_00202	0	0	0	0	0	0	0	0	#DIV/0!	#DIV/0!	1.0511	0.14661	0.85339	0.29321	0.29665	FALSE
TTTGAGCTAGCAATTGTAGC	ABCE1	HGLibB_00203	65	21	0	0	196.378	53.7614	0	0	0	0	3.19	0.00071136	0.99929	0.0014227	0.0028859	FALSE
TTATAACTGACATTTAGAAC	ABCE1	HGLibB_00204	13	11	0	0	39.2756	28.1607	0	0	0	0	2.4562	0.0070214	0.99298	0.014043	0.017762	FALSE
TTTATAGTTCTTTGAAGAGC	ABCF1	HGLibB_00205	11	50	0	0	33.2332	128.003	0	0	0	0	2.9426	0.0016276	0.99837	0.0032551	0.0053514	FALSE
CTAGACAAAGTGGTGAAGAA	ABCF1	HGLibB_00206	82	21	0	12	247.738	53.7614	0	22.5993	0	0.420364	2.3723	0.0088379	0.99116	0.017676	0.021748	FALSE
CAGTAGAAGATAAACAGGCT	ABCF1	HGLibB_00207	27	7	0	0	81.5723	17.9205	0	0	0	0	2.674	0.0037471	0.99625	0.0074942	0.010427	FALSE
CAAGAAACTGAAGTATTATA	ABCF2	HGLibB_00208	1	27	0	0	3.0212	69.1218	0	0	0	0	2.4542	0.0070607	0.99294	0.014121	0.017852	FALSE
GTTGTGCATGTGAATGATAT	ABCF2	HGLibB_00209	30	61	0	26	90.6359	156.164	0	48.9652	0	0.31355	2.1019	0.017779	0.98222	0.035559	0.040852	FALSE
GGTGGTTGGTAGGCTCATCC	ABCF2	HGLibB_00210	56	93	0	0	169.187	238.086	0	0	0	0	3.8423	6.0953e-05	0.99994	0.00012191	0.00053718	FALSE
GTTCTCAATTCGCACATCAT	ABCF3	HGLibB_00211	194	202	0	0	586.112	517.133	0	0	0	0	5.2715	6.7644e-08	1	1.3529e-07	7.434e-06	FALSE
TCTCCGTTATCTTTGACAAC	ABCF3	HGLibB_00212	79	26	0	0	238.675	66.5617	0	0	0	0	3.301	0.00048174	0.99952	0.00096348	0.002183	FALSE
CCTTTAAAGAGTCTTAGAAG	ABCF3	HGLibB_00213	110	43	0	0	332.332	110.083	0	0	0	0	3.5758	0.00017456	0.99983	0.00034913	0.0010823	FALSE
AGAAGCGCTGGGCTTCCGTG	ABCG1	HGLibB_00214	14	4	0	0	42.2967	10.2403	0	0	0	0	2.3228	0.010095	0.9899	0.02019	0.024429	FALSE
GTTCTTGATGCTGGGAACGC	ABCG1	HGLibB_00215	68	28	0	10	205.441	71.6818	0	18.8328	0	0.262727	2.586	0.0048546	0.99515	0.0097092	0.012954	FALSE
TCTGACCACACCTGAGGGCA	ABCG1	HGLibB_00216	54	36	0	0	163.145	92.1623	0	0	0	0	3.3762	0.00036748	0.99963	0.00073496	0.0018	FALSE
TATTAGATGTCTTAGCTGCA	ABCG2	HGLibB_00217	56	6	0	0	169.187	15.3604	0	0	0	0	2.8776	0.0020038	0.998	0.0040076	0.006299	FALSE
AGCTGTCGCGGGGAAGCCAT	ABCG2	HGLibB_00218	26	15	0	8	78.5511	38.401	0	15.0662	0	0.392339	1.9809	0.0238	0.9762	0.047601	0.053449	FALSE
TACAGTGGGATCATGAAACC	ABCG2	HGLibB_00219	47	16	0	31	141.996	40.961	0	58.3816	0	1.4253	1.4696	0.070834	0.92917	0.14167	0.15108	FALSE
CGGAAGGTCCTCAGCTCCCG	ABCG4	HGLibB_00220	41	46	0	0	123.869	117.763	0	0	0	0	3.3301	0.00043411	0.99957	0.00086822	0.0020264	FALSE
CCTGCTTCTCACTCAGCTTC	ABCG4	HGLibB_00221	33	102	0	20	99.6995	261.127	0	37.6655	0	0.144242	2.538	0.005574	0.99443	0.011148	0.014564	FALSE
CCTGAAGCTGAGTGAGAAGC	ABCG4	HGLibB_00222	7	30	0	6	21.1484	76.8019	0	11.2997	0	0.147127	1.9908	0.023254	0.97675	0.046507	0.052243	FALSE
CTGCCCGCTCTCCACGTACA	ABCG5	HGLibB_00223	78	69	0	0	235.653	176.644	0	0	0	0	3.8586	5.7015e-05	0.99994	0.00011403	0.00051428	FALSE
CTCCGGGAAAACCACGCTGC	ABCG5	HGLibB_00224	17	50	0	0	51.3603	128.003	0	0	0	0	3.0842	0.0010204	0.99898	0.0020408	0.0037534	FALSE
TGAACGGCCGGGCGCTGCGC	ABCG5	HGLibB_00225	18	3	0	0	54.3815	7.68019	0	0	0	0	2.4141	0.0078865	0.99211	0.015773	0.019648	FALSE
TGTGGGCCCCATGGCCGGGA	ABCG8	HGLibB_00226	4	0	0	0	12.0848	0	0	0	0	#DIV/0!	1.6531	0.049158	0.95084	0.098316	0.10619	FALSE
GGCCACTCCCCAGGATACCT	ABCG8	HGLibB_00227	110	76	0	7	332.332	194.565	0	13.1829	0	0.067756	3.6667	0.00012284	0.99988	0.00024569	0.00085037	FALSE
CTGCCAGAATTCTTGTGAGC	ABCG8	HGLibB_00228	80	42	0	0	241.696	107.523	0	0	0	0	3.6277	0.00014299	0.99986	0.00028597	0.00094136	FALSE
AGACTTTCTACCCAACGCTG	ABHD1	HGLibB_00229	27	63	0	0	81.5723	161.284	0	0	0	0	3.3337	0.00042857	0.99957	0.00085713	0.002006	FALSE
CCCAGTAGTAGCCCAAGTAG	ABHD1	HGLibB_00230	124	88	0	2	374.628	225.286	0	3.76655	0	0.016719	4.1571	1.6119e-05	0.99998	3.2238e-05	0.00023265	FALSE
CTTTGAGACCACTCGCTCCC	ABHD1	HGLibB_00231	30	22	0	0	90.6359	56.3214	0	0	0	0	2.9398	0.0016421	0.99836	0.0032842	0.0053838	FALSE
ATTCTTGTTGGATCTAGCCT	ABHD10	HGLibB_00232	17	5	0	0	51.3603	12.8003	0	0	0	0	2.4314	0.0075195	0.99248	0.015039	0.018842	FALSE
AACACAGTGATCACCGAATG	ABHD10	HGLibB_00233	69	129	0	0	208.463	330.248	0	0	0	0	4.1747	1.4917e-05	0.99999	2.9833e-05	0.00022149	FALSE
ACCTGCATTGATGTATGCCA	ABHD10	HGLibB_00234	35	149	0	0	105.742	381.45	0	0	0	0	3.5287	0.00020883	0.99979	0.00041766	0.0012234	FALSE
AGCGCCCGTCTACCTCTACC	ABHD11	HGLibB_00235	16	61	0	0	48.3391	156.164	0	0	0	0	3.1132	0.0009254	0.99907	0.0018508	0.0034919	FALSE
CTGGTGCCCTGCGTCGTCGT	ABHD11	HGLibB_00236	74	121	0	0	223.569	309.768	0	0	0	0	4.1652	1.5551e-05	0.99998	3.1102e-05	0.00022779	FALSE
ATGATCTCGTAGCTCATGTC	ABHD11	HGLibB_00237	48	66	0	0	145.017	168.964	0	0	0	0	3.571	0.00017782	0.99982	0.00035563	0.0010963	FALSE
CTTGCAGGCGAAAGGGCGTG	ABHD12	HGLibB_00238	19	56	0	0	57.4027	143.364	0	0	0	0	3.1709	0.00075976	0.99924	0.0015195	0.0030293	FALSE
AAGACGTGACCATTGGAGTC	ABHD12	HGLibB_00239	116	95	0	0	350.459	243.206	0	0	0	0	4.3018	8.4692e-06	0.99999	1.6938e-05	0.00015546	FALSE
TTTCTCATCAAACTATGTCC	ABHD12	HGLibB_00240	109	83	0	4	329.31	212.485	0	7.53311	0	0.0354524	3.839	6.1769e-05	0.99994	0.00012354	0.00054221	FALSE
CCAAGGGGAAGGACTGTTGC	ABHD12B	HGLibB_00241	4	9	0	0	12.0848	23.0406	0	0	0	0	2.1287	0.016641	0.98336	0.033281	0.038328	FALSE
AGCTTCGCACAGACTGAAGC	ABHD12B	HGLibB_00242	68	48	0	0	205.441	122.883	0	0	0	0	3.6143	0.00015058	0.99985	0.00030115	0.00097447	FALSE
ACCAGGCGGCCACGCAGCTA	ABHD12B	HGLibB_00243	23	29	0	0	69.4875	74.2419	0	0	0	0	2.9205	0.0017476	0.99825	0.0034952	0.0056536	FALSE
CTCGATAATCAACCAGCAAA	ABHD13	HGLibB_00244	23	25	0	9	69.4875	64.0016	0	16.9495	0	0.264829	2.0298	0.02119	0.97881	0.04238	0.04801	FALSE
CTTTATGTTCCCATGCCCAC	ABHD13	HGLibB_00245	72	137	0	16	217.526	350.729	0	30.1324	0	0.0859137	3.5124	0.00022204	0.99978	0.00044407	0.0012748	FALSE
CAAGTGCAGTGAAATAGCCT	ABHD13	HGLibB_00246	11	0	0	0	33.2332	0	0	0	0	#DIV/0!	2.0999	0.017868	0.98213	0.035737	0.04091	FALSE
GGCATAGTGGCCACTCAGCG	ABHD14A	HGLibB_00247	11	24	0	0	33.2332	61.4416	0	0	0	0	2.6493	0.0040324	0.99597	0.0080648	0.011069	FALSE
GCCGCAGTGACTCTCGAGCC	ABHD14A	HGLibB_00248	0	28	0	0	0	71.6818	0	0	#DIV/0!	0	2.4419	0.0073059	0.99269	0.014612	0.01839	FALSE
AGGCCTTTAACTCTCACACG	ABHD14A	HGLibB_00249	42	84	0	0	126.89	215.045	0	0	0	0	3.6566	0.00012779	0.99987	0.00025557	0.00087042	FALSE
TTAAGTACCTGGCAGGTCAA	ABHD14B	HGLibB_00250	96	136	0	0	290.035	348.169	0	0	0	0	4.4014	5.3779e-06	0.99999	1.0756e-05	0.00011685	FALSE
CTGTTACCTGGACAAACCAG	ABHD14B	HGLibB_00251	0	29	0	0	0	74.2419	0	0	#DIV/0!	0	2.4535	0.0070737	0.99293	0.014147	0.017869	FALSE
TGAAGCAGCTGCCCAACCAC	ABHD14B	HGLibB_00252	0	73	0	0	0	186.885	0	0	#DIV/0!	0	2.826	0.0023566	0.99764	0.0047131	0.0071647	FALSE
CCCCACGACGACGGCCCCCA	ABHD15	HGLibB_00253	13	51	0	0	39.2756	130.563	0	0	0	0	3.0027	0.0013379	0.99866	0.0026757	0.0046048	FALSE
CCGCGGCGATGGAAGATGAC	ABHD15	HGLibB_00254	10	46	0	0	30.212	117.763	0	0	0	0	2.8958	0.0018909	0.99811	0.0037817	0.0060132	FALSE
CCTTCGCTCACCGCGAACAG	ABHD15	HGLibB_00255	13	30	0	0	39.2756	76.8019	0	0	0	0	2.7802	0.0027166	0.99728	0.0054332	0.0080169	FALSE
TCTCCACCTACCTCGGAGGC	ABHD16A	HGLibB_00256	97	39	0	67	293.056	99.8425	0	126.18	0	1.26379	1.6553	0.04893	0.95107	0.097861	0.10595	FALSE
TCGCCTTCTTCTACTTGTAC	ABHD16A	HGLibB_00257	24	32	0	5	72.5087	81.9221	0	9.41639	0	0.114943	2.4492	0.0071579	0.99284	0.014316	0.018074	FALSE
ACATTGCTGCTACTTCTGGC	ABHD16A	HGLibB_00258	16	42	0	23	48.3391	107.523	0	43.3154	0	0.402849	1.6293	0.051624	0.94838	0.10325	0.11142	FALSE
TCAGCACGACGCCAACGCCA	ABHD16B	HGLibB_00259	59	80	0	0	178.251	204.805	0	0	0	0	3.7756	7.9796e-05	0.99992	0.00015959	0.00064132	FALSE
CTTCTATGCACGCTACCGCG	ABHD16B	HGLibB_00260	49	81	0	0	148.039	207.365	0	0	0	0	3.6951	0.00010989	0.99989	0.00021978	0.00079022	FALSE
CTACCGTGCACGCTGCGAAG	ABHD16B	HGLibB_00261	59	75	0	0	178.251	192.005	0	0	0	0	3.7387	9.2502e-05	0.99991	0.000185	0.00070587	FALSE
GTCGCCCTCACCTGGTGCGC	ABHD17A	HGLibB_00262	3	12	0	0	9.06359	30.7208	0	0	0	0	2.1925	0.014172	0.98583	0.028344	0.033111	FALSE
CGCCAGGTACGGCATCAGCC	ABHD17A	HGLibB_00263	52	17	0	0	157.102	43.5211	0	0	0	0	3.0792	0.0010379	0.99896	0.0020758	0.0038027	FALSE
AGGGAAGGCGTCGAAGCAGT	ABHD17A	HGLibB_00264	1	0	0	0	3.0212	0	0	0	0	#DIV/0!	1.0511	0.1466	0.8534	0.29319	0.29665	FALSE
TATAGGGACAGTACCGTCTG	ABHD17B	HGLibB_00265	116	89	0	21	350.459	227.846	0	39.5488	0	0.173577	3.4291	0.00030276	0.9997	0.00060551	0.0015771	FALSE
ACTCGCATTCCCGAAGTCAG	ABHD17B	HGLibB_00266	24	37	0	0	72.5087	94.7224	0	0	0	0	3.0365	0.0011969	0.9988	0.0023938	0.0042308	FALSE
GTCCCATGAATTATTAATAC	ABHD17B	HGLibB_00267	53	6	0	0	160.123	15.3604	0	0	0	0	2.8602	0.0021168	0.99788	0.0042335	0.0065753	FALSE
GCGCGAGAAGAAGACCTCGA	ABHD17C	HGLibB_00268	33	39	0	0	99.6995	99.8425	0	0	0	0	3.1709	0.00075971	0.99924	0.0015194	0.0030293	FALSE
CTCGAGGTATGAATGCGCAG	ABHD17C	HGLibB_00269	51	78	0	0	154.081	199.685	0	0	0	0	3.6922	0.00011117	0.99989	0.00022233	0.00079633	FALSE
GCCCAGCCCCTTCAACCCAA	ABHD17C	HGLibB_00270	40	9	0	0	120.848	23.0406	0	0	0	0	2.8387	0.0022652	0.99773	0.0045303	0.0069382	FALSE
ATTCGACCTCTTCGAGCCCT	ABHD2	HGLibB_00271	116	28	0	0	350.459	71.6818	0	0	0	0	3.3469	0.00040864	0.99959	0.00081727	0.0019408	FALSE
AGAAGATCATCCTCTCGCAC	ABHD2	HGLibB_00272	36	7	0	0	108.763	17.9205	0	0	0	0	2.7633	0.0028611	0.99714	0.0057221	0.0083572	FALSE
GTGCTGCGTCAGCGTGTGCC	ABHD2	HGLibB_00273	104	42	0	0	314.204	107.523	0	0	0	0	3.573	0.00017649	0.99982	0.00035297	0.0010906	FALSE
ACTCCTTGCTTGTTCCCGTG	ABHD3	HGLibB_00274	122	112	0	0	368.586	286.727	0	0	0	0	4.4402	4.4931e-06	1	8.9862e-06	0.0001039	FALSE
TCTCACCCCCGGTCACTAAC	ABHD3	HGLibB_00275	26	81	0	0	78.5511	207.365	0	0	0	0	3.3975	0.00033996	0.99966	0.00067993	0.0017081	FALSE
TGATAACAGTACGTGTTATA	ABHD3	HGLibB_00276	46	58	0	0	138.975	148.484	0	0	0	0	3.4845	0.00024651	0.99975	0.00049303	0.001369	FALSE
CTGCACACCTTCGATCTGCT	ABHD4	HGLibB_00277	39	108	0	0	117.827	276.487	0	0	0	0	3.6802	0.00011653	0.99988	0.00023305	0.0008206	FALSE
TGGGATTCTGTGCGTTGCAG	ABHD4	HGLibB_00278	19	54	0	0	57.4027	138.244	0	0	0	0	3.1508	0.00081418	0.99919	0.0016284	0.0031846	FALSE
ACGTCCTAGGACAGATGCCA	ABHD4	HGLibB_00279	12	53	0	0	36.2544	135.683	0	0	0	0	2.9827	0.0014285	0.99857	0.0028569	0.0048441	FALSE
TATAGACGTAGGGCACCATG	ABHD5	HGLibB_00280	186	74	0	0	561.943	189.445	0	0	0	0	3.8639	5.5787e-05	0.99994	0.00011157	0.00050781	FALSE
TCTAGGTCAGGATGGCTAAC	ABHD5	HGLibB_00281	16	2	0	0	48.3391	5.12013	0	0	0	0	2.3301	0.0099003	0.9901	0.019801	0.024008	FALSE
ACTCCCTTTAACCCTTTAGC	ABHD5	HGLibB_00282	9	12	0	0	27.1908	30.7208	0	0	0	0	2.3792	0.0086745	0.99133	0.017349	0.021361	FALSE
CCTCTTAACTTGCCCATCTA	ABHD6	HGLibB_00283	21	13	0	0	63.4451	33.2808	0	0	0	0	2.662	0.0038833	0.99612	0.0077667	0.010731	FALSE
GAGCAGGATGGATCTTGATG	ABHD6	HGLibB_00284	20	6	0	0	60.4239	15.3604	0	0	0	0	2.5184	0.005894	0.99411	0.011788	0.015269	FALSE
CAGAGAATCCGTGGAGCATG	ABHD6	HGLibB_00285	0	1	0	0	0	2.56006	0	0	#DIV/0!	0	1.0511	0.14661	0.85339	0.29321	0.29665	FALSE
ACCTTTGTAGAGGTCAAGCC	ABHD8	HGLibB_00286	88	54	0	0	265.865	138.244	0	0	0	0	3.8341	6.3018e-05	0.99994	0.00012604	0.00054928	FALSE
TCGGCGGTTCCCTGGCCATC	ABHD8	HGLibB_00287	18	60	0	0	54.3815	153.604	0	0	0	0	3.1657	0.00077363	0.99923	0.0015473	0.0030679	FALSE
ATTCCTGAAGCTCATCGACG	ABHD8	HGLibB_00288	48	79	0	22	145.017	202.245	0	41.4321	0	0.204861	2.6575	0.003936	0.99606	0.007872	0.010866	FALSE
CTCCATTCTCCGAAGCTGAG	ABI1	HGLibB_00289	48	26	0	18	145.017	66.5617	0	33.899	0	0.509287	2.1359	0.016344	0.98366	0.032687	0.037703	FALSE
AGGAGATCCCGTCTGGCAAG	ABI1	HGLibB_00290	44	86	0	0	132.933	220.166	0	0	0	0	3.6892	0.00011246	0.99989	0.00022492	0.0008026	FALSE
CAACAATGTACTCCAGTTGC	ABI1	HGLibB_00291	59	35	0	0	178.251	89.6023	0	0	0	0	3.421	0.0003119	0.99969	0.00062381	0.0016083	FALSE
AAGATTCCATCCTTCGTAGC	ABI2	HGLibB_00292	72	61	0	0	217.526	156.164	0	0	0	0	3.7501	8.8374e-05	0.99991	0.00017675	0.00068571	FALSE
CCCCCTAGTCCCCCTATGTC	ABI2	HGLibB_00293	47	65	0	4	141.996	166.404	0	7.53311	0	0.0452699	3.1485	0.00082064	0.99918	0.0016413	0.0032063	FALSE
AACACTTGCTAAGGATTGGG	ABI2	HGLibB_00294	14	52	0	0	42.2967	133.123	0	0	0	0	3.0336	0.0012084	0.99879	0.0024169	0.0042659	FALSE
CTCCTGCAGTAGGGCGTGAG	ABI3	HGLibB_00295	1	17	0	0	3.0212	43.5211	0	0	0	0	2.268	0.011664	0.98834	0.023329	0.027775	FALSE
CTGCGAGGACAACTATGTGC	ABI3	HGLibB_00296	19	13	0	0	57.4027	33.2808	0	0	0	0	2.6234	0.0043524	0.99565	0.0087049	0.011804	FALSE
AGCACGCAGCTGTCAAGAAC	ABI3	HGLibB_00297	0	0	0	0	0	0	0	0	#DIV/0!	#DIV/0!	1.0511	0.14661	0.85339	0.29321	0.29665	FALSE
TGGAAGTATTACACTAGCCC	ABI3BP	HGLibB_00298	34	76	0	0	102.721	194.565	0	0	0	0	3.5202	0.00021558	0.99978	0.00043116	0.0012501	FALSE
AGTCAAAAGAAGTCATGTTC	ABI3BP	HGLibB_00299	169	93	0	2	510.582	238.086	0	3.76655	0	0.0158201	4.0647	2.4047e-05	0.99998	4.8095e-05	0.00029931	FALSE
CGCACAACTATCAGATATTT	ABI3BP	HGLibB_00300	30	19	0	0	90.6359	48.6412	0	0	0	0	2.9057	0.0018319	0.99817	0.0036638	0.005865	FALSE
AGAGATCAAACACCCTAACC	ABL1	HGLibB_00301	32	45	0	84	96.6783	115.203	0	158.195	0	1.37319	0.52841	0.29861	0.70139	0.59721	0.60026	FALSE
TGCACTCCCTCAGGTAGTCC	ABL1	HGLibB_00302	90	70	0	21	271.908	179.205	0	39.5488	0	0.220691	3.044	0.0011674	0.99883	0.0023348	0.0041544	FALSE
ACTCACCAAGGAGCTGCACC	ABL1	HGLibB_00303	1	0	0	0	3.0212	0	0	0	0	#DIV/0!	1.0511	0.1466	0.8534	0.29319	0.29665	FALSE
CACTGCTGCCCCGGATCCCG	ABL2	HGLibB_00304	85	60	0	0	256.802	153.604	0	0	0	0	3.8532	5.8294e-05	0.99994	0.00011659	0.00052208	FALSE
GGCTCCGAGCAAGTTCTCCT	ABL2	HGLibB_00305	17	63	0	0	51.3603	161.284	0	0	0	0	3.1437	0.00083411	0.99917	0.0016682	0.0032453	FALSE
TGATAGCCTCATTTAGTGCC	ABL2	HGLibB_00306	115	136	0	0	347.438	348.169	0	0	0	0	4.5225	3.0554e-06	1	6.1107e-06	8.1618e-05	FALSE
TTACTTGCTGATGTACTCCC	ABLIM1	HGLibB_00307	6	11	0	0	18.1272	28.1607	0	0	0	0	2.261	0.011879	0.98812	0.023758	0.028222	FALSE
CTAACCTTTGTAGTCTCCCA	ABLIM1	HGLibB_00308	72	122	0	0	217.526	312.328	0	0	0	0	4.1557	1.6214e-05	0.99998	3.2428e-05	0.00023332	FALSE
CGTGAGCTCAGTCATTTCCA	ABLIM1	HGLibB_00309	178	164	0	4	537.773	419.851	0	7.53311	0	0.0179424	4.7395	1.071e-06	1	2.142e-06	4.2502e-05	FALSE
GCTGACTATCACGCCAAGTT	ABLIM2	HGLibB_00310	62	197	0	19	187.314	504.333	0	35.7823	0	0.0709497	3.0719	0.0010636	0.99894	0.0021271	0.0038788	FALSE
GAAGTGTTCCCTGCCCGTAT	ABLIM2	HGLibB_00311	0	0	0	0	0	0	0	0	#DIV/0!	#DIV/0!	1.0511	0.14661	0.85339	0.29321	0.29665	FALSE
CATGCATTCCTTCCCGTTGA	ABLIM2	HGLibB_00312	48	60	0	11	145.017	153.604	0	20.716	0	0.134867	2.7692	0.0028094	0.99719	0.0056187	0.0082416	FALSE
CATCACAGGCGAAGTCATCT	ABLIM3	HGLibB_00313	32	35	0	0	96.6783	89.6023	0	0	0	0	3.1179	0.00091063	0.99909	0.0018213	0.0034492	FALSE
GCGGACCACTTCCCCTTTGC	ABLIM3	HGLibB_00314	62	89	0	0	187.314	227.846	0	0	0	0	3.864	5.5768e-05	0.99994	0.00011154	0.0005077	FALSE
AGCGGGTGCCATAGAGTTGC	ABLIM3	HGLibB_00315	8	25	0	0	24.1696	64.0016	0	0	0	0	2.6101	0.0045252	0.99547	0.0090503	0.012197	FALSE
TGCAGCATGTCTCGTTGCCA	ABO	HGLibB_00316	129	144	0	3	389.734	368.649	0	5.64983	0	0.0153258	4.4118	5.1259e-06	0.99999	1.0252e-05	0.00011323	FALSE
ACGGTGTCAGCACCTTTGAC	ABO	HGLibB_00317	7	58	0	2	21.1484	148.484	0	3.76655	0	0.0253668	2.6474	0.0040556	0.99594	0.0081111	0.011129	FALSE
GCAACGAGACATGCTGCAGA	ABO	HGLibB_00318	5	29	0	0	15.106	74.2419	0	0	0	0	2.6083	0.0045503	0.99545	0.0091006	0.01226	FALSE
GCCCCAACTACGTCCAGCGC	ABP1/AOC1	HGLibB_00319+HGLibB_02264	43	155	0	0	129.911	396.81	0	0	0	0	3.6626	0.00012483	0.99988	0.00024966	0.00085724	FALSE
GCAGGCGGTACGTGCGCTTG	ABP1/AOC1	HGLibB_00320+HGLibB_02265	40	39	0	0	120.848	99.8425	0	0	0	0	3.2526	0.00057172	0.99943	0.0011434	0.0024725	FALSE
TCTACCACCAGAACGACCCC	ABP1/AOC1	HGLibB_00321+HGLibB_02266	228	142	0	0	688.833	363.529	0	0	0	0	4.7166	1.1989e-06	1	2.3978e-06	4.556e-05	FALSE
AGAGATCTACATTAACCAGC	ABR	HGLibB_00322	9	60	0	0	27.1908	153.604	0	0	0	0	2.936	0.0016623	0.99834	0.0033246	0.0054414	FALSE
CGTCTCCCCGACTCCACCTG	ABR	HGLibB_00323	49	113	0	0	148.039	289.287	0	0	0	0	3.9162	4.4983e-05	0.99996	8.9967e-05	0.00044342	FALSE
CGTTTGTGCAGGTGGAAGCA	ABR	HGLibB_00324	21	17	0	0	63.4451	43.5211	0	0	0	0	2.7288	0.003178	0.99682	0.006356	0.0091033	FALSE
AGTCTTGCTGACCACCGTTT	ABRA	HGLibB_00325	193	84	0	0	583.091	215.045	0	0	0	0	3.9816	3.4229e-05	0.99997	6.8457e-05	0.00037162	FALSE
GGCTATGGCCGCCCCAAAGA	ABRA	HGLibB_00326	0	4	0	0	0	10.2403	0	0	#DIV/0!	0	1.5752	0.057609	0.94239	0.11522	0.12379	FALSE
GGGCGAATGAGAACAGCATC	ABRA	HGLibB_00327	13	4	0	0	39.2756	10.2403	0	0	0	0	2.2927	0.010934	0.98907	0.021868	0.026205	FALSE
GATGAATTTCCTCCACTAAG	ABRACL	HGLibB_00328	119	110	0	22	359.522	281.607	0	41.4321	0	0.147127	3.5931	0.00016341	0.99984	0.00032682	0.0010337	FALSE
GGAAAGTTAAGCGTGAAATT	ABRACL	HGLibB_00329	23	47	0	0	69.4875	120.323	0	0	0	0	3.1262	0.00088538	0.99911	0.0017708	0.0033815	FALSE
CACATTTATCATCACGGAAG	ABRACL	HGLibB_00330	111	129	0	4	335.353	330.248	0	7.53311	0	0.0228104	4.1379	1.7523e-05	0.99998	3.5047e-05	0.00024483	FALSE
GGGACGTGAACGGGCTCGCC	ABT1	HGLibB_00331	0	21	0	0	0	53.7614	0	0	#DIV/0!	0	2.3179	0.010226	0.98977	0.020453	0.024699	FALSE
GACGCGTCCGACCTCGCCAT	ABT1	HGLibB_00332	1	4	0	0	3.0212	10.2403	0	0	0	0	1.6873	0.04577	0.95423	0.091541	0.099206	FALSE
CAAGCGCATAGCCAAGCGCG	ABT1	HGLibB_00333	0	0	0	0	0	0	0	0	#DIV/0!	#DIV/0!	1.0511	0.14661	0.85339	0.29321	0.29665	FALSE
CTGCCCACAGATCAACCCCG	ABTB1	HGLibB_00334	65	69	0	0	196.378	176.644	0	0	0	0	3.7473	8.9388e-05	0.99991	0.00017878	0.0006906	FALSE
AGGTGAATGTGCGGGACAAG	ABTB1	HGLibB_00335	56	90	0	0	169.187	230.406	0	0	0	0	3.8203	6.6648e-05	0.99993	0.0001333	0.00057027	FALSE
CCTGCTGGAGCAGCGAGACG	ABTB1	HGLibB_00336	0	14	0	0	0	35.8409	0	0	#DIV/0!	0	2.1388	0.016225	0.98378	0.032449	0.037437	FALSE
TCCCTACCGTTCATTGTTCA	ABTB2	HGLibB_00337	154	389	0	13	465.264	995.865	0	24.4826	0	0.0245843	4.1228	1.8717e-05	0.99998	3.7434e-05	0.00025556	FALSE
CTCCGAGATGCTGCCCACGC	ABTB2	HGLibB_00338	71	108	0	0	214.505	276.487	0	0	0	0	4.0608	2.4453e-05	0.99998	4.8906e-05	0.00030222	FALSE
ACACGCTCTACTACTTTCTG	ABTB2	HGLibB_00339	189	46	0	45	571.006	117.763	0	84.7475	0	0.719644	2.2585	0.011956	0.98804	0.023912	0.028403	FALSE
TGGGGCGGATACCCTCATCC	ACAA1	HGLibB_00340	31	23	0	0	93.6571	58.8815	0	0	0	0	2.9682	0.0014976	0.9985	0.0029953	0.0050149	FALSE
TATCCGCCCCAGCACCACCA	ACAA1	HGLibB_00341	129	95	6086	0	389.734	243.206	11531.1	0	29.5872	0	1.6365	0.90542	0.09458	0.18916	0.20035	TRUE
AGGGCTGACAGTGAGTGACG	ACAA1	HGLibB_00342	23	79	0	0	69.4875	202.245	0	0	0	0	3.3133	0.00046104	0.99954	0.00092208	0.0021197	FALSE
TGTGTCAGAAATGTGCGTTT	ACAA2	HGLibB_00343	110	141	0	0	332.332	360.969	0	0	0	0	4.5184	3.1161e-06	1	6.2322e-06	8.2582e-05	FALSE
TACCTGACATCCATTCACAA	ACAA2	HGLibB_00344	144	65	0	0	435.052	166.404	0	0	0	0	3.8553	5.7784e-05	0.99994	0.00011557	0.00051913	FALSE
TTCTTCAGATGCTATATATT	ACAA2	HGLibB_00345	77	65	0	5	232.632	166.404	0	9.41639	0	0.0565874	3.4099	0.00032496	0.99968	0.00064993	0.0016542	FALSE
GAAGACCTTAAAGCCAATGC	ACACA	HGLibB_00346	33	4	24107	16576	99.6995	10.2403	45675.6	31217.2	458.132	3048.48	9.1959	1	3.6797e-20	7.3595e-20	3.4877e-16	TRUE
GATCACTATGTGCCAGTGCC	ACACA	HGLibB_00347	88	48	0	0	265.865	122.883	0	0	0	0	3.7323	9.4855e-05	0.99991	0.00018971	0.00071756	FALSE
CAACAACAACTATGCAAATG	ACACA	HGLibB_00348	20	33	1449	16778	60.4239	84.4821	2745.42	31597.6	45.436	374.015	2.053	0.9602	0.0398	0.0796	0.087122	TRUE
TTGCGTGAAAGACGTAGATG	ACACB	HGLibB_00349	61	186	0	0	184.293	476.172	0	0	0	0	3.9228	4.3767e-05	0.99996	8.7534e-05	0.00043527	FALSE
TACCTGCACGGGGATTCTCT	ACACB	HGLibB_00350	135	144	0	0	407.862	368.649	0	0	0	0	4.6882	1.378e-06	1	2.756e-06	4.9523e-05	FALSE
CCCTTGTCATAAACATCTTC	ACACB	HGLibB_00351	129	63	0	0	389.734	161.284	0	0	0	0	3.8754	5.3226e-05	0.99995	0.00010645	0.00049301	FALSE
TCAGATTGTGGAGTCCTGCA	ACAD10	HGLibB_00352	62	86	0	5	187.314	220.166	0	9.41639	0	0.0427696	3.4342	0.00029715	0.9997	0.0005943	0.0015558	FALSE
TGCTCTCATAAATCTCATCC	ACAD10	HGLibB_00353	77	96	0	0	232.632	245.766	0	0	0	0	4.0308	2.7791e-05	0.99997	5.5582e-05	0.00032585	FALSE
AAGCACAGCTTGTAGATCCT	ACAD10	HGLibB_00354	142	128	0	0	429.01	327.688	0	0	0	0	4.6487	1.6705e-06	1	3.3409e-06	5.5937e-05	FALSE
TGCAGTGATACTTCTGTCAT	ACAD11	HGLibB_00355	600	730	0	9	1812.72	1868.85	0	16.9495	0	0.00906949	7.7686	9.84e-16	1	1.968e-15	6.5834e-12	FALSE
AGAACGTTCAGCCATATATG	ACAD11	HGLibB_00356	16	38	0	0	48.3391	97.2825	0	0	0	0	2.9302	0.001694	0.99831	0.0033879	0.0055182	FALSE
TTACGTAATGGAACATGTGC	ACAD11	HGLibB_00357	73	106	0	0	220.547	271.367	0	0	0	0	4.0633	2.4194e-05	0.99998	4.8389e-05	0.0003003	FALSE
TTGCCCACCGCTCTGTACCA	ACAD8	HGLibB_00358	50	29	0	7	151.06	74.2419	0	13.1829	0	0.177567	2.6489	0.004038	0.99596	0.008076	0.011083	FALSE
GCCTTCCGCATCACATCCAC	ACAD8	HGLibB_00359	93	163	0	0	280.971	417.291	0	0	0	0	4.5287	2.9668e-06	1	5.9337e-06	8.0058e-05	FALSE
TGACTTTGCTGCCCGAGAGA	ACAD8	HGLibB_00360	39	49	0	0	117.827	125.443	0	0	0	0	3.3337	0.00042854	0.99957	0.00085709	0.002006	FALSE
AGCCAAATACTTGCCTAAAC	ACAD9	HGLibB_00361	41	67	0	1	123.869	171.524	0	1.88328	0	0.0109796	3.5138	0.00022087	0.99978	0.00044175	0.0012692	FALSE
ATCCTTGGAGAGGTCGGAGA	ACAD9	HGLibB_00362	0	13	0	0	0	33.2808	0	0	#DIV/0!	0	2.0999	0.01787	0.98213	0.035741	0.04091	FALSE
TGAAAACACCAAGATACCTG	ACAD9	HGLibB_00363	3	0	0	0	9.06359	0	0	0	0	#DIV/0!	1.5303	0.062974	0.93703	0.12595	0.13488	FALSE
TTCTAGACGTTCTTCCCCTC	ACADL	HGLibB_00364	149	314	0	33	450.158	803.86	0	62.1481	0	0.0773121	4.1726	1.5059e-05	0.99998	3.0118e-05	0.00022304	FALSE
GCTGGAAAACAAGGACTGCT	ACADL	HGLibB_00365	74	55	0	0	223.569	140.804	0	0	0	0	3.7243	9.7941e-05	0.9999	0.00019588	0.00073281	FALSE
GCCACTTACTCTGAGTGATG	ACADL	HGLibB_00366	18	69	0	12	54.3815	176.644	0	22.5993	0	0.127937	2.2985	0.010767	0.98923	0.021534	0.025886	FALSE
ACTGTAGGAGGTCTTGGACT	ACADM	HGLibB_00367	11	53	0	0	33.2332	135.683	0	0	0	0	2.9561	0.0015579	0.99844	0.0031159	0.0051762	FALSE
GAAAGCTTACCACAGTTCTC	ACADM	HGLibB_00368	6	6	0	0	18.1272	15.3604	0	0	0	0	2.101	0.01782	0.98218	0.03564	0.040909	FALSE
GGGGTTCAGACTGCTATTGA	ACADM	HGLibB_00369	1	8	0	0	3.0212	20.4805	0	0	0	0	1.9362	0.026422	0.97358	0.052845	0.0589	FALSE
TGCTTTGCCCTCAGCGAACC	ACADS	HGLibB_00370	54	42	0	0	163.145	107.523	0	0	0	0	3.4312	0.00030043	0.9997	0.00060087	0.0015672	FALSE
CCTGGCCTACGCCATCGCCA	ACADS	HGLibB_00371	16	73	0	0	48.3391	186.885	0	0	0	0	3.1375	0.0008519	0.99915	0.0017038	0.0032926	FALSE
GGCGACTCATGGGTTCTGAA	ACADS	HGLibB_00372	92	150	0	0	277.95	384.01	0	0	0	0	4.453	4.2333e-06	1	8.4667e-06	0.00010012	FALSE
TCCACATCTTTGATCCATTG	ACADSB	HGLibB_00373	61	21	0	0	184.293	53.7614	0	0	0	0	3.1837	0.00072694	0.99927	0.0014539	0.002934	FALSE
TGCACCTTTGGTTTCAACCA	ACADSB	HGLibB_00374	128	203	0	4	386.713	519.693	0	7.53311	0	0.0144953	4.6429	1.7174e-06	1	3.4347e-06	5.6895e-05	FALSE
ATCTCCCTCTTTATCAGCTC	ACADSB	HGLibB_00375	83	39	0	0	250.759	99.8425	0	0	0	0	3.5535	0.0001901	0.99981	0.00038021	0.0011499	FALSE
CACAGCAGAGGTTCGGATGG	ACADVL	HGLibB_00376	1	0	0	0	3.0212	0	0	0	0	#DIV/0!	1.0511	0.1466	0.8534	0.29319	0.29665	FALSE
ACAGTCCATGTTGGGGGGCC	ACADVL	HGLibB_00377	0	6	0	0	0	15.3604	0	0	#DIV/0!	0	1.7489	0.040156	0.95984	0.080312	0.087505	FALSE
GAGCCCCTTACCCGCCGCCG	ACADVL	HGLibB_00378	12	2	0	0	36.2544	5.12013	0	0	0	0	2.2045	0.013745	0.98626	0.027489	0.032214	FALSE
GCTGCGCCCTGTCAAAGTCG	ACAN	HGLibB_00379	0	19	0	0	0	48.6412	0	0	#DIV/0!	0	2.2754	0.01144	0.98856	0.02288	0.027314	FALSE
GAACTATGACCACTTTACTC	ACAN	HGLibB_00380	149	58	0	0	450.158	148.484	0	0	0	0	3.7312	9.5301e-05	0.9999	0.0001906	0.00072032	FALSE
CACGAAAACCCAGAGTAAAG	ACAN	HGLibB_00381	11	14	0	0	33.2332	35.8409	0	0	0	0	2.4722	0.0067141	0.99329	0.013428	0.017085	FALSE
TCCCAGAGCCTCTATTGAGC	ACAP1	HGLibB_00382	17	9	0	0	51.3603	23.0406	0	0	0	0	2.5109	0.006021	0.99398	0.012042	0.015548	FALSE
TCTGCTGCTGCAGTGTGTGT	ACAP1	HGLibB_00383	42	92	0	0	126.89	235.526	0	0	0	0	3.7184	0.00010023	0.9999	0.00020045	0.00074482	FALSE
CCCCATCTCACTCCTTGACC	ACAP1	HGLibB_00384	46	69	0	6	138.975	176.644	0	11.2997	0	0.0639684	3.0722	0.0010624	0.99894	0.0021248	0.0038771	FALSE
TCTTGTTGCTGTCAGAATGT	ACAP2	HGLibB_00385	216	131	0	0	652.578	335.368	0	0	0	0	4.6026	2.0864e-06	1	4.1728e-06	6.4342e-05	FALSE
CCTTAATTGATCTCTGAGTT	ACAP2	HGLibB_00386	30	2	0	0	90.6359	5.12013	0	0	0	0	2.5836	0.0048894	0.99511	0.0097788	0.013038	FALSE
CCAAACTCAGAGATCAATTA	ACAP2	HGLibB_00387	12	3	0	0	36.2544	7.68019	0	0	0	0	2.239	0.012577	0.98742	0.025153	0.02973	FALSE
CAAGAAGAAGTTTGAGATCC	ACAP3	HGLibB_00388	0	9	0	0	0	23.0406	0	0	#DIV/0!	0	1.9362	0.026423	0.97358	0.052845	0.0589	FALSE
CGCTGACAGCCTACAGGAGG	ACAP3	HGLibB_00389	93	116	0	0	280.971	296.968	0	0	0	0	4.2678	9.8711e-06	0.99999	1.9742e-05	0.00017139	FALSE
CTGGCAGATCAATGTTCTGC	ACAP3	HGLibB_00390	163	36	0	0	492.455	92.1623	0	0	0	0	3.4497	0.00028064	0.99972	0.00056129	0.0014988	FALSE
CCCAATACTGCCTGCCTTGT	ACAT1	HGLibB_00391	156	89	0	18	471.307	227.846	0	33.899	0	0.14878	3.4567	0.00027338	0.99973	0.00054676	0.0014738	FALSE
AAGTGCCGCCAGCACAGCCA	ACAT1	HGLibB_00392	74	150	0	5	223.569	384.01	0	9.41639	0	0.0245212	3.9742	3.5312e-05	0.99996	7.0625e-05	0.00037944	FALSE
TGTATCAAAACCCACTTTGA	ACAT1	HGLibB_00393	142	118	0	49	429.01	302.088	0	92.2806	0	0.305476	3.4542	0.00027599	0.99972	0.00055199	0.0014831	FALSE
AGTCTCCTATCCCTATTGAC	ACAT2	HGLibB_00394	50	18	0	0	151.06	46.0812	0	0	0	0	3.0907	0.00099827	0.999	0.0019965	0.0036949	FALSE
CAGAGTATACTGTCAGTCAG	ACAT2	HGLibB_00395	99	102	0	0	299.098	261.127	0	0	0	0	4.2263	1.1876e-05	0.99999	2.3752e-05	0.00019259	FALSE
TGCATTTCACAACTGTCATA	ACAT2	HGLibB_00396	85	290	0	28	256.802	742.419	0	52.7318	0	0.071027	3.1027	0.00095871	0.99904	0.0019174	0.003587	FALSE
TGCGTCCCACAAAATAGAGA	ACBD3	HGLibB_00397	1	29	0	41	3.0212	74.2419	0	77.2144	0	1.04004	0.22049	0.41275	0.58725	0.82549	0.82725	FALSE
CATGTCTAAAGAGGATGCCA	ACBD3	HGLibB_00398	65	112	0	0	196.378	286.727	0	0	0	0	4.0408	2.6629e-05	0.99997	5.3258e-05	0.00031789	FALSE
TAATCCAGACACTTGTCCTG	ACBD3	HGLibB_00399	85	98	0	0	256.802	250.886	0	0	0	0	4.1026	2.0424e-05	0.99998	4.0847e-05	0.00026961	FALSE
CAGGGACGCCTGGAACAGTC	ACBD4	HGLibB_00400	4	67	0	0	12.0848	171.524	0	0	0	0	2.8642	0.00209	0.99791	0.0041801	0.0065074	FALSE
TGTTTCTGGCAGTCGGGCTC	ACBD4	HGLibB_00401	23	66	0	0	69.4875	168.964	0	0	0	0	3.31	0.00046649	0.99953	0.00093299	0.0021328	FALSE
CAGTTTCATTTCAGTGATGT	ACBD4	HGLibB_00402	92	144	0	3	277.95	368.649	0	5.64983	0	0.0153258	4.1676	1.539e-05	0.99998	3.0781e-05	0.00022619	FALSE
TTCTTCAACATATGCAATCA	ACBD5	HGLibB_00403	288	358	0	14	870.105	916.503	0	26.3659	0	0.0287679	5.8037	3.2433e-09	1	6.4867e-09	1.048e-06	FALSE
TGAAGTTTACTGTGATTCTA	ACBD5	HGLibB_00404	31	126	0	0	93.6571	322.568	0	0	0	0	3.4749	0.00025552	0.99974	0.00051103	0.0014052	FALSE
GATCATGTTGAAGATGTTAC	ACBD5	HGLibB_00405	3	33	0	6	9.06359	84.4821	0	11.2997	0	0.133752	1.8918	0.029256	0.97074	0.058512	0.064923	FALSE
CGATATATTCCTGCATTGCT	ACBD6	HGLibB_00406	89	97	0	0	268.886	248.326	0	0	0	0	4.1245	1.8577e-05	0.99998	3.7155e-05	0.00025392	FALSE
CCTTCAAAATCAAAGAAGCT	ACBD6	HGLibB_00407	22	60	0	0	66.4663	153.604	0	0	0	0	3.2488	0.00057943	0.99942	0.0011589	0.0024955	FALSE
CCCCCATAGCCCTGAGATCG	ACBD6	HGLibB_00408	19	12	0	0	57.4027	30.7208	0	0	0	0	2.6102	0.0045248	0.99548	0.0090497	0.012197	FALSE
GAAGCATGGAACCTCAAAAA	ACBD7	HGLibB_00409	41	13	0	0	123.869	33.2808	0	0	0	0	2.9354	0.0016655	0.99833	0.0033309	0.0054507	FALSE
CTGAAAGCAAGACCAGATGA	ACBD7	HGLibB_00410	32	69	0	0	96.6783	176.644	0	0	0	0	3.4413	0.00028944	0.99971	0.00057889	0.0015275	FALSE
CCCGGGTACCTGCAGGGCCA	ACBD7	HGLibB_00411	95	0	0	0	287.014	0	0	0	0	#DIV/0!	2.9826	0.0014293	0.99857	0.0028585	0.0048441	FALSE
TCTCCAGGGCATCATTAACT	ACCS	HGLibB_00412	201	213	0	0	607.26	545.294	0	0	0	0	5.3511	4.3715e-08	1	8.743e-08	5.7348e-06	FALSE
GGCTCTTGCAGTAGAAAGAC	ACCS	HGLibB_00413	10	19	0	0	30.212	48.6412	0	0	0	0	2.5477	0.005421	0.99458	0.010842	0.01422	FALSE
ACTTGGCCACTTCCTCCCGG	ACCS	HGLibB_00414	27	86	0	0	81.5723	220.166	0	0	0	0	3.4197	0.00031346	0.99969	0.00062693	0.0016149	FALSE
CTCCAGGGTTTCATTAACCT	ACCSL	HGLibB_00415	79	84	0	0	238.675	215.045	0	0	0	0	3.9671	3.6373e-05	0.99996	7.2746e-05	0.00038671	FALSE
AATGGCTGCCCTCTCCAATC	ACCSL	HGLibB_00416	65	30	0	0	196.378	76.8019	0	0	0	0	3.3821	0.00035971	0.99964	0.00071942	0.0017725	FALSE
ATGGTTCTGTGTGATCCAGG	ACCSL	HGLibB_00417	39	62	0	13	117.827	158.724	0	24.4826	0	0.154246	2.6221	0.00437	0.99563	0.00874	0.011847	FALSE
CAGCCCCGGCTACGGGTGCC	ACD	HGLibB_00418	56	63	0	0	169.187	161.284	0	0	0	0	3.6204	0.00014708	0.99985	0.00029415	0.00095853	FALSE
CCGCGCCGCCCTCAGCGACC	ACD	HGLibB_00419	218	106	0	0	658.621	271.367	0	0	0	0	4.1955	1.3616e-05	0.99999	2.7231e-05	0.00021044	FALSE
GGTTCATGTCCAGGTCGCTG	ACD	HGLibB_00420	24	17	0	0	72.5087	43.5211	0	0	0	0	2.7857	0.0026704	0.99733	0.0053408	0.0079017	FALSE
CCGATGATCCTGCGCAGCTG	ACE	HGLibB_00421	41	52	0	3	123.869	133.123	0	5.64983	0	0.0424406	3.0542	0.0011283	0.99887	0.0022566	0.004049	FALSE
CCCTGCTAAGCAACATGAGC	ACE	HGLibB_00422	13	68	0	0	39.2756	174.084	0	0	0	0	3.0559	0.0011221	0.99888	0.0022441	0.0040331	FALSE
AAGGGCCGTACCTGGGTCCA	ACE	HGLibB_00423	77	43	0	8	232.632	110.083	0	15.0662	0	0.136863	3.0485	0.0011501	0.99885	0.0023002	0.0041074	FALSE
TCAAGTAATAAGCATTCTTG	ACE2	HGLibB_00424	47	81	0	0	141.996	207.365	0	0	0	0	3.6774	0.00011779	0.99988	0.00023558	0.0008262	FALSE
CACAGTCAAGCTTCAGCTGC	ACE2	HGLibB_00425	110	117	0	0	332.332	299.528	0	0	0	0	4.3883	5.711e-06	0.99999	1.1422e-05	0.00012106	FALSE
TGTGGACTGTTCCTTTAAAA	ACE2	HGLibB_00426	65	49	0	17	196.378	125.443	0	32.0157	0	0.255221	2.6739	0.0037493	0.99625	0.0074985	0.010433	FALSE
GTGCCGAAGCTCCTTATTGC	ACER1	HGLibB_00427	41	59	0	0	123.869	151.044	0	0	0	0	3.4447	0.00028586	0.99971	0.00057172	0.0015158	FALSE
TGGACGAGATCGCCATCCTG	ACER1	HGLibB_00428	37	87	0	0	111.784	222.726	0	0	0	0	3.6356	0.00013869	0.99986	0.00027738	0.00092102	FALSE
CCCGCTACATTTACGTTGTC	ACER1	HGLibB_00429	103	115	0	1	311.183	294.407	0	1.88328	0	0.00639684	4.3287	7.498e-06	0.99999	1.4996e-05	0.0001431	FALSE
CCATGCAACCCTTAGTTTCT	ACER2	HGLibB_00430	391	370	0	18	1181.29	947.224	0	33.899	0	0.0357877	6.1947	2.919e-10	1	5.8379e-10	2.1842e-07	FALSE
GCATCTGACCCAAGAAACTA	ACER2	HGLibB_00431	15	34	0	0	45.3179	87.0422	0	0	0	0	2.8655	0.0020819	0.99792	0.0041637	0.0064842	FALSE
ACGAAACAAGCACATGCAGA	ACER2	HGLibB_00432	11	71	0	0	33.2332	181.765	0	0	0	0	3.0203	0.0012628	0.99874	0.0025255	0.0044109	FALSE
CCACCATGCATGAAATTGTG	ACER3	HGLibB_00433	88	108	0	4	265.865	276.487	0	7.53311	0	0.0272458	3.8415	6.1133e-05	0.99994	0.00012227	0.00053851	FALSE
ATGCAACAGCTGTATATCAT	ACER3	HGLibB_00434	1	47	0	0	3.0212	120.323	0	0	0	0	2.6747	0.0037403	0.99626	0.0074806	0.010416	FALSE
TTTCATATTTCAGAGTCATG	ACER3	HGLibB_00435	48	137	0	0	145.017	350.729	0	0	0	0	3.8075	7.0185e-05	0.99993	0.00014037	0.0005897	FALSE
CCCACAATGGCCCCCGTACA	ACHE	HGLibB_00436	91	98	0	0	274.929	250.886	0	0	0	0	4.1462	1.6905e-05	0.99998	3.381e-05	0.00023896	FALSE
GGCCGCAGACACGCTCGACG	ACHE	HGLibB_00437	26	3	0	0	78.5511	7.68019	0	0	0	0	2.558	0.0052639	0.99474	0.010528	0.013863	FALSE
GTTCGACCACTACAGCAAGC	ACHE	HGLibB_00438	139	72	0	0	419.946	184.325	0	0	0	0	3.9982	3.1917e-05	0.99997	6.3833e-05	0.00035621	FALSE
CAGTTTCATAAAACAGTATC	ACIN1	HGLibB_00439	91	85	0	1	274.929	217.606	0	1.88328	0	0.00865455	4.0658	2.3937e-05	0.99998	4.7874e-05	0.00029823	FALSE
AAAAGCAGCAGGAGCTACTT	ACIN1	HGLibB_00440	22	71	0	7	66.4663	181.765	0	13.1829	0	0.0725275	2.6712	0.0037785	0.99622	0.0075571	0.010506	FALSE
ACCTTTCTCTTCAGAAATTG	ACIN1	HGLibB_00441	19	68	0	0	57.4027	174.084	0	0	0	0	3.204	0.0006776	0.99932	0.0013552	0.0027902	FALSE
GCTGAGCATGAACGATCTCC	ACKR2	HGLibB_00442	30	11	0	0	90.6359	28.1607	0	0	0	0	2.7967	0.0025811	0.99742	0.0051622	0.0076935	FALSE
TGGTGGCCTTCTTCGTGCTA	ACKR2	HGLibB_00443	57	32	0	0	172.208	81.9221	0	0	0	0	3.3727	0.00037218	0.99963	0.00074435	0.0018152	FALSE
ATCTCAACCATCCGCCTGCG	ACKR2	HGLibB_00444	84	158	0	0	253.78	404.49	0	0	0	0	4.4445	4.4051e-06	1	8.8102e-06	0.0001025	FALSE
ACGCAGACGTGACGGTCTTC	ACKR3	HGLibB_00445	14	11	0	1	42.2967	28.1607	0	1.88328	0	0.066876	2.4801	0.0065671	0.99343	0.013134	0.016755	FALSE
CATGATTGCCAACTCCGTGG	ACKR3	HGLibB_00446	109	95	0	0	329.31	243.206	0	0	0	0	4.2541	1.0497e-05	0.99999	2.0993e-05	0.00017832	FALSE
CAACAGCAGCGACTGCATCG	ACKR3	HGLibB_00447	75	40	0	4	226.59	102.403	0	7.53311	0	0.0735636	3.1873	0.00071801	0.99928	0.001436	0.0029075	FALSE
GTGCGATGCTTTCTGTGACT	ACKR4	HGLibB_00448	20	127	0	2	60.4239	325.128	0	3.76655	0	0.0115848	3.0747	0.0010535	0.99895	0.002107	0.0038487	FALSE
TATCAGCATAGACAGATATG	ACKR4	HGLibB_00449	63	82	0	2	190.335	209.925	0	3.76655	0	0.0179424	3.6428	0.00013485	0.99987	0.0002697	0.00090302	FALSE
CCTTTAAATGCTAAAAGTAC	ACKR4	HGLibB_00450	12	17	0	5	36.2544	43.5211	0	9.41639	0	0.216364	1.9376	0.026338	0.97366	0.052676	0.058859	FALSE
ACCTACCGATGTGCTCCCGC	ACLY	HGLibB_00451	21	22	0	1	63.4451	56.3214	0	1.88328	0	0.033438	2.7967	0.0025812	0.99742	0.0051624	0.0076935	FALSE
AACTTCCTCCTCAACGCCAG	ACLY	HGLibB_00452	12	36	0	2	36.2544	92.1623	0	3.76655	0	0.0408687	2.6073	0.0045636	0.99544	0.0091272	0.012293	FALSE
TTGTGACTTCGTGCTCCTTC	ACLY	HGLibB_00453	112	102	0	9	338.374	261.127	0	16.9495	0	0.0649091	3.7756	7.982e-05	0.99992	0.00015964	0.00064132	FALSE
ATTTCTCTAATACGAACTTC	ACMSD	HGLibB_00454	26	43	0	0	78.5511	110.083	0	0	0	0	3.1262	0.00088536	0.99911	0.0017707	0.0033815	FALSE
CCACTGCAGAGGTTTGGCTA	ACMSD	HGLibB_00455	7	102	0	0	21.1484	261.127	0	0	0	0	3.0408	0.0011797	0.99882	0.0023595	0.0041862	FALSE
TTCCTGTCATGTTTAGCTAC	ACMSD	HGLibB_00456	208	316	0	9	628.409	808.981	0	16.9495	0	0.0209517	5.3852	3.6177e-08	1	7.2355e-08	5.0408e-06	FALSE
GACTTTCGTGATGAACAAAT	ACN9	HGLibB_00457	106	110	0	40	320.247	281.607	0	75.3311	0	0.267504	3.2066	0.00067145	0.99933	0.0013429	0.0027707	FALSE
CGTGGGGCGCTATGCCGGGG	ACN9	HGLibB_00458	158	154	0	6	477.349	394.25	0	11.2997	0	0.0286612	4.4992	3.4104e-06	1	6.8207e-06	8.7237e-05	FALSE
AGTACGTGAAAGACGAATTT	ACN9	HGLibB_00459	25	34	0	0	75.5299	87.0422	0	0	0	0	3.0141	0.0012886	0.99871	0.0025772	0.0044727	FALSE
AGAAGAACTCTGATCGAAAA	ACO1	HGLibB_00460	32	67	0	0	96.6783	171.524	0	0	0	0	3.4244	0.00030806	0.99969	0.00061612	0.0015934	FALSE
TGATCTATTACAAGATCAGC	ACO1	HGLibB_00461	0	60	0	0	0	153.604	0	0	#DIV/0!	0	2.7517	0.0029642	0.99704	0.0059284	0.0086012	FALSE
ACCTTCTGTTGAAATCAACC	ACO1	HGLibB_00462	50	55	0	0	151.06	140.804	0	0	0	0	3.5009	0.00023189	0.99977	0.00046378	0.0013143	FALSE
TGCCTTTGTCACGTCCCCAG	ACO2	HGLibB_00463	21	36	0	0	63.4451	92.1623	0	0	0	0	2.9775	0.0014529	0.99855	0.0029058	0.0048972	FALSE
CTGCTGCAGGAGTTTGACCC	ACO2	HGLibB_00464	14	68	0	21	42.2967	174.084	0	39.5488	0	0.227182	1.8671	0.030944	0.96906	0.061889	0.068468	FALSE
ATGCTGCCCGCTGCTGTCCT	ACO2	HGLibB_00465	42	44	0	0	126.89	112.643	0	0	0	0	3.3229	0.00044549	0.99955	0.00089098	0.0020669	FALSE
GGTCTCGCCCTTGTAGCGTA	ACOT1	HGLibB_00466	44	84	0	7	132.933	215.045	0	13.1829	0	0.061303	3.1276	0.00088118	0.99912	0.0017624	0.0033754	FALSE
CCGAACATGTCCACAATGCC	ACOT1	HGLibB_00467	89	91	0	0	268.886	232.966	0	0	0	0	4.088	2.1759e-05	0.99998	4.3519e-05	0.00028091	FALSE
CTACTTGCTCAGTCATCCTG	ACOT1	HGLibB_00468	171	79	0	0	516.625	202.245	0	0	0	0	3.9837	3.3931e-05	0.99997	6.7863e-05	0.0003698	FALSE
AGCTGAAGCAGATCACGCCG	ACOT11	HGLibB_00469	18	28	0	0	54.3815	71.6818	0	0	0	0	2.8343	0.0022963	0.9977	0.0045925	0.0070099	FALSE
CAAGGCCTTGGCCACCTTCG	ACOT11	HGLibB_00470	73	99	0	51	220.547	253.446	0	96.0471	0	0.378964	2.6283	0.0042906	0.99571	0.0085813	0.011663	FALSE
TCCTCTCCAGGTGGGCATCC	ACOT11	HGLibB_00471	63	71	0	0	190.335	181.765	0	0	0	0	3.7444	9.0414e-05	0.99991	0.00018083	0.00069526	FALSE
AAACTGTATGTCATCCACTG	ACOT12	HGLibB_00472	82	150	0	26	247.738	384.01	0	48.9652	0	0.12751	3.4949	0.00023712	0.99976	0.00047424	0.0013358	FALSE
TTTGAAGCTGAGAAACATGC	ACOT12	HGLibB_00473	54	154	0	0	163.145	394.25	0	0	0	0	3.8847	5.1235e-05	0.99995	0.00010247	0.00048184	FALSE
CGTGCGCCGGCTGGATGGCT	ACOT12	HGLibB_00474	77	124	0	0	232.632	317.448	0	0	0	0	4.203	1.3169e-05	0.99999	2.6339e-05	0.00020587	FALSE
GTGGAGAGTGCCTATTGCAT	ACOT13	HGLibB_00475	101	69	0	0	305.141	176.644	0	0	0	0	4.0384	2.6912e-05	0.99997	5.3823e-05	0.00031969	FALSE
CTTGTTGGTCAGATCCACAG	ACOT13	HGLibB_00476	102	88	0	0	308.162	225.286	0	0	0	0	4.1629	1.5712e-05	0.99998	3.1425e-05	0.00022894	FALSE
AACACTTGCATTTACCTCTG	ACOT13	HGLibB_00477	17	87	962	0	51.3603	222.726	1822.7	0	35.4885	0	1.4602	0.88019	0.11981	0.23962	0.25236	TRUE
GGTCTCGCCCTTGTAGTGTA	ACOT2	HGLibB_00478	69	132	0	0	208.463	337.929	0	0	0	0	4.1936	1.3727e-05	0.99999	2.7454e-05	0.0002115	FALSE
CCGAACATGTCCACAATCCC	ACOT2	HGLibB_00479	12	27	0	0	36.2544	69.1218	0	0	0	0	2.717	0.0032936	0.99671	0.0065873	0.0093693	FALSE
CTACTTGCTCAGTCATCCCG	ACOT2	HGLibB_00480	29	68	0	0	87.6147	174.084	0	0	0	0	3.4005	0.00033636	0.99966	0.00067271	0.0016954	FALSE
TTATATCCACAATGTCCACG	ACOT4	HGLibB_00481	34	175	0	0	102.721	448.011	0	0	0	0	3.4981	0.00023426	0.99977	0.00046852	0.0013248	FALSE
TGAAGATCTCCCCAATAACA	ACOT4	HGLibB_00482	27	87	0	0	81.5723	222.726	0	0	0	0	3.4188	0.00031446	0.99969	0.00062891	0.0016193	FALSE
GGATATGTTGTCCATGTTAT	ACOT4	HGLibB_00483	139	157	0	1	419.946	401.93	0	1.88328	0	0.00468558	4.7754	8.9696e-07	1	1.7939e-06	3.8084e-05	FALSE
CCTAGATCATCGACAAGTTT	ACOT6	HGLibB_00484	54	74	0	0	163.145	189.445	0	0	0	0	3.6863	0.00011377	0.99989	0.00022753	0.00080845	FALSE
CCTAAACTTGTCGATGATCT	ACOT6	HGLibB_00485	64	209	0	1	193.357	535.054	0	1.88328	0	0.00351979	3.9109	4.5971e-05	0.99995	9.1943e-05	0.00044986	FALSE
GCGTGCACAGAAGCTCTAGA	ACOT6	HGLibB_00486	39	60	0	1	117.827	153.604	0	1.88328	0	0.0122606	3.4346	0.00029673	0.9997	0.00059346	0.0015541	FALSE
TGTCCACATTCTTCAGCGAC	ACOT7	HGLibB_00487	175	155	0	2	528.709	396.81	0	3.76655	0	0.00949208	4.8276	6.9082e-07	1	1.3816e-06	3.2331e-05	FALSE
GTCTCCACAGGAGCGCTGTG	ACOT7	HGLibB_00488	12	60	0	0	36.2544	153.604	0	0	0	0	3.0081	0.0013145	0.99869	0.0026289	0.0045438	FALSE
CTCTTACCTGGGTTGAGGAC	ACOT7	HGLibB_00489	7	6	0	0	21.1484	15.3604	0	0	0	0	2.142	0.016096	0.9839	0.032191	0.037231	FALSE
GAACTAGATGTCGTCCCCGC	ACOT8	HGLibB_00490	145	72	0	15	438.073	184.325	0	28.2492	0	0.153258	3.2267	0.00062612	0.99937	0.0012522	0.0026396	FALSE
GCGCCAATGGGTACCTCTTT	ACOT8	HGLibB_00491	70	44	2013	0	211.484	112.643	3814.03	0	18.0346	0	1.5829	0.89842	0.10158	0.20317	0.2144	TRUE
GCTCAACCGAATTGCTGCTC	ACOT8	HGLibB_00492	103	105	0	9	311.183	268.807	0	16.9495	0	0.0630546	3.7268	9.6945e-05	0.9999	0.00019389	0.00072848	FALSE
CAGATTTGGCAGGATTCTTG	ACOT9	HGLibB_00493	52	197	0	0	157.102	504.333	0	0	0	0	3.7422	9.1193e-05	0.99991	0.00018239	0.00069997	FALSE
GAATTCAAAACTGAAGAGTT	ACOT9	HGLibB_00494	151	72	0	0	456.201	184.325	0	0	0	0	3.9475	3.9484e-05	0.99996	7.8967e-05	0.00040825	FALSE
CACAGGATGGACTGCCTCCT	ACOT9	HGLibB_00495	72	23	0	0	217.526	58.8815	0	0	0	0	3.2374	0.00060306	0.9994	0.0012061	0.0025675	FALSE
CACGTATGACCCTGAAACCC	ACOX1	HGLibB_00496	62	39	0	0	187.314	99.8425	0	0	0	0	3.4845	0.0002465	0.99975	0.000493	0.001369	FALSE
TCCTTAGGAACTCACCTTCG	ACOX1	HGLibB_00497	23	76	0	0	69.4875	194.565	0	0	0	0	3.3128	0.00046178	0.99954	0.00092356	0.0021214	FALSE
TGACAGCCACCTCATAACGC	ACOX1	HGLibB_00498	8	14	0	0	24.1696	35.8409	0	0	0	0	2.3971	0.0082638	0.99174	0.016528	0.020473	FALSE
CTCCATGACGCCTTCCTGTC	ACOX2	HGLibB_00499	166	234	0	0	501.519	599.055	0	0	0	0	5.2682	6.8871e-08	1	1.3774e-07	7.5247e-06	FALSE
CTGCCACTCACCGGATCAGG	ACOX2	HGLibB_00500	79	113	0	8	238.675	289.287	0	15.0662	0	0.0520805	3.6268	0.00014347	0.99986	0.00028693	0.00094284	FALSE
TCTGGTTCCAAGCCTCGTGC	ACOX2	HGLibB_00501	25	74	0	0	75.5299	189.445	0	0	0	0	3.3741	0.00037024	0.99963	0.00074047	0.0018113	FALSE
GAAGAAGGGTCTTCGGGTCC	ACOX3	HGLibB_00502	19	57	0	0	57.4027	145.924	0	0	0	0	3.1829	0.00072908	0.99927	0.0014582	0.0029366	FALSE
GCTGCATCCCTTTATCGTGC	ACOX3	HGLibB_00503	108	88	0	1	326.289	225.286	0	1.88328	0	0.00835951	4.2054	1.3032e-05	0.99999	2.6065e-05	0.00020446	FALSE
ATGTCGCCAACCATCACTCC	ACOX3	HGLibB_00504	21	55	0	0	63.4451	140.804	0	0	0	0	3.1868	0.00071916	0.99928	0.0014383	0.0029075	FALSE
GCCCTGAACATGTTACTAAG	ACOXL	HGLibB_00505	61	120	0	0	184.293	307.208	0	0	0	0	4.0608	2.4454e-05	0.99998	4.8908e-05	0.00030222	FALSE
TCCAGTGCGGAATAATTTAT	ACOXL	HGLibB_00506	102	204	0	13	308.162	522.253	0	24.4826	0	0.0468788	4.1336	1.7858e-05	0.99998	3.5716e-05	0.00024799	FALSE
TCAGAGAGTGAAGTTTGCCA	ACOXL	HGLibB_00507	45	67	0	1	135.954	171.524	0	1.88328	0	0.0109796	3.5521	0.00019107	0.99981	0.00038213	0.0011532	FALSE
GTGAGCTGCCTAAGAAATCA	ACP1	HGLibB_00508	68	20	0	0	205.441	51.2013	0	0	0	0	3.172	0.00075698	0.99924	0.001514	0.003023	FALSE
CCTGAAAACTGCTTCTGCAA	ACP1	HGLibB_00509	86	67	0	0	259.823	171.524	0	0	0	0	3.9096	4.6232e-05	0.99995	9.2464e-05	0.0004511	FALSE
AAAGCTAAAATTGAACTACT	ACP1	HGLibB_00510	101	141	0	21	305.141	360.969	0	39.5488	0	0.109563	3.6646	0.00012386	0.99988	0.00024772	0.00085379	FALSE
TTCTCTCAGCTGTACCGCCA	ACP2	HGLibB_00511	55	52	0	0	166.166	133.123	0	0	0	0	3.5235	0.00021297	0.99979	0.00042594	0.0012399	FALSE
GCTTCAACCCGAACATCTCG	ACP2	HGLibB_00512	57	26	0	0	172.208	66.5617	0	0	0	0	3.2922	0.00049706	0.9995	0.00099412	0.0022335	FALSE
CGTTCTGCAGCTGCTCATAA	ACP2	HGLibB_00513	18	21	0	0	54.3815	53.7614	0	0	0	0	2.7347	0.0031222	0.99688	0.0062444	0.0089721	FALSE
GTGTGGTCCATAGCCGAGCA	ACP5	HGLibB_00514	76	7	0	0	229.611	17.9205	0	0	0	0	2.9893	0.0013981	0.9986	0.0027961	0.0047607	FALSE
AGCCGTTGGGGACCTTGCGC	ACP5	HGLibB_00515	0	16	0	0	0	40.961	0	0	#DIV/0!	0	2.1968	0.014019	0.98598	0.028038	0.032805	FALSE
TGCCCTGCGCTTTGTAGCCG	ACP5	HGLibB_00516	84	109	0	0	253.78	279.047	0	0	0	0	4.1629	1.5713e-05	0.99998	3.1427e-05	0.00022894	FALSE
CTTCATCCTCCTGGACAACG	ACP6	HGLibB_00517	54	33	0	1	163.145	84.4821	0	1.88328	0	0.022292	3.348	0.00040701	0.99959	0.00081403	0.0019364	FALSE
CATTTGCTGCATGCCCACCT	ACP6	HGLibB_00518	329	291	0	0	993.974	744.979	0	0	0	0	6.1934	2.944e-10	1	5.8879e-10	2.1885e-07	FALSE
CAGACTGCCTCTTTACAGCC	ACP6	HGLibB_00519	83	38	0	0	250.759	97.2825	0	0	0	0	3.529	0.00020857	0.99979	0.00041715	0.0012223	FALSE
ACCAGAAATTGACTGCACTC	ACPL2	HGLibB_00520	33	69	0	0	99.6995	176.644	0	0	0	0	3.4514	0.00027886	0.99972	0.00055773	0.0014909	FALSE
GCAGCAGCAAGAAGCGGTTG	ACPL2	HGLibB_00521	34	24	0	3	102.721	61.4416	0	5.64983	0	0.0919546	2.6512	0.0040098	0.99599	0.0080195	0.011031	FALSE
GTCACAGGGGGCTCCGTCAC	ACPL2	HGLibB_00522	2	24	0	0	6.04239	61.4416	0	0	0	0	2.4374	0.0073963	0.9926	0.014793	0.018572	FALSE
AGGGCAGCAAGCCTTAGCCT	ACPP	HGLibB_00523	91	152	0	1	274.929	389.13	0	1.88328	0	0.00483971	4.4573	4.1501e-06	1	8.3002e-06	9.8834e-05	FALSE
ATGGAGCAGCATTATGAACT	ACPP	HGLibB_00524	49	53	0	0	148.039	135.683	0	0	0	0	3.4746	0.00025576	0.99974	0.00051152	0.0014052	FALSE
TGAGTCCTATAAACATGAAC	ACPP	HGLibB_00525	45	38	0	0	135.954	97.2825	0	0	0	0	3.2974	0.00048799	0.99951	0.00097598	0.0022043	FALSE
CTGGGTGGAAATGGCCGGCC	ACPT	HGLibB_00526	20	21	0	23	60.4239	53.7614	0	43.3154	0	0.805697	1.2732	0.10148	0.89852	0.20295	0.21418	FALSE
CGCTTCTCACCGTGGTCAGC	ACPT	HGLibB_00527	54	44	0	0	163.145	112.643	0	0	0	0	3.4481	0.00028232	0.99972	0.00056464	0.0015041	FALSE
CACCTCCTTGTGTGGGTCCA	ACPT	HGLibB_00528	116	92	0	3	350.459	235.526	0	5.64983	0	0.0239881	4.0249	2.8496e-05	0.99997	5.6993e-05	0.00033104	FALSE
GAACGCGCCCATTGTACCAC	ACR	HGLibB_00529	0	0	0	0	0	0	0	0	#DIV/0!	#DIV/0!	1.0511	0.14661	0.85339	0.29321	0.29665	FALSE
AAAATACAACTCTGCGACAG	ACR	HGLibB_00530	30	20	0	0	90.6359	51.2013	0	0	0	0	2.9156	0.0017751	0.99822	0.0035503	0.005722	FALSE
AATGAAGCGCCCACACGAAA	ACR	HGLibB_00531	20	2	0	0	60.4239	5.12013	0	0	0	0	2.4195	0.0077711	0.99223	0.015542	0.019398	FALSE
GTCTGATGAGAAACCGCAAT	ACRBP	HGLibB_00532	9	46	0	8	27.1908	117.763	0	15.0662	0	0.127937	2.0943	0.018115	0.98189	0.03623	0.041454	FALSE
TGTGAAGATGTCCGAGTCTC	ACRBP	HGLibB_00533	65	119	0	46	196.378	304.648	0	86.6307	0	0.284364	2.794	0.0026031	0.9974	0.0052061	0.0077512	FALSE
CACAGCCTTTCGTGGCAAGC	ACRBP	HGLibB_00534	37	52	0	1	111.784	133.123	0	1.88328	0	0.0141469	3.3408	0.00041764	0.99958	0.00083529	0.001971	FALSE
CAGAAGAGCTCCGAAGAGAC	ACRC	HGLibB_00535	59	18	0	4	178.251	46.0812	0	7.53311	0	0.163475	2.66	0.003907	0.99609	0.0078141	0.010791	FALSE
ACTCTACTTACAAGACCCAC	ACRC	HGLibB_00536	94	91	0	0	283.992	232.966	0	0	0	0	4.1245	1.8577e-05	0.99998	3.7154e-05	0.00025392	FALSE
AGTCAGCCTAATGAGCTTTC	ACRV1	HGLibB_00537	100	130	0	0	302.12	332.808	0	0	0	0	4.3949	5.5419e-06	0.99999	1.1084e-05	0.00011898	FALSE
CACACCCTTGAACCATGAAT	ACRV1	HGLibB_00538	51	1	0	0	154.081	2.56006	0	0	0	0	2.7698	0.0028045	0.9972	0.0056089	0.0082352	FALSE
ACTTCAGTTCAGCAACTTCC	ACRV1	HGLibB_00539	31	152	0	0	93.6571	389.13	0	0	0	0	3.4614	0.0002687	0.99973	0.0005374	0.0014542	FALSE
TTGACTCAGCATCACGCCCT	ACSBG1	HGLibB_00540	87	109	0	18	262.844	279.047	0	33.899	0	0.121481	3.3904	0.00034901	0.99965	0.00069802	0.0017365	FALSE
ATCACGACTGCCTTTAGATG	ACSBG1	HGLibB_00541	51	68	0	0	154.081	174.084	0	0	0	0	3.6143	0.00015059	0.99985	0.00030117	0.00097447	FALSE
AGAACCTCCTCCAAACAAGA	ACSBG1	HGLibB_00542	7	26	0	27	21.1484	66.5617	0	50.8485	0	0.76393	0.79596	0.21303	0.78697	0.42605	0.42954	FALSE
CTGGGTTTGGAGCGTTTCCA	ACSBG2	HGLibB_00543	24	0	0	0	72.5087	0	0	0	0	#DIV/0!	2.4478	0.0071872	0.99281	0.014374	0.018115	FALSE
GGAACCCCAAAGACTCAAGA	ACSBG2	HGLibB_00544	0	0	0	0	0	0	0	0	#DIV/0!	#DIV/0!	1.0511	0.14661	0.85339	0.29321	0.29665	FALSE
TTAGCTCCTTCTTGAGTCTT	ACSBG2	HGLibB_00545	59	126	0	25	178.251	322.568	0	47.0819	0	0.14596	3.1241	0.00089166	0.99911	0.0017833	0.0034022	FALSE
ACGACCAAGGCCTCTCGTTC	ACSF2	HGLibB_00546	55	88	0	18	166.166	225.286	0	33.899	0	0.150471	2.9105	0.0018042	0.9982	0.0036084	0.005796	FALSE
CATCCCGACGTAGACAGCCA	ACSF2	HGLibB_00547	62	65	0	8	187.314	166.404	0	15.0662	0	0.0905399	3.0956	0.00098217	0.99902	0.0019643	0.0036486	FALSE
CATCTACCCCGCAGAGCTCG	ACSF2	HGLibB_00548	26	41	0	0	78.5511	104.963	0	0	0	0	3.1054	0.00095014	0.99905	0.0019003	0.0035592	FALSE
AAACTGCACGCAAGAAATCC	ACSF3	HGLibB_00549	75	32	0	0	226.59	81.9221	0	0	0	0	3.4176	0.00031586	0.99968	0.00063171	0.0016214	FALSE
CGGTATGGCATGACCGAGAT	ACSF3	HGLibB_00550	20	16	0	0	60.4239	40.961	0	0	0	0	2.693	0.0035406	0.99646	0.0070812	0.0099442	FALSE
CTCCCGCTGCACCACGTCCA	ACSF3	HGLibB_00551	120	119	0	0	362.544	304.648	0	0	0	0	4.4658	3.9883e-06	1	7.9766e-06	9.6342e-05	FALSE
GGGTCTCGTGGCGTACCAGA	ACSL1	HGLibB_00552	21	20	0	0	63.4451	51.2013	0	0	0	0	2.769	0.0028115	0.99719	0.0056229	0.0082416	FALSE
GGTTTCCGAGAGCCTAAACA	ACSL1	HGLibB_00553	24	28	0	0	72.5087	71.6818	0	0	0	0	2.9302	0.0016939	0.99831	0.0033878	0.0055182	FALSE
AACCAGACCAACCCTATGAA	ACSL1	HGLibB_00554	36	122	0	1	108.763	312.328	0	1.88328	0	0.00602981	3.5814	0.00017089	0.99983	0.00034177	0.0010664	FALSE
TCACATAGTAACATTATTGC	ACSL3	HGLibB_00555	34	16	0	0	102.721	40.961	0	0	0	0	2.9253	0.0017204	0.99828	0.0034408	0.0055878	FALSE
TAACATACCCATGCTGGCCT	ACSL3	HGLibB_00556	60	20	0	0	181.272	51.2013	0	0	0	0	3.1574	0.00079592	0.9992	0.0015918	0.0031328	FALSE
GCAATGGTTTGCTATGAGGT	ACSL3	HGLibB_00557	7	40	0	0	21.1484	102.403	0	0	0	0	2.7711	0.002793	0.99721	0.005586	0.0082053	FALSE
AGGAAAGTTGTACTTAAAGC	ACSL4	HGLibB_00558	17	15	0	0	51.3603	38.401	0	0	0	0	2.6168	0.0044376	0.99556	0.0088752	0.011995	FALSE
CTGTGAATCTCAAATCCTTC	ACSL4	HGLibB_00559	52	122	0	0	157.102	312.328	0	0	0	0	3.9575	3.7875e-05	0.99996	7.5751e-05	0.00039766	FALSE
CATGCAATCAGTAGAAGAGT	ACSL4	HGLibB_00560	126	75	0	0	380.671	192.005	0	0	0	0	4.1248	1.855e-05	0.99998	3.7099e-05	0.00025392	FALSE
CAAAGAGGACTCGCTGTGTC	ACSL5	HGLibB_00561	44	36	0	0	132.933	92.1623	0	0	0	0	3.2677	0.00054215	0.99946	0.0010843	0.0023811	FALSE
AGAAGAGGTAAGACGGGTTG	ACSL5	HGLibB_00562	95	60	0	15	287.014	153.604	0	28.2492	0	0.183909	3.1591	0.00079123	0.99921	0.0015825	0.0031192	FALSE
TTTGTAAGATAGCCATCTGT	ACSL5	HGLibB_00563	37	14	0	0	111.784	35.8409	0	0	0	0	2.9418	0.0016313	0.99837	0.0032627	0.0053621	FALSE
GGCCTGCTACACATATTCCA	ACSL6	HGLibB_00564	2	51	0	0	6.04239	130.563	0	0	0	0	2.7293	0.0031732	0.99683	0.0063464	0.0091033	FALSE
AGCCTAAGCAGCCTTACCAG	ACSL6	HGLibB_00565	45	43	0	0	135.954	110.083	0	0	0	0	3.3444	0.00041229	0.99959	0.00082458	0.0019509	FALSE
CCTCCTGGTAGGACAGCCAC	ACSL6	HGLibB_00566	5	9	0	0	15.106	23.0406	0	0	0	0	2.1678	0.015087	0.98491	0.030173	0.035059	FALSE
ACAGGTCTGTGTGAAGACGT	ACSM1	HGLibB_00567	100	91	0	0	302.12	232.966	0	0	0	0	4.1676	1.5388e-05	0.99998	3.0777e-05	0.00022619	FALSE
AGGGTTGTAAGGCCAACCCA	ACSM1	HGLibB_00568	42	23	0	0	126.89	58.8815	0	0	0	0	3.1138	0.00092354	0.99908	0.0018471	0.0034865	FALSE
CAAGGTCTTTGACTTAACAC	ACSM1	HGLibB_00569	84	116	0	0	253.78	296.968	0	0	0	0	4.2054	1.3033e-05	0.99999	2.6067e-05	0.00020446	FALSE
AACGTCCTCTCGGGAGCCTG	ACSM2A	HGLibB_00570	69	31	0	0	208.463	79.362	0	0	0	0	3.3973	0.00034032	0.99966	0.00068064	0.0017081	FALSE
TGTCTGAGAAAAGCTGTGAT	ACSM2A	HGLibB_00571	44	76	0	0	132.933	194.565	0	0	0	0	3.6143	0.00015059	0.99985	0.00030118	0.00097447	FALSE
AGTAGCTTAATTCTCAGAGA	ACSM2A	HGLibB_00572	14	121	0	0	42.2967	309.768	0	0	0	0	3.1824	0.00073025	0.99927	0.0014605	0.0029409	FALSE
TTAGGTCTCATCTTTATGCC	ACSM2B	HGLibB_00573	155	430	0	16	468.285	1100.83	0	30.1324	0	0.0273725	3.9027	4.7558e-05	0.99995	9.5115e-05	0.00045992	FALSE
ATCCACCACTCATCACTGTG	ACSM2B	HGLibB_00574	320	255	0	93	966.783	652.817	0	175.145	0	0.268291	4.5573	2.5905e-06	1	5.1811e-06	7.3532e-05	FALSE
AGCTTACCCAGCATCCATCT	ACSM2B	HGLibB_00575	205	167	0	96	619.345	427.531	0	180.795	0	0.422881	3.5967	0.00016112	0.99984	0.00032224	0.0010232	FALSE
TTACTAACCTGTTCGCAGAC	ACSM3	HGLibB_00576	29	35	0	0	87.6147	89.6023	0	0	0	0	3.08	0.0010351	0.99896	0.0020702	0.003794	FALSE
GTTCTCTGATACAATCAGCT	ACSM3	HGLibB_00577	13	51	0	0	39.2756	130.563	0	0	0	0	3.0027	0.0013379	0.99866	0.0026757	0.0046048	FALSE
GGCATGACGTAGCATCTTCC	ACSM3	HGLibB_00578	5	45	0	0	15.106	115.203	0	0	0	0	2.754	0.0029433	0.99706	0.0058866	0.0085587	FALSE
TCAACCTACCTGGACATCAT	ACSM4	HGLibB_00579	173	188	0	54	522.667	481.292	0	101.697	0	0.2113	4.0501	2.5595e-05	0.99997	5.119e-05	0.00031118	FALSE
TGGGCAGAATCACGGCCAAA	ACSM4	HGLibB_00580	131	148	0	3	395.777	378.89	0	5.64983	0	0.0149116	4.445	4.3938e-06	1	8.7875e-06	0.0001025	FALSE
TGAAGTCCTCAGATATCATA	ACSM4	HGLibB_00581	45	63	0	0	135.954	161.284	0	0	0	0	3.517	0.0002182	0.99978	0.00043641	0.0012595	FALSE
GAGAAGTGGAAACACCAGAC	ACSM5	HGLibB_00582	2	30	0	0	6.04239	76.8019	0	0	0	0	2.5282	0.0057322	0.99427	0.011464	0.014923	FALSE
GCTGTGTCCCAACCATCTTT	ACSM5	HGLibB_00583	275	437	0	8	830.829	1118.75	0	15.0662	0	0.013467	6.1272	4.471e-10	1	8.942e-10	2.8251e-07	FALSE
CTGCACAAGCAGCCGAAAGA	ACSM5	HGLibB_00584	12	17	0	0	36.2544	43.5211	0	0	0	0	2.5549	0.0053105	0.99469	0.010621	0.013963	FALSE
TTCCTCCACTTCGCACCGCA	ACSS1	HGLibB_00585	76	186	0	0	229.611	476.172	0	0	0	0	4.2356	1.1396e-05	0.99999	2.2792e-05	0.00018777	FALSE
GCCGGCCATGCGGTGCGAAG	ACSS1	HGLibB_00586	17	105	0	1	51.3603	268.807	0	1.88328	0	0.00700606	3.2065	0.0006718	0.99933	0.0013436	0.0027707	FALSE
TGGCGCGGGACACTCTCGTG	ACSS1	HGLibB_00587	77	95	0	0	232.632	243.206	0	0	0	0	4.0233	2.8698e-05	0.99997	5.7395e-05	0.00033258	FALSE
GACTACATCCAGAATGCACC	ACSS2	HGLibB_00588	0	0	0	0	0	0	0	0	#DIV/0!	#DIV/0!	1.0511	0.14661	0.85339	0.29321	0.29665	FALSE
GCTCAGAATGACCATGACCT	ACSS2	HGLibB_00589	54	48	0	0	163.145	122.883	0	0	0	0	3.4812	0.00024955	0.99975	0.0004991	0.0013811	FALSE
TACAACTTTGATGTGACTAA	ACSS2	HGLibB_00590	174	141	0	0	525.688	360.969	0	0	0	0	4.897	4.8644e-07	1	9.7288e-07	2.6162e-05	FALSE
GTTGCTTTAGTGTTTGTAAC	ACSS3	HGLibB_00591	108	165	0	6	326.289	422.411	0	11.2997	0	0.0267504	4.2431	1.1022e-05	0.99999	2.2043e-05	0.00018392	FALSE
GTTGATCGTCATATTGAAAA	ACSS3	HGLibB_00592	0	6	0	0	0	15.3604	0	0	#DIV/0!	0	1.7489	0.040156	0.95984	0.080312	0.087505	FALSE
TGTGTAGGAGGCGGTTCCTT	ACSS3	HGLibB_00593	2	11	0	0	6.04239	28.1607	0	0	0	0	2.115	0.017215	0.98279	0.03443	0.039577	FALSE
GTTGTGGGTGACGCCGTCGC	ACTA1	HGLibB_00594	11	18	0	0	33.2332	46.0812	0	0	0	0	2.5478	0.005421	0.99458	0.010842	0.01422	FALSE
CAACGTGCCCGCCATGTACG	ACTA1	HGLibB_00595	161	308	0	0	486.413	788.5	0	0	0	0	5.3081	5.5381e-08	1	1.1076e-07	6.641e-06	FALSE
CAACGAGCGCTTCCGCTGCC	ACTA1	HGLibB_00596	18	4	0	0	54.3815	10.2403	0	0	0	0	2.4314	0.0075194	0.99248	0.015039	0.018842	FALSE
CTGAAGTACCCGATAGAACA	ACTA2	HGLibB_00597	66	27	0	0	199.399	69.1218	0	0	0	0	3.313	0.00046144	0.99954	0.00092289	0.0021204	FALSE
TCAGGGGTGCCTCCGTGAGC	ACTA2	HGLibB_00598	28	8	0	0	84.5935	20.4805	0	0	0	0	2.7063	0.0034018	0.9966	0.0068035	0.0096326	FALSE
TTGTCTCCCAGGCATCGTGC	ACTA2	HGLibB_00599	28	42	0	0	84.5935	107.523	0	0	0	0	3.1426	0.00083713	0.99916	0.0016743	0.003248	FALSE
CGTACAGGGATAGCACAGCC	ACTB	HGLibB_00600	3	0	0	0	9.06359	0	0	0	0	#DIV/0!	1.5303	0.062974	0.93703	0.12595	0.13488	FALSE
CACCTTGATCTTCATTGTGC	ACTB	HGLibB_00601	42	54	0	12	126.89	138.244	0	22.5993	0	0.163475	2.5891	0.0048111	0.99519	0.0096222	0.012848	FALSE
CTCTCAGGCATGGAGTCCTG	ACTB	HGLibB_00602	0	3	0	0	0	7.68019	0	0	#DIV/0!	0	1.48	0.069439	0.93056	0.13888	0.14815	FALSE
TCGAGGACGCCCTATCATGG	ACTBL2	HGLibB_00603	175	198	0	0	528.709	506.893	0	0	0	0	5.1598	1.2364e-07	1	2.4727e-07	1.1021e-05	FALSE
GGAAGTTCATAGCTCCGTTC	ACTBL2	HGLibB_00604	44	82	0	0	132.933	209.925	0	0	0	0	3.6596	0.0001263	0.99987	0.00025261	0.00086364	FALSE
TCGGAAGCGTTCATTCCCAA	ACTBL2	HGLibB_00605	54	110	0	0	163.145	281.607	0	0	0	0	3.9437	4.0112e-05	0.99996	8.0225e-05	0.00041157	FALSE
GTGTGACATTGATATCCGCA	ACTC1	HGLibB_00606	6	124	0	0	18.1272	317.448	0	0	0	0	3.0836	0.0010226	0.99898	0.0020451	0.0037599	FALSE
CTACAACTCACCAATGAAGG	ACTC1	HGLibB_00607	2	8	0	0	6.04239	20.4805	0	0	0	0	1.9913	0.023223	0.97678	0.046447	0.052181	FALSE
GTGCTATCCCTGTATGCTTC	ACTC1	HGLibB_00608	121	134	0	2	365.565	343.049	0	3.76655	0	0.0109796	4.3989	5.4402e-06	0.99999	1.088e-05	0.00011752	FALSE
CCCCTAGGTATGGAATCTTG	ACTG1	HGLibB_00609	6	22	0	0	18.1272	56.3214	0	0	0	0	2.5109	0.0060215	0.99398	0.012043	0.015548	FALSE
CAACACCTACCCAGGAAGGA	ACTG1	HGLibB_00610	0	0	0	0	0	0	0	0	#DIV/0!	#DIV/0!	1.0511	0.14661	0.85339	0.29321	0.29665	FALSE
AGCTGTAGCCTCGCTCAGTG	ACTG1	HGLibB_00611	46	130	0	10	138.975	332.808	0	18.8328	0	0.0565874	3.132	0.000868	0.99913	0.001736	0.0033415	FALSE
TGAGCACGCACCTGGTGGCG	ACTG2	HGLibB_00612	0	0	0	0	0	0	0	0	#DIV/0!	#DIV/0!	1.0511	0.14661	0.85339	0.29321	0.29665	FALSE
TCTGTCCACAGGCATCGTCC	ACTG2	HGLibB_00613	58	16	0	0	175.229	40.961	0	0	0	0	3.0725	0.0010615	0.99894	0.0021229	0.0038743	FALSE
GGTCACGGCCAGCCAAGTCC	ACTG2	HGLibB_00614	0	5	0	0	0	12.8003	0	0	#DIV/0!	0	1.6873	0.045771	0.95423	0.091543	0.099206	FALSE
CCACGAGTGACCCGCGTAGA	ACTL10	HGLibB_00615	41	14	0	0	123.869	35.8409	0	0	0	0	2.9635	0.0015206	0.99848	0.0030413	0.0050737	FALSE
ACATGGCCCGAGTTATCCAG	ACTL10	HGLibB_00616	57	27	0	0	172.208	69.1218	0	0	0	0	3.3104	0.00046578	0.99953	0.00093156	0.0021308	FALSE
GGGCCGCGTAGCCGTGCCGC	ACTL10	HGLibB_00617	2	54	0	0	6.04239	138.244	0	0	0	0	2.7485	0.0029938	0.99701	0.0059875	0.008679	FALSE
GTACCGAAGCTTGAAAATCC	ACTL6A	HGLibB_00618	0	0	0	0	0	0	0	0	#DIV/0!	#DIV/0!	1.0511	0.14661	0.85339	0.29321	0.29665	FALSE
TCTCAGGAAGCTGTTCGTGA	ACTL6A	HGLibB_00619	9	26	0	0	27.1908	66.5617	0	0	0	0	2.6493	0.0040325	0.99597	0.0080649	0.011069	FALSE
TTACTCACAGTGTGTTATCC	ACTL6A	HGLibB_00620	0	69	0	0	0	176.644	0	0	#DIV/0!	0	2.8052	0.0025143	0.99749	0.0050286	0.0075412	FALSE
GGCTCCTTCTCAGTCCGCGC	ACTL6B	HGLibB_00621	5	41	0	0	15.106	104.963	0	0	0	0	2.7243	0.0032216	0.99678	0.0064432	0.0092135	FALSE
TCCCCGCACAGATGAGGTGG	ACTL6B	HGLibB_00622	79	22	0	18	238.675	56.3214	0	33.899	0	0.601884	2.1946	0.014096	0.9859	0.028193	0.032977	FALSE
GCAGGGCATTGGTGTCGATG	ACTL6B	HGLibB_00623	34	14	0	0	102.721	35.8409	0	0	0	0	2.9008	0.001861	0.99814	0.0037221	0.0059438	FALSE
CAAAGGATAACCCTCGTAGA	ACTL7A	HGLibB_00624	69	9	0	0	208.463	23.0406	0	0	0	0	2.9883	0.0014028	0.9986	0.0028055	0.0047747	FALSE
CGTGTTCCTCGTACTCAAAG	ACTL7A	HGLibB_00625	134	107	0	60	404.84	273.927	0	112.997	0	0.412506	3.1807	0.00073448	0.99927	0.001469	0.0029556	FALSE
GTGTCCCAATGACACCCCGC	ACTL7A	HGLibB_00626	19	111	0	3	57.4027	284.167	0	5.64983	0	0.0198821	2.9132	0.0017888	0.99821	0.0035775	0.005762	FALSE
ATCCGAGGGCGACGTGCTGC	ACTL7B	HGLibB_00627	17	41	0	0	51.3603	104.963	0	0	0	0	2.9822	0.0014311	0.99857	0.0028622	0.0048441	FALSE
GCCCGGCAGCACGTCGCCCT	ACTL7B	HGLibB_00628	64	81	0	0	193.357	207.365	0	0	0	0	3.8231	6.5904e-05	0.99993	0.00013181	0.00056606	FALSE
ATAGTGATGAGTTTGCCGTC	ACTL7B	HGLibB_00629	42	46	0	0	126.89	117.763	0	0	0	0	3.3408	0.00041763	0.99958	0.00083527	0.001971	FALSE
CACACGCCTACGGGCATAGC	ACTL8	HGLibB_00630	39	4	0	0	117.827	10.2403	0	0	0	0	2.7217	0.0032473	0.99675	0.0064946	0.0092644	FALSE
ACGGATTCCACAATGGCCCG	ACTL8	HGLibB_00631	8	61	0	0	24.1696	156.164	0	0	0	0	2.9166	0.0017693	0.99823	0.0035385	0.0057132	FALSE
CCGCTCGATGGGGTAGCTAA	ACTL8	HGLibB_00632	10	36	0	0	30.212	92.1623	0	0	0	0	2.813	0.0024542	0.99755	0.0049085	0.0073903	FALSE
CCTGCGCAGCGGCATCGTCG	ACTL9	HGLibB_00633	29	38	0	1	87.6147	97.2825	0	1.88328	0	0.0193589	3.1096	0.00093675	0.99906	0.0018735	0.0035229	FALSE
CCACGACGATGCCGCTGCGC	ACTL9	HGLibB_00634	20	15	0	1	60.4239	38.401	0	1.88328	0	0.0490424	2.6746	0.0037414	0.99626	0.0074829	0.010416	FALSE
GTCCGCTTGTACTCCTGCTC	ACTL9	HGLibB_00635	67	141	0	0	202.42	360.969	0	0	0	0	4.2333	1.1516e-05	0.99999	2.3031e-05	0.00018893	FALSE
TGGCATACTCCAAGTACAGC	ACTN1	HGLibB_00636	148	78	0	0	447.137	199.685	0	0	0	0	4.0703	2.3476e-05	0.99998	4.6952e-05	0.00029478	FALSE
TAACTCCCACCTCCGGAAGG	ACTN1	HGLibB_00637	79	87	0	0	238.675	222.726	0	0	0	0	3.9877	3.3359e-05	0.99997	6.6718e-05	0.00036573	FALSE
GCTGGCCTCACCGTCAGTCC	ACTN1	HGLibB_00638	28	16	0	0	84.5935	40.961	0	0	0	0	2.8343	0.0022961	0.9977	0.0045923	0.0070099	FALSE
AAAGGCTGCCCAAACCTGAC	ACTN2	HGLibB_00639	55	40	0	0	166.166	102.403	0	0	0	0	3.421	0.00031191	0.99969	0.00062382	0.0016083	FALSE
TATCCTGAATAGCAAAGCGA	ACTN2	HGLibB_00640	77	12	0	0	232.632	30.7208	0	0	0	0	3.0637	0.001093	0.99891	0.002186	0.0039574	FALSE
CCTCTCACCTTCAGCGCCAA	ACTN2	HGLibB_00641	53	42	0	0	160.123	107.523	0	0	0	0	3.421	0.00031191	0.99969	0.00062382	0.0016083	FALSE
CAACAATGTGAACAAAGCGC	ACTN4	HGLibB_00642	30	9	0	0	90.6359	23.0406	0	0	0	0	2.7578	0.0029096	0.99709	0.0058192	0.0084784	FALSE
ACTCTCATCTTCCCCCGCTC	ACTN4	HGLibB_00643	86	130	0	0	259.823	332.808	0	0	0	0	4.3018	8.4701e-06	0.99999	1.694e-05	0.00015546	FALSE
CATCCTTAGGTTCGCCATCC	ACTN4	HGLibB_00644	64	106	0	10	193.357	271.367	0	18.8328	0	0.0693997	3.3698	0.00037617	0.99962	0.00075235	0.0018311	FALSE
CCTAGTGTGATAAAAAGAGC	ACTR10	HGLibB_00645	18	11	0	0	54.3815	28.1607	0	0	0	0	2.5691	0.0050982	0.9949	0.010196	0.013491	FALSE
AATGTTGACTATCCATTAGA	ACTR10	HGLibB_00646	0	3	0	0	0	7.68019	0	0	#DIV/0!	0	1.48	0.069439	0.93056	0.13888	0.14815	FALSE
CTTACCTGAAATATAGTATG	ACTR10	HGLibB_00647	5	0	0	0	15.106	0	0	0	0	#DIV/0!	1.7489	0.040152	0.95985	0.080304	0.087505	FALSE
GCTTTCAATCCGCTATCCCA	ACTR1A	HGLibB_00648	28	13	0	3	84.5935	33.2808	0	5.64983	0	0.169762	2.3951	0.008309	0.99169	0.016618	0.020576	FALSE
GGTTTAAAGGCGCCTCAGTC	ACTR1A	HGLibB_00649	20	0	0	0	60.4239	0	0	0	0	#DIV/0!	2.3637	0.0090463	0.99095	0.018093	0.022182	FALSE
AGCATGGCATCGTCAAGGAT	ACTR1A	HGLibB_00650	4	0	0	0	12.0848	0	0	0	0	#DIV/0!	1.6531	0.049158	0.95084	0.098316	0.10619	FALSE
AGCACGGCGTGGTGCGAGAC	ACTR1B	HGLibB_00651	0	0	0	25	0	0	0	47.0819	#DIV/0!	#DIV/0!	1.5743	0.89367	0.10633	0.21267	0.22432	TRUE
GAACAGGGCCGGCACGTTGA	ACTR1B	HGLibB_00652	11	31	0	0	33.2332	79.362	0	0	0	0	2.7577	0.0029108	0.99709	0.0058215	0.0084784	FALSE
GGTTCGGGGGTGATTAAAGC	ACTR1B	HGLibB_00653	35	8	0	0	105.742	20.4805	0	0	0	0	2.7731	0.002776	0.99722	0.005552	0.0081605	FALSE
GATTTCAATGTTTCCCACTT	ACTR2	HGLibB_00654	76	33	0	0	229.611	84.4821	0	0	0	0	3.433	0.00029842	0.9997	0.00059684	0.0015613	FALSE
CGTACAAAGTCAGAACTGCC	ACTR2	HGLibB_00655	0	21	0	0	0	53.7614	0	0	#DIV/0!	0	2.3179	0.010226	0.98977	0.020453	0.024699	FALSE
CTACATATACACCGGAAAAC	ACTR2	HGLibB_00656	57	8	0	0	172.208	20.4805	0	0	0	0	2.9158	0.0017741	0.99823	0.0035481	0.005722	FALSE
CATACCTTTGTTGCATATGT	ACTR3	HGLibB_00657	124	29	0	0	374.628	74.2419	0	0	0	0	3.3606	0.0003888	0.99961	0.0007776	0.0018757	FALSE
ACGTCCAAAGTCCCTGAACA	ACTR3	HGLibB_00658	22	45	0	37	66.4663	115.203	0	69.6813	0	0.604857	1.404	0.080162	0.91984	0.16032	0.1708	FALSE
GCTATAAATACCTTGTAGAG	ACTR3	HGLibB_00659	35	4	0	0	105.742	10.2403	0	0	0	0	2.6838	0.0036397	0.99636	0.0072794	0.010189	FALSE
TACTCACCATTAAAAAATAA	ACTR3B	HGLibB_00660	33	106	0	0	99.6995	271.367	0	0	0	0	3.5407	0.00019955	0.9998	0.0003991	0.0011872	FALSE
CTCCAGTGGCCGATACGACA	ACTR3B	HGLibB_00661	12	43	0	0	36.2544	110.083	0	0	0	0	2.935	0.0016679	0.99833	0.0033358	0.005451	FALSE
TGAACTGCAATGTAGAGTCC	ACTR3B	HGLibB_00662	7	8	2	0	21.1484	20.4805	3.7894	0	0.179182	0	1.9059	0.028333	0.97167	0.056666	0.063056	FALSE
TGCTTACCACTGGGATAACA	ACTR3C	HGLibB_00663	54	72	0	0	163.145	184.325	0	0	0	0	3.6715	0.00012056	0.99988	0.00024111	0.00083857	FALSE
TAGGCAGAAGGTTATGTAAT	ACTR3C	HGLibB_00664	20	102	0	0	60.4239	261.127	0	0	0	0	3.2583	0.00056045	0.99944	0.0011209	0.0024381	FALSE
ATCAAACACATCCCGATTGC	ACTR3C	HGLibB_00665	24	3	0	0	72.5087	7.68019	0	0	0	0	2.5283	0.0057302	0.99427	0.01146	0.014922	FALSE
CCAAAGAACTCGATGTGCAG	ACTR5	HGLibB_00666	26	32	0	0	78.5511	81.9221	0	0	0	0	3.0051	0.0013275	0.99867	0.0026551	0.0045753	FALSE
TGTCTACCACATCCACCTCG	ACTR5	HGLibB_00667	145	115	0	1	438.073	294.407	0	1.88328	0	0.00639684	4.5985	2.1281e-06	1	4.2561e-06	6.5122e-05	FALSE
CCACTGCACATCGAGTTCTT	ACTR5	HGLibB_00668	114	146	0	5	344.416	373.769	0	9.41639	0	0.025193	4.2274	1.182e-05	0.99999	2.364e-05	0.00019231	FALSE
AGATGTATGCTATGTGTCTC	ACTR6	HGLibB_00669	114	94	0	0	344.416	240.646	0	0	0	0	4.2837	9.1888e-06	0.99999	1.8378e-05	0.00016378	FALSE
TCCCCTTGCAGGATAAATGT	ACTR6	HGLibB_00670	22	0	0	0	66.4663	0	0	0	0	#DIV/0!	2.4048	0.0080918	0.99191	0.016184	0.02009	FALSE
TGTTAGGCAGCTACATGTTA	ACTR6	HGLibB_00671	1	9	0	6	3.0212	23.0406	0	11.2997	0	0.490424	1.0574	0.14516	0.85484	0.29032	0.29665	FALSE
TCTTCTCCTACTAAATACTC	ACTR8	HGLibB_00672	19	54	0	9	57.4027	138.244	0	16.9495	0	0.122606	2.3928	0.0083596	0.99164	0.016719	0.020694	FALSE
AAATGGTGGATCAAGCAATA	ACTR8	HGLibB_00673	68	58	0	0	205.441	148.484	0	0	0	0	3.6893	0.00011245	0.99989	0.0002249	0.0008026	FALSE
CGAACCTGTTCAGGGGACAC	ACTR8	HGLibB_00674	4	9	0	0	12.0848	23.0406	0	0	0	0	2.1287	0.016641	0.98336	0.033281	0.038328	FALSE
CCATGTCATCAGCTCCGTCT	ACTRT1	HGLibB_00675	230	251	0	0	694.875	642.576	0	0	0	0	5.6382	8.5943e-09	1	1.7189e-08	1.9908e-06	FALSE
TTGCACTACCCCATTGAGCG	ACTRT1	HGLibB_00676	197	182	0	0	595.176	465.932	0	0	0	0	5.2019	9.8634e-08	1	1.9727e-07	9.5651e-06	FALSE
TGTTACCAGTCCACGCTCAA	ACTRT1	HGLibB_00677	191	227	0	1	577.049	581.135	0	1.88328	0	0.00324069	5.3607	4.1451e-08	1	8.2902e-08	5.5335e-06	FALSE
TGATGTCCCTGCCCGCCACG	ACTRT2	HGLibB_00678	189	20	0	51	571.006	51.2013	0	96.0471	0	1.87587	1.9191	0.027485	0.97252	0.05497	0.061228	FALSE
GGAGTTTGGACCCCGGCACA	ACTRT2	HGLibB_00679	8	0	0	0	24.1696	0	0	0	0	#DIV/0!	1.9553	0.025275	0.97472	0.050551	0.05654	FALSE
GAGCCCCGGGCTCTCGAATA	ACTRT2	HGLibB_00680	9	0	0	0	27.1908	0	0	0	0	#DIV/0!	2.0085	0.022296	0.9777	0.044593	0.05027	FALSE
TCCGTGTCATATGAACCTTG	ACTRT3	HGLibB_00681	123	165	0	1	371.607	422.411	0	1.88328	0	0.0044584	4.7214	1.171e-06	1	2.342e-06	4.4787e-05	FALSE
GGGCGGGCTAGAACTCTGCG	ACTRT3	HGLibB_00682	25	7	0	0	75.5299	17.9205	0	0	0	0	2.6494	0.0040321	0.99597	0.0080641	0.011069	FALSE
CGCAGAGTTCTAGCCCGCCC	ACTRT3	HGLibB_00683	45	57	0	0	135.954	145.924	0	0	0	0	3.468	0.00026214	0.99974	0.00052428	0.0014289	FALSE
CAAGCCGTGGAGTGCTGCCA	ACVR1	HGLibB_00684	109	59	0	0	329.31	151.044	0	0	0	0	3.8826	5.1682e-05	0.99995	0.00010336	0.00048408	FALSE
AGTCACTTACCTTCCATACT	ACVR1	HGLibB_00685	325	217	0	25	981.889	555.534	0	47.0819	0	0.0847507	4.5385	2.8328e-06	1	5.6656e-06	7.7864e-05	FALSE
TGCTCTCCCCTCCCCTAGTA	ACVR1	HGLibB_00686	276	232	0	4	833.85	593.935	0	7.53311	0	0.0126834	5.5212	1.6831e-08	1	3.3663e-08	3.128e-06	FALSE
GCTACACTGACTACTGCAAC	ACVR1B	HGLibB_00687	75	107	0	3	226.59	273.927	0	5.64983	0	0.0206253	3.8118	6.8967e-05	0.99993	0.00013793	0.00058287	FALSE
CCTCTTTGTCCAGCGCACAG	ACVR1B	HGLibB_00688	82	193	0	4	247.738	494.093	0	7.53311	0	0.0152464	4.0036	3.1193e-05	0.99997	6.2386e-05	0.0003511	FALSE
GAGCTGGTAGGCATCATCGC	ACVR1B	HGLibB_00689	0	11	0	0	0	28.1607	0	0	#DIV/0!	0	2.025	0.021433	0.97857	0.042866	0.048443	FALSE
TGCAAGGACGATTGTGCTTC	ACVR1C	HGLibB_00690	158	44	0	12	477.349	112.643	0	22.5993	0	0.200628	2.7988	0.0025649	0.99744	0.0051297	0.0076608	FALSE
AAGACTTGAGCATTCAGTTC	ACVR1C	HGLibB_00691	61	13	0	0	184.293	33.2808	0	0	0	0	3.0227	0.0012528	0.99875	0.0025055	0.0043793	FALSE
GCATCAGTCATGCTAACCAA	ACVR1C	HGLibB_00692	40	19	0	0	120.848	48.6412	0	0	0	0	3.0453	0.0011623	0.99884	0.0023245	0.0041394	FALSE
CCACATATTCGTTAAGCAAC	ACVR2A	HGLibB_00693	56	71	0	23	169.187	181.765	0	43.3154	0	0.238305	2.6491	0.0040354	0.99596	0.0080709	0.011076	FALSE
CGCTGTGTGACTTCCATCTC	ACVR2A	HGLibB_00694	160	129	0	14	483.391	330.248	0	26.3659	0	0.0798365	4.1533	1.6384e-05	0.99998	3.2769e-05	0.00023455	FALSE
CAGCAACAAAAATATACTTC	ACVR2A	HGLibB_00695	30	26	0	0	90.6359	66.5617	0	0	0	0	2.9914	0.0013885	0.99861	0.0027771	0.0047337	FALSE
CGGCGCACAGCGATCCCCAG	ACVR2B	HGLibB_00696	32	23	0	22	96.6783	58.8815	0	41.4321	0	0.703652	1.6641	0.048046	0.95195	0.096093	0.10407	FALSE
CACAGCAGCAGAAGTACACC	ACVR2B	HGLibB_00697	2	4	0	0	6.04239	10.2403	0	0	0	0	1.7768	0.0378	0.9622	0.0756	0.082813	FALSE
ACGCTTCACTCATTTGCCAG	ACVR2B	HGLibB_00698	35	33	0	0	105.742	84.4821	0	0	0	0	3.1304	0.00087298	0.99913	0.001746	0.0033512	FALSE
CCCGCCACACTTCGCCATAG	ACVRL1	HGLibB_00699	151	139	0	1	456.201	355.849	0	1.88328	0	0.00529235	4.7562	9.863e-07	1	1.9726e-06	4.0402e-05	FALSE
TGGGCCCTCACCATTCACGA	ACVRL1	HGLibB_00700	92	19	0	5	277.95	48.6412	0	9.41639	0	0.193589	2.7231	0.0032337	0.99677	0.0064675	0.0092351	FALSE
CTTGAAGTCGCGGTGGGCAA	ACVRL1	HGLibB_00701	6	0	0	0	18.1272	0	0	0	0	#DIV/0!	1.8281	0.03377	0.96623	0.067541	0.074242	FALSE
GGTCACCCTAGAGTTTGCTC	ACY1	HGLibB_00702	3	22	0	0	9.06359	56.3214	0	0	0	0	2.4397	0.0073489	0.99265	0.014698	0.018465	FALSE
CCTGGGCTGTCAGAAAGTAG	ACY1	HGLibB_00703	42	34	0	1	126.89	87.0422	0	1.88328	0	0.0216364	3.2259	0.00062786	0.99937	0.0012557	0.0026396	FALSE
TGACCCCCTCGCCAGCTGCC	ACY1	HGLibB_00704	149	64	0	6	450.158	163.844	0	11.2997	0	0.0689659	3.3667	0.00038031	0.99962	0.00076062	0.0018457	FALSE
TCTTCCTGTACCAGCGGTCT	ACY3	HGLibB_00705	210	131	0	0	634.451	335.368	0	0	0	0	4.646	1.692e-06	1	3.384e-06	5.6353e-05	FALSE
GTCACCTCATATGGGTCGTC	ACY3	HGLibB_00706	21	47	0	0	63.4451	120.323	0	0	0	0	3.1012	0.00096376	0.99904	0.0019275	0.0035995	FALSE
GGTGCATGGCAAAGACTTCG	ACY3	HGLibB_00707	131	32	0	5	395.777	81.9221	0	9.41639	0	0.114943	2.9546	0.0015654	0.99843	0.0031308	0.0051962	FALSE
AGCTTTGCTACCAGTTATGC	ACYP1	HGLibB_00708	3	4	0	0	9.06359	10.2403	0	0	0	0	1.8517	0.032035	0.96797	0.06407	0.070761	FALSE
AGGAAACACCCTGATATCAG	ACYP1	HGLibB_00709	101	88	0	7	305.141	225.286	0	13.1829	0	0.0585165	3.6747	0.00011904	0.99988	0.00023809	0.00083246	FALSE
GCTTCCAACCTTGCTCAGCC	ACYP2	HGLibB_00710	42	41	0	0	126.89	104.963	0	0	0	0	3.2937	0.00049442	0.99951	0.00098885	0.0022239	FALSE
TGGGTGAAGAATACCAGCAA	ACYP2	HGLibB_00711	65	10	0	0	196.378	25.6006	0	0	0	0	2.9908	0.0013912	0.99861	0.0027824	0.0047419	FALSE
ATGGAATTGACTTTGTCTTC	ACYP2	HGLibB_00712	149	214	0	0	450.158	547.854	0	0	0	0	5.0947	1.7466e-07	1	3.4931e-07	1.371e-05	FALSE
AGGCATGTAGTAGTCAAACT	ADA	HGLibB_00713	76	22	0	0	229.611	56.3214	0	0	0	0	3.2203	0.00064024	0.99936	0.0012805	0.0026813	FALSE
AGCCCCTCTGCTGTGTTAGC	ADA	HGLibB_00714	7	20	0	0	21.1484	51.2013	0	0	0	0	2.4956	0.0062864	0.99371	0.012573	0.016129	FALSE
TTACCTGCCATAGTATAAGA	ADA	HGLibB_00715	52	25	0	0	157.102	64.0016	0	0	0	0	3.2526	0.00057169	0.99943	0.0011434	0.0024725	FALSE
CCTGAAATATAGCAGTTCAT	ADAD1	HGLibB_00716	140	117	0	42	422.967	299.528	0	79.0976	0	0.264075	3.5156	0.00021935	0.99978	0.00043869	0.001265	FALSE
CCAATGAACTGCTATATTTC	ADAD1	HGLibB_00717	91	97	0	0	274.929	248.326	0	0	0	0	4.139	1.7444e-05	0.99998	3.4888e-05	0.00024395	FALSE
TATGTTTCAAAAGTACATTA	ADAD1	HGLibB_00718	65	144	0	0	196.378	368.649	0	0	0	0	4.1803	1.4558e-05	0.99999	2.9116e-05	0.00021913	FALSE
TTGCTATTCGCAGTGCCCGC	ADAD2	HGLibB_00719	67	74	0	0	202.42	189.445	0	0	0	0	3.7981	7.2906e-05	0.99993	0.00014581	0.00060383	FALSE
CGGTTTGCCCAACTTGAGTC	ADAD2	HGLibB_00720	21	0	0	0	63.4451	0	0	0	0	#DIV/0!	2.3848	0.008545	0.99146	0.01709	0.021075	FALSE
ACGCTGCGCAGCGCTGCTCA	ADAD2	HGLibB_00721	21	57	0	0	63.4451	145.924	0	0	0	0	3.2065	0.0006718	0.99933	0.0013436	0.0027707	FALSE
CCCAGAAGAGAAAATGCTAC	ADAL	HGLibB_00722	22	8	0	0	66.4663	20.4805	0	0	0	0	2.5967	0.0047061	0.99529	0.0094122	0.012615	FALSE
CTATTCTGAATTGCCAAAAG	ADAL	HGLibB_00723	0	0	0	0	0	0	0	0	#DIV/0!	#DIV/0!	1.0511	0.14661	0.85339	0.29321	0.29665	FALSE
ATAAAAGAATTTGCAGATGA	ADAL	HGLibB_00724	19	21	0	0	57.4027	53.7614	0	0	0	0	2.752	0.0029618	0.99704	0.0059236	0.0085979	FALSE
CGTCTAGATTTCCATGCCCA	ADAM10	HGLibB_00725	143	171	0	7	432.031	437.771	0	13.1829	0	0.0301138	4.4571	4.1547e-06	1	8.3094e-06	9.8901e-05	FALSE
TGATCTGCACAGCCCCCCTG	ADAM10	HGLibB_00726	291	262	0	0	879.168	670.737	0	0	0	0	5.9411	1.4155e-09	1	2.831e-09	6.1215e-07	FALSE
TTAGACTATCCCCATAAATA	ADAM10	HGLibB_00727	40	85	0	0	120.848	217.606	0	0	0	0	3.6476	0.00013234	0.99987	0.00026468	0.00089099	FALSE
CGGAGCTCTCCCTAACCAGA	ADAM11	HGLibB_00728	5	37	0	2	15.106	94.7224	0	3.76655	0	0.0397641	2.4429	0.007284	0.99272	0.014568	0.01835	FALSE
CTGGGATGACGAAACTCACC	ADAM11	HGLibB_00729	17	22	0	0	51.3603	56.3214	0	0	0	0	2.7288	0.0031781	0.99682	0.0063561	0.0091033	FALSE
CTTCAACTCAAACTTCACCC	ADAM11	HGLibB_00730	68	4	0	0	205.441	10.2403	0	0	0	0	2.9111	0.001801	0.9982	0.003602	0.0057936	FALSE
TGCTGAATATTCGACTACAA	ADAM12	HGLibB_00731	55	76	0	7	166.166	194.565	0	13.1829	0	0.067756	3.1717	0.00075783	0.99924	0.0015157	0.003026	FALSE
AGTGAAGAGCTTCGACTCCA	ADAM12	HGLibB_00732	108	34	0	0	326.289	87.0422	0	0	0	0	3.4306	0.00030113	0.9997	0.00060225	0.0015698	FALSE
AGTCGAATATTCAGCACTTC	ADAM12	HGLibB_00733	64	87	0	11	193.357	222.726	0	20.716	0	0.0930115	3.1861	0.00072096	0.99928	0.0014419	0.0029135	FALSE
TGCCCATCGGGTGACCTGCC	ADAM15	HGLibB_00734	162	222	0	0	489.434	568.334	0	0	0	0	5.1952	1.0227e-07	1	2.0453e-07	9.7854e-06	FALSE
GGACGGTGACAGTCATATCC	ADAM15	HGLibB_00735	113	65	0	0	341.395	166.404	0	0	0	0	3.9852	3.3715e-05	0.99997	6.7431e-05	0.00036786	FALSE
GCAGGTCACCCGATGGGCAC	ADAM15	HGLibB_00736	24	10	0	0	72.5087	25.6006	0	0	0	0	2.6808	0.0036728	0.99633	0.0073457	0.010257	FALSE
ATCTAATATCCAGCAGCATT	ADAM17	HGLibB_00737	51	22	0	0	154.081	56.3214	0	0	0	0	3.184	0.00072622	0.99927	0.0014524	0.0029314	FALSE
TAACATCATCATCTCTTATG	ADAM17	HGLibB_00738	94	264	0	50	283.992	675.857	0	94.1639	0	0.139325	3.0764	0.0010476	0.99895	0.0020953	0.0038344	FALSE
AAAGCGAGTACACTGTAAAA	ADAM17	HGLibB_00739	31	52	0	0	93.6571	133.123	0	0	0	0	3.2751	0.00052804	0.99947	0.0010561	0.0023352	FALSE
GCAGTCTTCCAAGCTCAGTG	ADAM18	HGLibB_00740	5	23	0	0	15.106	58.8815	0	0	0	0	2.5109	0.0060215	0.99398	0.012043	0.015548	FALSE
TTCTGCATGTCACAGTTCCA	ADAM18	HGLibB_00741	5	34	0	6	15.106	87.0422	0	11.2997	0	0.129818	1.9789	0.023915	0.97609	0.047829	0.053701	FALSE
CTCGCCCTCCTCACTGAGCT	ADAM18	HGLibB_00742	211	104	0	0	637.472	266.247	0	0	0	0	4.1986	1.3426e-05	0.99999	2.6852e-05	0.00020869	FALSE
ATCCACTCAAAGCTGAGCTC	ADAM19	HGLibB_00743	9	79	0	0	27.1908	202.245	0	0	0	0	3.0048	0.0013286	0.99867	0.0026572	0.0045781	FALSE
ATGAACTTATCATACCTCAG	ADAM19	HGLibB_00744	144	151	0	23	435.052	386.57	0	43.3154	0	0.112051	4.0127	3.0019e-05	0.99997	6.0039e-05	0.00034212	FALSE
GATAAGTTCATGCTGCAGCT	ADAM19	HGLibB_00745	88	39	0	0	265.865	99.8425	0	0	0	0	3.5437	0.00019729	0.9998	0.00039458	0.0011791	FALSE
ACCTGTGCAAATTACAGTTC	ADAM2	HGLibB_00746	58	14	0	0	175.229	35.8409	0	0	0	0	3.034	0.0012066	0.99879	0.0024133	0.0042604	FALSE
TGCATTAAATTCACAGTATA	ADAM2	HGLibB_00747	143	75	0	0	432.031	192.005	0	0	0	0	4.0371	2.7058e-05	0.99997	5.4116e-05	0.00032122	FALSE
GAAAATACGGTCAATAATAA	ADAM2	HGLibB_00748	12	23	0	0	36.2544	58.8815	0	0	0	0	2.6557	0.0039571	0.99604	0.0079141	0.010904	FALSE
CCATCAGCGGTTTGTTGAGC	ADAM20	HGLibB_00749	0	19	0	0	0	48.6412	0	0	#DIV/0!	0	2.2754	0.01144	0.98856	0.02288	0.027314	FALSE
ACTGCAGTTATGCCCAATAT	ADAM20	HGLibB_00750	122	161	0	10	368.586	412.17	0	18.8328	0	0.0456917	4.1722	1.5083e-05	0.99998	3.0165e-05	0.00022316	FALSE
CCGTAAGAAGTGTGCCAGTA	ADAM20	HGLibB_00751	128	67	0	0	386.713	171.524	0	0	0	0	3.9599	3.7483e-05	0.99996	7.4967e-05	0.00039508	FALSE
TCCTGAACGATTTCTCTCAA	ADAM21	HGLibB_00752	150	221	0	9	453.179	565.774	0	16.9495	0	0.029958	4.6808	1.4285e-06	1	2.857e-06	5.0649e-05	FALSE
CCCAATGACAAGCATAGAAC	ADAM21	HGLibB_00753	28	0	0	0	84.5935	0	0	0	0	#DIV/0!	2.5119	0.006004	0.994	0.012008	0.015528	FALSE
GAGTGACTCTGATGTACACG	ADAM21	HGLibB_00754	42	64	0	0	126.89	163.844	0	0	0	0	3.4976	0.00023474	0.99977	0.00046949	0.0013253	FALSE
TGTTGACCAAGCAAGCTTCC	ADAM22	HGLibB_00755	16	15	0	0	48.3391	38.401	0	0	0	0	2.5967	0.0047063	0.99529	0.0094125	0.012615	FALSE
ATAGAGAGACACATTGAACA	ADAM22	HGLibB_00756	38	176	0	48	114.805	450.571	0	90.3973	0	0.200628	2.1778	0.014711	0.98529	0.029423	0.034291	FALSE
GTGTCTCTCTATGTATTCAG	ADAM22	HGLibB_00757	4	81	0	0	12.0848	207.365	0	0	0	0	2.9249	0.0017229	0.99828	0.0034458	0.0055941	FALSE
TGGGAAACCACAGTACTCTA	ADAM23	HGLibB_00758	19	91	0	0	57.4027	232.966	0	0	0	0	3.2285	0.00062218	0.99938	0.0012444	0.002626	FALSE
TCATCATGAACCAGCTCTAG	ADAM23	HGLibB_00759	65	87	0	0	196.378	222.726	0	0	0	0	3.8748	5.3352e-05	0.99995	0.0001067	0.00049301	FALSE
CAGAGGCGTCAAAGACTCCA	ADAM23	HGLibB_00760	3	86	0	0	9.06359	220.166	0	0	0	0	2.9295	0.0016976	0.9983	0.0033951	0.0055275	FALSE
AGTCTCCTCCTCTCTGTTGC	ADAM28	HGLibB_00761	93	59	0	0	280.971	151.044	0	0	0	0	3.9096	4.6231e-05	0.99995	9.2461e-05	0.0004511	FALSE
AAGTATAAAATGACAATTAA	ADAM28	HGLibB_00762	37	0	0	0	111.784	0	0	0	0	#DIV/0!	2.6255	0.0043265	0.99567	0.008653	0.011754	FALSE
ACTTCATACTTCTTCACCCC	ADAM28	HGLibB_00763	241	209	0	0	728.108	535.054	0	0	0	0	5.5251	1.6468e-08	1	3.2937e-08	3.0862e-06	FALSE
CCGACTTCCACTTGCAATAC	ADAM29	HGLibB_00764	22	92	0	0	66.4663	235.526	0	0	0	0	3.2933	0.00049501	0.9995	0.00099002	0.002226	FALSE
ATGACCGCAATGAACAGTGT	ADAM29	HGLibB_00765	142	31	0	0	429.01	79.362	0	0	0	0	3.3909	0.00034831	0.99965	0.00069661	0.0017356	FALSE
ATCTTTAATGTGAAGCGCTG	ADAM29	HGLibB_00766	21	62	0	0	63.4451	158.724	0	0	0	0	3.2516	0.00057387	0.99943	0.0011477	0.0024798	FALSE
GACCTTGCAGAGTACTGCGA	ADAM30	HGLibB_00767	54	8	0	0	163.145	20.4805	0	0	0	0	2.9001	0.0018651	0.99813	0.0037302	0.005955	FALSE
ACTTTCAAGATGTTCGTATG	ADAM30	HGLibB_00768	119	185	0	37	359.522	473.612	0	69.6813	0	0.147127	3.8485	5.9422e-05	0.99994	0.00011884	0.00052884	FALSE
ATCGCCCCTCTGAGCAGTCC	ADAM30	HGLibB_00769	69	29	0	0	208.463	74.2419	0	0	0	0	3.3549	0.00039691	0.9996	0.00079381	0.0019021	FALSE
AACTGTCATTTGTATTTGTT	ADAM32	HGLibB_00770	73	277	0	0	220.547	709.138	0	0	0	0	3.9007	4.7966e-05	0.99995	9.5933e-05	0.00046191	FALSE
ACACTGTGCACCTTAAACAA	ADAM32	HGLibB_00771	90	214	0	0	271.908	547.854	0	0	0	0	4.3937	5.573e-06	0.99999	1.1146e-05	0.00011948	FALSE
GCCCGGCCAGCAGCAACCAG	ADAM32	HGLibB_00772	9	25	0	0	27.1908	64.0016	0	0	0	0	2.63	0.0042697	0.99573	0.0085393	0.011614	FALSE
AAGCATCTCACCGTGTGGTT	ADAM33	HGLibB_00773	112	102	0	2	338.374	261.127	0	3.76655	0	0.0144242	4.1547	1.6284e-05	0.99998	3.2568e-05	0.00023421	FALSE
GCAGTCTCGCCTGACCCCCA	ADAM33	HGLibB_00774	103	96	0	0	311.183	245.766	0	0	0	0	4.2194	1.2249e-05	0.99999	2.4498e-05	0.00019685	FALSE
CCAGGTCTCGAAGCCAGACA	ADAM33	HGLibB_00775	87	81	0	0	262.844	207.365	0	0	0	0	4.0081	3.0605e-05	0.99997	6.121e-05	0.00034654	FALSE
ACCTGGATCTTAGAAGATGA	ADAM7	HGLibB_00776	17	88	0	20	51.3603	225.286	0	37.6655	0	0.16719	2.076	0.018946	0.98105	0.037891	0.04326	FALSE
AATCACTCAGAATGCTTCCC	ADAM7	HGLibB_00777	77	40	0	1	232.632	102.403	0	1.88328	0	0.0183909	3.583	0.00016983	0.99983	0.00033966	0.0010605	FALSE
TCCTTCATCTTCTAAGATCC	ADAM7	HGLibB_00778	19	54	0	0	57.4027	138.244	0	0	0	0	3.1508	0.00081418	0.99919	0.0016284	0.0031846	FALSE
AGGACGTAGCTCACCCTCTC	ADAM8	HGLibB_00779	49	57	0	0	148.039	145.924	0	0	0	0	3.5073	0.00022631	0.99977	0.00045261	0.0012914	FALSE
CCACTCACCTGTTCTTCCGC	ADAM8	HGLibB_00780	260	119	0	0	785.511	304.648	0	0	0	0	4.2068	1.2953e-05	0.99999	2.5905e-05	0.00020379	FALSE
GACCCGGCCATGCGCGGCCT	ADAM8	HGLibB_00781	43	9	0	0	129.911	23.0406	0	0	0	0	2.8587	0.002127	0.99787	0.004254	0.0066014	FALSE
AAATACATTACCTGTATATT	ADAM9	HGLibB_00782	148	119	0	1	447.137	304.648	0	1.88328	0	0.00618182	4.6387	1.7531e-06	1	3.5061e-06	5.7568e-05	FALSE
CTTTCTCTAGTTAATCTCCA	ADAM9	HGLibB_00783	59	50	0	3	178.251	128.003	0	5.64983	0	0.0441382	3.2315	0.00061563	0.99938	0.0012313	0.002607	FALSE
AAAAGAGCATATTATTCACT	ADAM9	HGLibB_00784	53	20	0	0	160.123	51.2013	0	0	0	0	3.1429	0.00083633	0.99916	0.0016727	0.003248	FALSE
TGAACAATGAGCCAAAGTAC	ADAMDEC1	HGLibB_00785	22	11	0	0	66.4663	28.1607	0	0	0	0	2.6494	0.0040321	0.99597	0.0080643	0.011069	FALSE
CAATATCAGATGATCTTAAA	ADAMDEC1	HGLibB_00786	73	31	0	3	220.547	79.362	0	5.64983	0	0.0711906	3.0687	0.001075	0.99892	0.0021501	0.0039088	FALSE
TACAATGTTTCAGTGTAGTC	ADAMDEC1	HGLibB_00787	55	43	0	0	166.166	110.083	0	0	0	0	3.4481	0.00028232	0.99972	0.00056464	0.0015041	FALSE
TGTGTCCAGTCACCGCTATG	ADAMTS1	HGLibB_00788	23	53	0	0	69.4875	135.683	0	0	0	0	3.1908	0.00070939	0.99929	0.0014188	0.0028789	FALSE
AATCCTGGTTCACACCATTA	ADAMTS1	HGLibB_00789	80	212	0	61	241.696	542.734	0	114.88	0	0.211669	2.815	0.0024391	0.99756	0.0048782	0.0073625	FALSE
AAAGCATTGACGCCATCATG	ADAMTS1	HGLibB_00790	35	61	0	27	105.742	156.164	0	50.8485	0	0.32561	2.1537	0.015632	0.98437	0.031265	0.03622	FALSE
CAGACAGTACTTGCCCCCGA	ADAMTS10	HGLibB_00791	3	10	0	1	9.06359	25.6006	0	1.88328	0	0.0735636	2.1287	0.016641	0.98336	0.033282	0.038328	FALSE
GGAACTCACATCCGTGTTGC	ADAMTS10	HGLibB_00792	31	32	0	0	93.6571	81.9221	0	0	0	0	3.0714	0.0010653	0.99893	0.0021307	0.0038788	FALSE
GGCGCTCACCCCCTTGTCGA	ADAMTS10	HGLibB_00793	27	1	0	0	81.5723	2.56006	0	0	0	0	2.5242	0.0057978	0.9942	0.011596	0.015061	FALSE
TGCCTCCTGTAAACGATGTG	ADAMTS12	HGLibB_00794	46	93	0	0	138.975	238.086	0	0	0	0	3.7586	8.5417e-05	0.99991	0.00017083	0.00067105	FALSE
CCCGCCATAGCTCTTGCTTC	ADAMTS12	HGLibB_00795	30	184	0	1	90.6359	471.052	0	1.88328	0	0.00399802	3.4447	0.0002858	0.99971	0.0005716	0.0015158	FALSE
CATTCTACTCGAAGAAGAAG	ADAMTS12	HGLibB_00796	54	69	0	5	163.145	176.644	0	9.41639	0	0.053307	3.2209	0.0006389	0.99936	0.0012778	0.0026763	FALSE
TCAGAATGACCATCTTCACC	ADAMTS13	HGLibB_00797	91	66	0	14	274.929	168.964	0	26.3659	0	0.156044	3.197	0.00069441	0.99931	0.0013888	0.0028375	FALSE
GTGTCTTCTTACTTGAGCCC	ADAMTS13	HGLibB_00798	37	42	0	0	111.784	107.523	0	0	0	0	3.2488	0.00057939	0.99942	0.0011588	0.0024955	FALSE
GGTCATTCTGACAGAGCCTG	ADAMTS13	HGLibB_00799	71	17	0	0	214.505	43.5211	0	0	0	0	3.1289	0.00087724	0.99912	0.0017545	0.0033634	FALSE
CCAGCACTCACCAATGCGGT	ADAMTS14	HGLibB_00800	94	42	0	0	283.992	107.523	0	0	0	0	3.5935	0.00016311	0.99984	0.00032622	0.0010325	FALSE
ACCTCCTTGTCACAGCCGAC	ADAMTS14	HGLibB_00801	267	381	0	4	806.659	975.385	0	7.53311	0	0.00772322	6.0195	8.7505e-10	1	1.7501e-09	4.4053e-07	FALSE
ACTTCTCCAGTGCCTCAATC	ADAMTS14	HGLibB_00802	98	68	0	0	296.077	174.084	0	0	0	0	4.0081	3.0604e-05	0.99997	6.1207e-05	0.00034654	FALSE
GCTTACCGTGCCCGCTGTCC	ADAMTS15	HGLibB_00803	54	39	0	42	163.145	99.8425	0	79.0976	0	0.792224	1.8324	0.033447	0.96655	0.066893	0.073831	FALSE
ACACTTGTCGAATCTCTTCT	ADAMTS15	HGLibB_00804	10	66	0	0	30.212	168.964	0	0	0	0	2.9815	0.0014342	0.99857	0.0028684	0.0048533	FALSE
AAGAAGAGATTCGACAAGTG	ADAMTS15	HGLibB_00805	0	12	0	0	0	30.7208	0	0	#DIV/0!	0	2.0718	0.019143	0.98086	0.038287	0.043597	FALSE
AGCCCCGCCATCCGCGCGCG	ADAMTS16	HGLibB_00806	67	59	0	0	202.42	151.044	0	0	0	0	3.6893	0.00011245	0.99989	0.0002249	0.0008026	FALSE
GCAGGCACCTGCGTGCGCCA	ADAMTS16	HGLibB_00807	8	21	0	0	24.1696	53.7614	0	0	0	0	2.5405	0.0055346	0.99447	0.011069	0.014473	FALSE
GCGGCCGGGCTGGATGGAAA	ADAMTS16	HGLibB_00808	0	8	0	14	0	20.4805	0	26.3659	#DIV/0!	1.28736	0.21966	0.46219	0.53781	0.92439	0.92505	TRUE
TTACGGGACGTTGTCGTAGC	ADAMTS17	HGLibB_00809	14	57	0	0	42.2967	145.924	0	0	0	0	3.0497	0.0011452	0.99885	0.0022905	0.0040925	FALSE
AGATGTTCTCGTCCACTGAA	ADAMTS17	HGLibB_00810	3	0	0	0	9.06359	0	0	0	0	#DIV/0!	1.5303	0.062974	0.93703	0.12595	0.13488	FALSE
TATGTTTCAGCACCAGAGCC	ADAMTS17	HGLibB_00811	59	336	0	0	178.251	860.182	0	0	0	0	3.6974	0.00010889	0.99989	0.00021778	0.00078538	FALSE
GGCGGGCCCGAACCCGCAGC	ADAMTS18	HGLibB_00812	78	2	0	0	235.653	5.12013	0	0	0	0	2.9345	0.0016705	0.99833	0.0033409	0.0054585	FALSE
GAAGGCACACGCGAGCAGGA	ADAMTS18	HGLibB_00813	15	23	0	0	45.3179	58.8815	0	0	0	0	2.7111	0.0033533	0.99665	0.0067066	0.0095115	FALSE
ATATTCATCAAACCTTAGAT	ADAMTS18	HGLibB_00814	302	336	0	9	912.401	860.182	0	16.9495	0	0.0197045	5.8686	2.198e-09	1	4.396e-09	8.1431e-07	FALSE
TAGAGTTACCTTGTTTGACA	ADAMTS19	HGLibB_00815	53	116	0	10	160.123	296.968	0	18.8328	0	0.0634169	3.3488	0.00040588	0.99959	0.00081177	0.0019344	FALSE
TTCCAGTGTTCAGTCAAGTG	ADAMTS19	HGLibB_00816	9	64	0	0	27.1908	163.844	0	0	0	0	2.952	0.0015787	0.99842	0.0031575	0.005227	FALSE
GAGAGGACACACTTCTTTCT	ADAMTS19	HGLibB_00817	106	156	0	1	320.247	399.37	0	1.88328	0	0.00471562	4.572	2.4155e-06	1	4.8311e-06	7.0411e-05	FALSE
ACGTAGCTGCCGACACCACG	ADAMTS2	HGLibB_00818	51	90	0	0	154.081	230.406	0	0	0	0	3.7785	7.8901e-05	0.99992	0.0001578	0.00063625	FALSE
CTACAACATCGAGGTCCTGC	ADAMTS2	HGLibB_00819	52	196	0	0	157.102	501.773	0	0	0	0	3.7436	9.0707e-05	0.99991	0.00018141	0.00069708	FALSE
GGCGATACACCACATGCACA	ADAMTS2	HGLibB_00820	55	71	0	0	166.166	181.765	0	0	0	0	3.6745	0.00011916	0.99988	0.00023833	0.00083246	FALSE
GCTAAAGTGGTTTCTGCTCA	ADAMTS20	HGLibB_00821	93	61	0	0	280.971	156.164	0	0	0	0	3.9228	4.3766e-05	0.99996	8.7533e-05	0.00043527	FALSE
CTGAAGTATTGCAGTGTGTC	ADAMTS20	HGLibB_00822	63	101	0	0	190.335	258.567	0	0	0	0	3.9542	3.8403e-05	0.99996	7.6807e-05	0.00040056	FALSE
TTTCTTAGAACCTATAATGA	ADAMTS20	HGLibB_00823	102	99	0	30	308.162	253.446	0	56.4983	0	0.22292	3.2339	0.00061051	0.99939	0.001221	0.0025922	FALSE
TCCAAAGACTTCCACTACAG	ADAMTS3	HGLibB_00824	90	76	0	0	271.908	194.565	0	0	0	0	4.0005	3.1608e-05	0.99997	6.3216e-05	0.00035384	FALSE
CCAGGCTGGTAATGAAGAAA	ADAMTS3	HGLibB_00825	24	11	0	0	72.5087	28.1607	0	0	0	0	2.693	0.0035405	0.99646	0.0070811	0.0099442	FALSE
AGAAAACGATTACAATATCG	ADAMTS3	HGLibB_00826	28	41	0	6	84.5935	104.963	0	11.2997	0	0.107654	2.5504	0.0053796	0.99462	0.010759	0.014132	FALSE
GGTGACTCGGCTAGTGATCC	ADAMTS4	HGLibB_00827	4	7	0	0	12.0848	17.9205	0	0	0	0	2.0567	0.019857	0.98014	0.039714	0.045106	FALSE
GCTTACCATAGCCATTGTCC	ADAMTS4	HGLibB_00828	24	91	0	0	72.5087	232.966	0	0	0	0	3.3455	0.00041074	0.99959	0.00082147	0.0019486	FALSE
GACTGGGTTCCTCGCTACAC	ADAMTS4	HGLibB_00829	49	31	0	0	148.039	79.362	0	0	0	0	3.2752	0.000528	0.99947	0.001056	0.0023352	FALSE
CATTAAGCGCTTATCTTCTG	ADAMTS5	HGLibB_00830	50	87	0	0	151.06	222.726	0	0	0	0	3.7501	8.8381e-05	0.99991	0.00017676	0.00068571	FALSE
CTCCTGGGCAGGATTTATGT	ADAMTS5	HGLibB_00831	40	126	0	0	120.848	322.568	0	0	0	0	3.6596	0.00012629	0.99987	0.00025257	0.00086364	FALSE
TCCCAACGTCTGCCATTCCC	ADAMTS5	HGLibB_00832	158	179	0	2	477.349	458.252	0	3.76655	0	0.0082194	4.8442	6.3565e-07	1	1.2713e-06	3.0847e-05	FALSE
CTTTACCGTGATTCCAGCCT	ADAMTS6	HGLibB_00833	73	143	0	0	220.547	366.089	0	0	0	0	4.2882	9.0044e-06	0.99999	1.8009e-05	0.00016156	FALSE
TAATATTCACAACGTTTCCT	ADAMTS6	HGLibB_00834	39	11	0	0	117.827	28.1607	0	0	0	0	2.8772	0.0020063	0.99799	0.0040127	0.0063045	FALSE
CTGTATGATCACTCTCATTG	ADAMTS6	HGLibB_00835	19	108	0	0	57.4027	276.487	0	0	0	0	3.245	0.00058721	0.99941	0.0011744	0.0025193	FALSE
CTCAATGAAGTAGTCCTCGT	ADAMTS7	HGLibB_00836	0	37	0	0	0	94.7224	0	0	#DIV/0!	0	2.5581	0.0052624	0.99474	0.010525	0.013862	FALSE
GAGCATACCTTGCACTCCAC	ADAMTS7	HGLibB_00837	39	56	0	0	117.827	143.364	0	0	0	0	3.397	0.00034061	0.99966	0.00068122	0.0017081	FALSE
CGCCGGGAGCCAGAGCGCAG	ADAMTS7	HGLibB_00838	17	0	0	0	51.3603	0	0	0	0	#DIV/0!	2.293	0.010923	0.98908	0.021847	0.026204	FALSE
GAGCCCCTCATCCTCGATCA	ADAMTS8	HGLibB_00839	40	108	0	19	120.848	276.487	0	35.7823	0	0.129418	2.7595	0.0028946	0.99711	0.0057893	0.0084474	FALSE
GGGGGACACCCCAGCATACT	ADAMTS8	HGLibB_00840	112	118	0	0	338.374	302.088	0	0	0	0	4.4057	5.2711e-06	0.99999	1.0542e-05	0.0001153	FALSE
GCAAGTTGTTCTGCCGAGCC	ADAMTS8	HGLibB_00841	59	72	0	0	178.251	184.325	0	0	0	0	3.7156	0.00010138	0.9999	0.00020275	0.00074928	FALSE
TCTAATAGGCCTGGCTGAAC	ADAMTS9	HGLibB_00842	51	41	0	0	154.081	104.963	0	0	0	0	3.3901	0.00034931	0.99965	0.00069862	0.0017365	FALSE
TGTTCATCCATAGACTGTAG	ADAMTS9	HGLibB_00843	98	145	0	1	296.077	371.209	0	1.88328	0	0.00507336	4.4637	4.0283e-06	1	8.0566e-06	9.7219e-05	FALSE
TGTTCTATTAGTGAAGATAG	ADAMTS9	HGLibB_00844	118	126	0	5	356.501	322.568	0	9.41639	0	0.0291919	4.1425	1.7174e-05	0.99998	3.4347e-05	0.0002417	FALSE
TTGCAACTTAGGAGCTGTGA	ADAMTSL1	HGLibB_00845	26	0	0	0	78.5511	0	0	0	0	#DIV/0!	2.4812	0.0065474	0.99345	0.013095	0.016724	FALSE
CATTACTGCATGTTCTGTAT	ADAMTSL1	HGLibB_00846	190	370	0	0	574.027	947.224	0	0	0	0	5.4491	2.5314e-08	1	5.0627e-08	4.0267e-06	FALSE
GTGTGCCAGGAGTTGCCCGA	ADAMTSL1	HGLibB_00847	1	1	0	0	3.0212	2.56006	0	0	0	0	1.3567	0.087437	0.91256	0.17487	0.1855	FALSE
TGCCACGATGTACTCGATTC	ADAMTSL2	HGLibB_00848	59	111	0	0	178.251	284.167	0	0	0	0	3.9877	3.3361e-05	0.99997	6.6722e-05	0.00036573	FALSE
GGCCGAACAGCCGGTTGTCC	ADAMTSL2	HGLibB_00849	45	37	0	0	135.954	94.7224	0	0	0	0	3.29	0.00050094	0.9995	0.0010019	0.0022447	FALSE
AAGCACCCCGTCACAGCCGA	ADAMTSL2	HGLibB_00850	4	11	0	0	12.0848	28.1607	0	0	0	0	2.1925	0.014172	0.98583	0.028344	0.033111	FALSE
GAGGAGCATCATATTCTCTG	ADAMTSL3	HGLibB_00851	29	8	0	4	87.6147	20.4805	0	7.53311	0	0.367818	2.1892	0.014292	0.98571	0.028584	0.033383	FALSE
TATGACCTTACCTGCGGGAG	ADAMTSL3	HGLibB_00852	50	75	0	0	151.06	192.005	0	0	0	0	3.6596	0.0001263	0.99987	0.0002526	0.00086364	FALSE
CATCCCTATCAGCACCCACC	ADAMTSL3	HGLibB_00853	248	317	0	7	749.257	811.541	0	13.1829	0	0.0162443	5.6242	9.3183e-09	1	1.8637e-08	2.111e-06	FALSE
CAGAAACCCTCCCCTTGTAC	ADAMTSL4	HGLibB_00854	11	55	0	1	33.2332	140.804	0	1.88328	0	0.0133752	2.964	0.0015183	0.99848	0.0030367	0.0050737	FALSE
TCCTGATCCAAGCAGAGCTG	ADAMTSL4	HGLibB_00855	14	16	0	0	42.2967	40.961	0	0	0	0	2.5761	0.0049965	0.995	0.0099929	0.013259	FALSE
AAGCAGCAGCAGATACAGCC	ADAMTSL4	HGLibB_00856	15	62	0	0	45.3179	158.724	0	0	0	0	3.0898	0.0010016	0.999	0.0020032	0.003705	FALSE
CACGCCTTCTACCACAGCTT	ADAMTSL5	HGLibB_00857	38	91	0	0	114.805	232.966	0	0	0	0	3.6745	0.00011917	0.99988	0.00023834	0.00083246	FALSE
TTCCTGGGGAAGAACCGTGC	ADAMTSL5	HGLibB_00858	25	45	0	0	75.5299	115.203	0	0	0	0	3.1345	0.00086087	0.99914	0.0017217	0.0033171	FALSE
GGCTTACTGGCAACTGGCAG	ADAMTSL5	HGLibB_00859	8	24	0	7	24.1696	61.4416	0	13.1829	0	0.214561	1.7956	0.036275	0.96372	0.07255	0.079604	FALSE
AATCCACCGGAATATCCCCC	ADAP1	HGLibB_00860	29	21	0	0	87.6147	53.7614	0	0	0	0	2.9156	0.0017751	0.99822	0.0035503	0.005722	FALSE
TTCCCCCACAGGGTACCGTG	ADAP1	HGLibB_00861	42	72	0	0	126.89	184.325	0	0	0	0	3.5616	0.00018432	0.99982	0.00036863	0.0011254	FALSE
TCAAAAACTGCCCGTTGTCC	ADAP1	HGLibB_00862	43	81	0	0	129.911	207.365	0	0	0	0	3.6416	0.00013547	0.99986	0.00027095	0.00090513	FALSE
AATCTGTGCGACTTGACTTC	ADAP2	HGLibB_00863	154	199	0	68	465.264	509.453	0	128.063	0	0.251373	3.8539	5.8116e-05	0.99994	0.00011623	0.00052174	FALSE
ATCCCCTGCAGATCCCGACT	ADAP2	HGLibB_00864	1	30	0	0	3.0212	76.8019	0	0	0	0	2.4988	0.0062312	0.99377	0.012462	0.016028	FALSE
ATTCCTGTGGAAGCGAGGAA	ADAP2	HGLibB_00865	14	2	0	2	42.2967	5.12013	0	3.76655	0	0.735636	1.981	0.023798	0.9762	0.047597	0.053447	FALSE
AGCCATGACAATTCTGCTAG	ADAR	HGLibB_00866	96	49	0	2	290.035	125.443	0	3.76655	0	0.030026	3.5383	0.00020134	0.9998	0.00040268	0.0011933	FALSE
GTGCATACACTCAAGCAGTG	ADAR	HGLibB_00867	12	19	0	0	36.2544	48.6412	0	0	0	0	2.5899	0.0048006	0.9952	0.0096012	0.012824	FALSE
CATGGGTGTCGTCGTCAGCT	ADAR	HGLibB_00868	7	50	0	0	21.1484	128.003	0	0	0	0	2.8375	0.0022733	0.99773	0.0045466	0.0069577	FALSE
CTCACCACATGAGCCAATCC	ADARB1	HGLibB_00869	153	114	0	38	462.243	291.847	0	71.5645	0	0.245212	3.6413	0.00013562	0.99986	0.00027124	0.00090594	FALSE
TTCTTCATCTTCTATATCCA	ADARB1	HGLibB_00870	237	469	0	93	716.024	1200.67	0	175.145	0	0.145872	4.3977	5.4713e-06	0.99999	1.0943e-05	0.00011804	FALSE
TCAGGTCACCAAACTTACCC	ADARB1	HGLibB_00871	0	69	0	0	0	176.644	0	0	#DIV/0!	0	2.8052	0.0025143	0.99749	0.0050286	0.0075412	FALSE
GCACGCCCGCCATAAAGCGC	ADARB2	HGLibB_00872	36	48	0	0	108.763	122.883	0	0	0	0	3.2937	0.00049444	0.99951	0.00098887	0.0022239	FALSE
CGATTCCTGCCAGCGCTTTA	ADARB2	HGLibB_00873	61	118	0	0	184.293	302.088	0	0	0	0	4.0483	2.5791e-05	0.99997	5.1582e-05	0.00031206	FALSE
CTCGGCCATGGCCTCGGTCC	ADARB2	HGLibB_00874	101	31	0	2	305.141	79.362	0	3.76655	0	0.0474604	3.1842	0.00072569	0.99927	0.0014514	0.0029297	FALSE
CCTCAATGATAGCCATGCTG	ADAT1	HGLibB_00875	55	73	0	0	166.166	186.885	0	0	0	0	3.6893	0.00011246	0.99989	0.00022491	0.0008026	FALSE
GCATAGGACAGTCCAAAATG	ADAT1	HGLibB_00876	132	51	0	0	398.798	130.563	0	0	0	0	3.6672	0.00012259	0.99988	0.00024517	0.00084909	FALSE
CTTACCGTTCTTCCTCATTT	ADAT1	HGLibB_00877	228	297	4	23	688.833	760.339	7.5788	43.3154	0.0110024	0.0569685	5.1379	1.389e-07	1	2.778e-07	1.1859e-05	FALSE
CCATCGATCAGGTCCTCGAT	ADAT2	HGLibB_00878	15	2	0	0	45.3179	5.12013	0	0	0	0	2.3029	0.010643	0.98936	0.021287	0.025601	FALSE
GGCTGTCAGAATGAACGATT	ADAT2	HGLibB_00879	17	4	0	0	51.3603	10.2403	0	0	0	0	2.4058	0.008068	0.99193	0.016136	0.020045	FALSE
GTCTACAACAATGAAGTTGT	ADAT2	HGLibB_00880	0	5	0	0	0	12.8003	0	0	#DIV/0!	0	1.6873	0.045771	0.95423	0.091543	0.099206	FALSE
GTCTGCGTCCAGTTTACGCA	ADAT3	HGLibB_00881	18	79	0	0	54.3815	202.245	0	0	0	0	3.1931	0.00070389	0.9993	0.0014078	0.0028659	FALSE
CGCATCCTGCGCGTCTTCTA	ADAT3	HGLibB_00882	0	12	0	0	0	30.7208	0	0	#DIV/0!	0	2.0718	0.019143	0.98086	0.038287	0.043597	FALSE
TGCGTGGACCTCGTGGCGCG	ADAT3	HGLibB_00883	0	22	0	0	0	56.3214	0	0	#DIV/0!	0	2.3338	0.0098039	0.9902	0.019608	0.023819	FALSE
CATCGTGTACCACCTTGATG	ADC	HGLibB_00884	80	100	0	0	241.696	256.006	0	0	0	0	4.0781	2.2701e-05	0.99998	4.5403e-05	0.0002884	FALSE
TGAAGTGCCTGCCACGAGTC	ADC	HGLibB_00885	20	44	0	1	60.4239	112.643	0	1.88328	0	0.016719	3.0584	0.0011127	0.99889	0.0022253	0.0040036	FALSE
GATCTGTGCAATTTGCTTAC	ADC	HGLibB_00886	50	128	0	11	151.06	327.688	0	20.716	0	0.0632188	3.2096	0.00066461	0.99934	0.0013292	0.0027507	FALSE
GCTTGCTTCGTGGACCAGCA	ADCK1	HGLibB_00887	19	43	0	0	57.4027	110.083	0	0	0	0	3.032	0.0012147	0.99879	0.0024293	0.0042792	FALSE
GTACTTGCAGCTGAGATCTA	ADCK1	HGLibB_00888	29	43	0	7	87.6147	110.083	0	13.1829	0	0.119755	2.5223	0.0058291	0.99417	0.011658	0.015138	FALSE
AAGTACTCCTCTGAGCCATA	ADCK1	HGLibB_00889	43	16	0	0	129.911	40.961	0	0	0	0	3.02	0.0012637	0.99874	0.0025275	0.004414	FALSE
GAATTCCCGTGGACTTGAAA	ADCK2	HGLibB_00890	7	29	0	0	21.1484	74.2419	0	0	0	0	2.6557	0.0039572	0.99604	0.0079144	0.010904	FALSE
AATTCCTGCCTGCTGGTAAC	ADCK2	HGLibB_00891	43	72	0	0	129.911	184.325	0	0	0	0	3.571	0.00017782	0.99982	0.00035564	0.0010963	FALSE
ATCCTGGTTCAGGGTGCCAA	ADCK2	HGLibB_00892	88	77	0	0	265.865	197.125	0	0	0	0	3.9903	3.3e-05	0.99997	6.6e-05	0.00036339	FALSE
AGCCGGCCAATCCTCGTCAC	ADCK3	HGLibB_00893	58	29	0	0	175.229	74.2419	0	0	0	0	3.3551	0.0003967	0.9996	0.00079341	0.0019016	FALSE
CAAGAAGAGCCTGCGCTCCG	ADCK3	HGLibB_00894	23	15	0	0	69.4875	38.401	0	0	0	0	2.7288	0.003178	0.99682	0.0063559	0.0091033	FALSE
GGGGAACCCGGCTTCTCTAA	ADCK3	HGLibB_00895	21	19	0	0	63.4451	48.6412	0	0	0	0	2.7577	0.0029106	0.99709	0.0058212	0.0084784	FALSE
CATGGACTTCTTAGCCATCT	ADCK4	HGLibB_00896	121	84	0	0	365.565	215.045	0	0	0	0	4.2747	9.5719e-06	0.99999	1.9144e-05	0.00016795	FALSE
GGACATTCGCAGGGCACGGG	ADCK4	HGLibB_00897	32	44	0	6	96.6783	112.643	0	11.2997	0	0.100314	2.6455	0.0040782	0.99592	0.0081564	0.011182	FALSE
TGCCTCCCGCATCAGCCGCT	ADCK4	HGLibB_00898	133	185	0	0	401.819	473.612	0	0	0	0	4.8768	5.3921e-07	1	1.0784e-06	2.7646e-05	FALSE
CCTCGGAGCCCGCTATGTCA	ADCK5	HGLibB_00899	0	12	0	0	0	30.7208	0	0	#DIV/0!	0	2.0718	0.019143	0.98086	0.038287	0.043597	FALSE
AAACCTCTTCCACCCCTCGA	ADCK5	HGLibB_00900	137	132	0	0	413.904	337.929	0	0	0	0	4.6387	1.7531e-06	1	3.5063e-06	5.7568e-05	FALSE
CGTCCCCTGCTGTGTTCTTC	ADCK5	HGLibB_00901	231	152	0	3	697.896	389.13	0	5.64983	0	0.0145191	4.6384	1.7557e-06	1	3.5113e-06	5.7629e-05	FALSE
CAAGTTCGATGAATTAGCCA	ADCY1	HGLibB_00902	9	28	0	0	27.1908	71.6818	0	0	0	0	2.6807	0.0036732	0.99633	0.0073463	0.010257	FALSE
TTCTGACTGAGCGTTCACAG	ADCY1	HGLibB_00903	150	160	0	0	453.179	409.61	0	0	0	0	4.8527	6.091e-07	1	1.2182e-06	2.9968e-05	FALSE
ACTTGCCGAAGAGCTCATTG	ADCY1	HGLibB_00904	37	45	0	0	111.784	115.203	0	0	0	0	3.2752	0.00052803	0.99947	0.0010561	0.0023352	FALSE
TTCATGCATTATTATCCTTC	ADCY10	HGLibB_00905	88	133	0	0	265.865	340.489	0	0	0	0	4.331	7.4228e-06	0.99999	1.4846e-05	0.00014221	FALSE
GGAGACATCCTGAAATTTGC	ADCY10	HGLibB_00906	40	104	0	0	120.848	266.247	0	0	0	0	3.7155	0.00010139	0.9999	0.00020278	0.00074928	FALSE
AAATTCATCAAAATTAAAAT	ADCY10	HGLibB_00907	7	48	0	0	21.1484	122.883	0	0	0	0	2.826	0.002357	0.99764	0.004714	0.0071649	FALSE
TTGTATGCCGCTTCACATAC	ADCY2	HGLibB_00908	89	156	0	0	268.886	399.37	0	0	0	0	4.4658	3.9887e-06	1	7.9774e-06	9.6342e-05	FALSE
ACACAGACTCGATGCAGACC	ADCY2	HGLibB_00909	120	151	0	0	362.544	386.57	0	0	0	0	4.6347	1.7874e-06	1	3.5749e-06	5.8339e-05	FALSE
TCCACAACCTGTATGTGAAG	ADCY2	HGLibB_00910	22	50	0	0	66.4663	128.003	0	0	0	0	3.1467	0.00082557	0.99917	0.0016511	0.0032167	FALSE
AGCCCACGATGTCGGCAAAG	ADCY3	HGLibB_00911	4	0	0	0	12.0848	0	0	0	0	#DIV/0!	1.6531	0.049158	0.95084	0.098316	0.10619	FALSE
CATCCTCTTTGCCGACATCG	ADCY3	HGLibB_00912	75	161	0	0	226.59	412.17	0	0	0	0	4.3441	6.991e-06	0.99999	1.3982e-05	0.00013676	FALSE
CGCCGTCTGCTCCATCCTCA	ADCY3	HGLibB_00913	129	119	0	2	389.734	304.648	0	3.76655	0	0.0123636	4.369	6.241e-06	0.99999	1.2482e-05	0.00012813	FALSE
GGCGGCGTCCCGCATGCCCA	ADCY4	HGLibB_00914	39	28	0	0	117.827	71.6818	0	0	0	0	3.1304	0.00087297	0.99913	0.0017459	0.0033512	FALSE
GATCGTGCTCTGTGCGCTCG	ADCY4	HGLibB_00915	40	24	0	0	120.848	61.4416	0	0	0	0	3.097	0.00097749	0.99902	0.001955	0.0036364	FALSE
GCTGTATCTTGGGCCACAGC	ADCY4	HGLibB_00916	15	54	0	0	45.3179	138.244	0	0	0	0	3.0678	0.0010782	0.99892	0.0021563	0.0039182	FALSE
ACCTCACGTTGTCATGTTTC	ADCY5	HGLibB_00917	129	100	0	0	389.734	256.006	0	0	0	0	4.4187	4.964e-06	1	9.9279e-06	0.00011067	FALSE
GCGCCCCTTCTACAACCACC	ADCY5	HGLibB_00918	52	6	0	3	157.102	15.3604	0	5.64983	0	0.367818	2.4741	0.0066784	0.99332	0.013357	0.017017	FALSE
AGCAGACATCAACGCCAAGC	ADCY5	HGLibB_00919	70	125	0	26	211.484	320.008	0	48.9652	0	0.153012	3.2058	0.00067344	0.99933	0.0013469	0.0027757	FALSE
CCTGACTTACTTGTCTTTGC	ADCY6	HGLibB_00920	158	132	0	0	477.349	337.929	0	0	0	0	4.762	9.5854e-07	1	1.9171e-06	3.9583e-05	FALSE
CCCTGAATGAGCTCTTTGCC	ADCY6	HGLibB_00921	25	21	0	0	75.5299	53.7614	0	0	0	0	2.8552	0.0021504	0.99785	0.0043009	0.0066557	FALSE
GCAACACTGCAGTACCTGAA	ADCY6	HGLibB_00922	72	6	0	0	217.526	15.3604	0	0	0	0	2.9573	0.0015516	0.99845	0.0031031	0.0051571	FALSE
GTTCGACGCATGGACAAAGG	ADCY7	HGLibB_00923	139	168	0	0	419.946	430.091	0	0	0	0	4.8283	6.8835e-07	1	1.3767e-06	3.2288e-05	FALSE
GACAGCGCCCCGCATGCTGA	ADCY7	HGLibB_00924	4	96	0	0	12.0848	245.766	0	0	0	0	2.9805	0.001439	0.99856	0.0028779	0.0048677	FALSE
GCTTCACGACACCCAGTGTC	ADCY7	HGLibB_00925	104	93	0	5	314.204	238.086	0	9.41639	0	0.0395503	3.8354	6.2678e-05	0.99994	0.00012536	0.00054766	FALSE
TCCATCGCTATGAGAACGTC	ADCY8	HGLibB_00926	67	64	0	0	202.42	163.844	0	0	0	0	3.7272	9.6828e-05	0.9999	0.00019366	0.00072777	FALSE
GATCAACGACATGACCAATG	ADCY8	HGLibB_00927	21	63	0	0	63.4451	161.284	0	0	0	0	3.2523	0.00057229	0.99943	0.0011446	0.0024742	FALSE
CTTTGCCAGATTTGATCGAC	ADCY8	HGLibB_00928	57	65	0	0	172.208	166.404	0	0	0	0	3.6446	0.00013389	0.99987	0.00026778	0.00089743	FALSE
GAAGTTACAGTAGTGCACGA	ADCY9	HGLibB_00929	60	64	0	0	181.272	163.844	0	0	0	0	3.6656	0.00012339	0.99988	0.00024678	0.00085128	FALSE
GGACAGGGGACAGCGTCATC	ADCY9	HGLibB_00930	28	30	0	0	84.5935	76.8019	0	0	0	0	3.0096	0.0013079	0.99869	0.0026158	0.0045244	FALSE
ACAGCTGCAGCGAGACTCCT	ADCY9	HGLibB_00931	9	44	0	0	27.1908	112.643	0	0	0	0	2.8567	0.0021403	0.99786	0.0042807	0.0066381	FALSE
CCCGTTAGAGATGTCGCCCA	ADCYAP1	HGLibB_00932	126	90	0	5	380.671	230.406	0	9.41639	0	0.0408687	3.9814	3.4249e-05	0.99997	6.8499e-05	0.00037181	FALSE
GAAGCACCTGCAGTCGCTCG	ADCYAP1	HGLibB_00933	24	54	0	0	72.5087	138.244	0	0	0	0	3.2143	0.00065384	0.99935	0.0013077	0.0027196	FALSE
CAGCCTCGCTCCGCTACACA	ADCYAP1	HGLibB_00934	20	44	0	0	60.4239	112.643	0	0	0	0	3.0584	0.0011127	0.99889	0.0022253	0.0040036	FALSE
CGAATCTTCAACCCAGACCA	ADCYAP1R1	HGLibB_00935	13	52	0	0	39.2756	133.123	0	0	0	0	3.0056	0.0013252	0.99867	0.0026503	0.0045753	FALSE
ATTGAAGCCCATCAGCTCAT	ADCYAP1R1	HGLibB_00936	74	85	0	1	223.569	217.606	0	1.88328	0	0.00865455	3.9359	4.1443e-05	0.99996	8.2886e-05	0.00041995	FALSE
GTTCCTCTTACCAATGGTTT	ADCYAP1R1	HGLibB_00937	108	137	0	0	326.289	350.729	0	0	0	0	4.4848	3.6485e-06	1	7.297e-06	9.1228e-05	FALSE
CCTCTTGCCAATCTCCCCGG	ADD1	HGLibB_00938	12	58	0	0	36.2544	148.484	0	0	0	0	3	0.0013498	0.99865	0.0026997	0.0046328	FALSE
GAAAGCGCCTCCGGGGAGAT	ADD1	HGLibB_00939	0	0	0	6	0	0	0	11.2997	#DIV/0!	#DIV/0!	0.86691	0.69242	0.30758	0.61517	0.61806	TRUE
TGAAGTGACTGCATCCAGTT	ADD1	HGLibB_00940	172	150	0	31	519.646	384.01	0	58.3816	0	0.152032	4.0846	2.2072e-05	0.99998	4.4144e-05	0.00028331	FALSE
CAGCAGTGTCTACCGACTCC	ADD2	HGLibB_00941	6	4	0	0	18.1272	10.2403	0	0	0	0	2.025	0.021432	0.97857	0.042863	0.048443	FALSE
TTGCGAAGGCGCATGTACTC	ADD2	HGLibB_00942	1	26	0	0	3.0212	66.5617	0	0	0	0	2.4421	0.0073004	0.9927	0.014601	0.018386	FALSE
GCGACAGATCGCGGACTTCA	ADD2	HGLibB_00943	26	72	0	0	78.5511	184.325	0	0	0	0	3.4018	0.00033468	0.99967	0.00066935	0.0016921	FALSE
TGAAGCTACAGCCTCCAATT	ADD3	HGLibB_00944	184	135	0	6	555.9	345.609	0	11.2997	0	0.032695	4.5605	2.5516e-06	1	5.1031e-06	7.2898e-05	FALSE
TGTAATGCTAGTAATCCAGT	ADD3	HGLibB_00945	108	153	0	0	326.289	391.69	0	0	0	0	4.5699	2.4392e-06	1	4.8784e-06	7.0921e-05	FALSE
GTGTTGAATAGATTGCAGCA	ADD3	HGLibB_00946	54	36	0	2	163.145	92.1623	0	3.76655	0	0.0408687	3.1735	0.00075301	0.99925	0.001506	0.0030106	FALSE
AGAATCAACATGAGCACAGC	ADH1A	HGLibB_00947	0	18	0	0	0	46.0812	0	0	#DIV/0!	0	2.2477	0.012299	0.9877	0.024598	0.029133	FALSE
GGTGGAGGTTGCACCTCCTA	ADH1A	HGLibB_00948	20	83	0	3	60.4239	212.485	0	5.64983	0	0.0265893	2.9042	0.0018409	0.99816	0.0036818	0.0058896	FALSE
ACTCTGTAGATGGTGGCTGT	ADH1A	HGLibB_00949	125	39	0	10	377.65	99.8425	0	18.8328	0	0.188625	2.8066	0.0025033	0.9975	0.0050066	0.0075117	FALSE
CTGTCACACAGATGACCACG	ADH1B	HGLibB_00950	86	12	0	1	259.823	30.7208	0	1.88328	0	0.061303	3.0897	0.0010019	0.999	0.0020039	0.0037061	FALSE
ATGCGAACTTCATAAGCCTT	ADH1B	HGLibB_00951	18	44	0	0	54.3815	112.643	0	0	0	0	3.032	0.0012147	0.99879	0.0024293	0.0042792	FALSE
TGTGGAGGTTGCACCTCCTA	ADH1B	HGLibB_00952	81	179	0	25	244.717	458.252	0	47.0819	0	0.102743	3.4974	0.00023488	0.99977	0.00046977	0.0013257	FALSE
AAGACAGCACAAGTCGAACC	ADH4	HGLibB_00953	93	53	0	0	280.971	135.683	0	0	0	0	3.8247	6.547e-05	0.99993	0.00013094	0.00056408	FALSE
CTTCAACCTCTTCAATGCAA	ADH4	HGLibB_00954	107	101	0	23	323.268	258.567	0	43.3154	0	0.167521	3.4112	0.00032342	0.99968	0.00064685	0.0016499	FALSE
TTCCCACACAAATTTGTGAG	ADH4	HGLibB_00955	19	52	0	1	57.4027	133.123	0	1.88328	0	0.0141469	3.1303	0.00087305	0.99913	0.0017461	0.0033512	FALSE
AAGATACTAACCTTATCTTC	ADH5	HGLibB_00956	58	57	0	13	175.229	145.924	0	24.4826	0	0.167777	2.8004	0.0025522	0.99745	0.0051043	0.0076265	FALSE
AGTCGGATTGGCAGTTATCA	ADH5	HGLibB_00957	3	17	0	0	9.06359	43.5211	0	0	0	0	2.3325	0.0098372	0.99016	0.019674	0.023864	FALSE
ATCGGTGTGGCAAACCGCAG	ADH5	HGLibB_00958	27	69	0	0	81.5723	176.644	0	0	0	0	3.3901	0.00034934	0.99965	0.00069869	0.0017365	FALSE
TGCACCAGGCTTCCAGAGTA	ADH6	HGLibB_00959	12	13	0	0	36.2544	33.2808	0	0	0	0	2.4722	0.006714	0.99329	0.013428	0.017085	FALSE
GAGGTACATTCTCCACACTG	ADH6	HGLibB_00960	36	138	0	0	108.763	353.289	0	0	0	0	3.5581	0.00018677	0.99981	0.00037353	0.0011357	FALSE
ACACTCTTTCTGCCACAGTG	ADH6	HGLibB_00961	41	42	0	0	123.869	107.523	0	0	0	0	3.2937	0.00049443	0.99951	0.00098885	0.0022239	FALSE
ACTGGGATTGTAGAGAGCAT	ADH7	HGLibB_00962	54	29	0	2	163.145	74.2419	0	3.76655	0	0.0507336	3.1057	0.0009493	0.99905	0.0018986	0.0035592	FALSE
ATCTGTGCGACAGATTCCTG	ADH7	HGLibB_00963	56	18	0	0	169.187	46.0812	0	0	0	0	3.1073	0.00094418	0.99906	0.0018884	0.0035474	FALSE
ATGCGAACTTCTTTAGTCTT	ADH7	HGLibB_00964	93	34	0	10	280.971	87.0422	0	18.8328	0	0.216364	2.7265	0.0032007	0.9968	0.0064014	0.0091577	FALSE
GGAATGTCTTACCCAATTTC	ADHFE1	HGLibB_00965	1	7	0	0	3.0212	17.9205	0	0	0	0	1.8958	0.028996	0.971	0.057992	0.064359	FALSE
GCTGTTTCAAATATTAGATA	ADHFE1	HGLibB_00966	10	29	0	0	30.212	74.2419	0	0	0	0	2.7111	0.0033534	0.99665	0.0067068	0.0095115	FALSE
GCAGCAGTTACAAAGGAAGT	ADHFE1	HGLibB_00967	121	16	0	0	365.565	40.961	0	0	0	0	3.2113	0.00066072	0.99934	0.0013214	0.0027432	FALSE
TGGGGTTGCCGCGGGTCGCC	ADI1	HGLibB_00968	20	120	0	3	60.4239	307.208	0	5.64983	0	0.0183909	2.9412	0.001635	0.99837	0.0032699	0.0053726	FALSE
ACGACGCCCCGGGCGACCCG	ADI1	HGLibB_00969	0	3	0	0	0	7.68019	0	0	#DIV/0!	0	1.48	0.069439	0.93056	0.13888	0.14815	FALSE
CTTCAAAATGGTCAGCGGGC	ADI1	HGLibB_00970	42	19	0	17	126.89	48.6412	0	32.0157	0	0.658201	1.9559	0.025241	0.97476	0.050482	0.05654	FALSE
GACACTCCACGGCCAAGAGA	ADIG	HGLibB_00971	10	13	0	0	30.212	33.2808	0	0	0	0	2.423	0.0076968	0.9923	0.015394	0.019223	FALSE
TCGTTCACCAGCGGCATCAA	ADIG	HGLibB_00972	84	113	0	0	253.78	289.287	0	0	0	0	4.1866	1.416e-05	0.99999	2.8321e-05	0.00021551	FALSE
CCCTTCCAGCAAAACTCAGC	ADIG	HGLibB_00973	5	11	0	0	15.106	28.1607	0	0	0	0	2.2277	0.01295	0.98705	0.025899	0.030492	FALSE
GCCCGCCATCCAACCTGTGC	ADIPOQ	HGLibB_00974	48	61	0	0	145.017	156.164	0	0	0	0	3.5299	0.00020788	0.99979	0.00041576	0.0012189	FALSE
GGGCGACCAAGTCTGGCTCC	ADIPOQ	HGLibB_00975	0	0	0	0	0	0	0	0	#DIV/0!	#DIV/0!	1.0511	0.14661	0.85339	0.29321	0.29665	FALSE
ATACCGCTCAGCATTCAGTG	ADIPOQ	HGLibB_00976	31	87	0	0	93.6571	222.726	0	0	0	0	3.5205	0.00021534	0.99978	0.00043069	0.0012501	FALSE
GCTCTTGAAGCAAGCCCGAA	ADIPOR1	HGLibB_00977	15	24	0	8	45.3179	61.4416	0	15.0662	0	0.245212	1.8975	0.028878	0.97112	0.057756	0.06424	FALSE
AAAACCACCTTCTCCTGTAG	ADIPOR1	HGLibB_00978	52	8	0	0	157.102	20.4805	0	0	0	0	2.8892	0.0019312	0.99807	0.0038625	0.0061161	FALSE
CCTGCAAGCCCACCACGCCA	ADIPOR1	HGLibB_00979	3	46	0	0	9.06359	117.763	0	0	0	0	2.7138	0.0033261	0.99667	0.0066521	0.0094549	FALSE
ATACAGTGATGAAGCTCCTC	ADIPOR2	HGLibB_00980	61	76	0	19	184.293	194.565	0	35.7823	0	0.183909	2.8417	0.0022439	0.99776	0.0044879	0.0068893	FALSE
GAGTCCTGCTGCACCCCAAT	ADIPOR2	HGLibB_00981	183	208	0	10	552.879	532.493	0	18.8328	0	0.0353671	4.7754	8.9678e-07	1	1.7936e-06	3.8084e-05	FALSE
TCGCCCAAATATCTCCTTTG	ADIPOR2	HGLibB_00982	5	8	0	0	15.106	20.4805	0	0	0	0	2.1287	0.01664	0.98336	0.033281	0.038328	FALSE
CTGCAAGCCCTTGCTTGCCA	ADIRF	HGLibB_00983	76	35	0	13	229.611	89.6023	0	24.4826	0	0.273236	2.6643	0.0038578	0.99614	0.0077155	0.010691	FALSE
TCTGTTCCAGTGTCAGCGGC	ADIRF	HGLibB_00984	99	51	0	0	299.098	130.563	0	0	0	0	3.7608	8.4681e-05	0.99992	0.00016936	0.00066745	FALSE
GCTATCCTCACCGGCTTCCT	ADIRF	HGLibB_00985	74	35	0	0	223.569	89.6023	0	0	0	0	3.4856	0.00024556	0.99975	0.00049111	0.0013681	FALSE
GCTTGACATCTCTGCTGTAG	ADK	HGLibB_00986	47	55	0	0	141.996	140.804	0	0	0	0	3.4713	0.00025893	0.99974	0.00051786	0.0014179	FALSE
GAGCCACTTTAATTGAATTC	ADK	HGLibB_00987	149	35	0	0	450.158	89.6023	0	0	0	0	3.4398	0.00029106	0.99971	0.00058212	0.0015343	FALSE
ACAGCAGAGATGTCAAGCAG	ADK	HGLibB_00988	42	106	0	0	126.89	271.367	0	0	0	0	3.7608	8.4697e-05	0.99992	0.00016939	0.00066745	FALSE
[truncated: 55,881 more rows]
