# Supplementary material for: A CRISPR Screen Identifies LAPTM4A and TM9SF Proteins as Glycolipid-Regulating Factors
Source: iScience. 2019 Jan 3;11:409–24. doi: 10.1016/j.isci.2018.12.039 (PMC6348303; doi:10.1016/j.isci.2018.12.039)
Supplement: Data S2. Summary of Enriched Genes in STx-Resistant Cells, Related to Figure 1 [file mmc3.xlsx]

## Sheet: Data S2
Data S2. Summary of Enriched Genes in STx-Resistant Cells, Related to Figure 1
sgRNA list of library Set A/B, which shows more than 1 fold enrichment in duplicates of STx1-treated samples
sgRNA seuence	Gene ID	sgRNA ID	Fold enrichment								sgRNA ranking results of MAGeCK								Gene summary of MAGeCK
			1_StxR/control	2_StxR/control	Average	STDEV	LOG 1_StxR/control	LOG 2_StxR/control	LOG_Average		sgRNA ID	score	p-value (lower tail)	p-value (higher tail)	p-value (two sided)	FDR	Whether the abundance is higher in treatment samples		Gene ID	Library Set	The number of targeting sgRNAs for each gene	The number of targeting sgRNAs for each gene in positive selection.	The raw p-value of this gene in positive selection.	The false discovery rate of this gene in positive selection.	The ranking of this gene in positive selection.	The number of "good" sgRNAs in positive selection.	The log fold change of this gene in positive selection
TGTAGAGCGCCGTGACCAGC	SPTSSA	HGLibA_46901	1522.73	74157.2	37840	51360.3	10.5724	16.1783	15.2076		HGLibA_46901	3.3852	0.99929	0.00071106	0.0014221	0.0034585	TRUE		SPTSSA	Set A	3	4.3945e-10	2.2543e-07	0.00045	1	3	11.388
ACTGAACACCGTCCGCTCCC	SPTSSA	HGLibA_46902	21554.4	1476.75	11515.6	14197.1	14.3957	10.5282	13.4913		HGLibA_46902	167.89	1	0	0	0	TRUE		SPTSSA	Set A	3	4.3945e-10	2.2543e-07	0.00045	1	3	11.388
GTATAGTGCCATCCCCACAA	SPTSSA	HGLibA_46900	2136.26	3194.28	2665.27	748.13	11.0609	11.6413	11.3801		HGLibA_46900	96.343	1	0	0	0	TRUE		SPTSSA	Set A	3	4.3945e-10	2.2543e-07	0.00045	1	3	11.388
CGCTCTACATGCTGGAGCCC	SPTSSA	HGLibB_46845	1140.03	2892.25	2016.14	1239.01	10.1549	11.498	10.9774		HGLibB_46845	11.176	1	5.3103e-29	1.0621e-28	1.0066e-24	TRUE		SPTSSA	Set B	3	5.2853e-10	2.4609e-07	0.00055	6	3	9.3532
CTACAACTCAGATTCCATGC	SPTSSA	HGLibB_46844	635.172	799.961	717.566	116.523	9.311	9.64379	9.48697		HGLibB_46844	2.5437	0.98907	0.010935	0.02187	0.026205	TRUE		SPTSSA	Set B	3	5.2853e-10	2.4609e-07	0.00055	6	3	9.3532
CCAGTGACCTCCGAGCTTGA	B4GALT5	HGLibA_04035	55417.3	197.506	27807.4	39046.3	15.758	7.62575	14.7632		HGLibA_04035	1.8797	0.93987	0.060134	0.12027	0.13404	TRUE		B4GALT5	Set A	3	2.4542e-09	2.2543e-07	0.00045	6	3	11.952
AGCCTTCTGATTGCATGCCT	B4GALT5	HGLibB_04034	510.344	13990.9	7250.6	9532.17	8.99533	13.7722	12.8239		HGLibB_04034	3.5837	0.99966	0.0003373	0.0006746	0.0016986	TRUE		B4GALT5	Set B	3	6.8318e-11	2.4609e-07	0.00055	3	3	9.3828
TCACTGTGGTTCAAGTCAAG	B4GALT5	HGLibB_04033	7745.23	2959.33	5352.28	3384.14	12.9191	11.5311	12.3859		HGLibB_04033	14.785	1	1.8209e-49	3.6419e-49	5.1777e-45	TRUE		B4GALT5	Set B	3	6.8318e-11	2.4609e-07	0.00055	3	3	9.3828
GATCGCAACTATTATGGATG	B4GALT5	HGLibA_04036	3673.98	4248.83	3961.4	406.483	11.8431	12.0528	11.9518		HGLibA_04036	12.937	1	2.7617e-38	5.5234e-38	2.523e-34	TRUE		B4GALT5	Set A	3	2.4542e-09	2.2543e-07	0.00045	6	3	11.952
CGATTGTTCTCACGTTGTCC	B4GALT5	HGLibA_04034	3409.27	3826.88	3618.08	295.292	11.7352	11.902	11.821		HGLibA_04034	124.13	1	0	0	0	TRUE		B4GALT5	Set A	3	2.4542e-09	2.2543e-07	0.00045	6	3	11.952
CGGGACAACGTGAGAACAAT	B4GALT5	HGLibB_04032	36.9484	536.531	286.74	353.258	5.20744	9.06752	8.1636		HGLibB_04032	2.4711	0.98668	0.013321	0.026642	0.031346	TRUE		B4GALT5	Set B	3	6.8318e-11	2.4609e-07	0.00055	3	3	9.3828
CTTCCACATGAGTGCGATCC	A4GALT	HGLibB_00017	41251.4	3212.12	22231.8	26897.9	15.3322	11.6493	14.4403		HGLibB_00017	6.0937	1	1.1021e-09	2.2042e-09	5.0748e-07	TRUE		A4GALT	Set B	3	2.6943e-11	2.4609e-07	0.00055	1	3	12.965
CGTGCGTCGTGGGGCAGTAG	A4GALT	HGLibB_00016	31479.7	10568.2	21023.9	14786.7	14.9421	13.3674	14.3597		HGLibB_00016	9.935	1	2.9306e-23	5.8611e-23	4.1664e-19	TRUE		A4GALT	Set B	3	2.6943e-11	2.4609e-07	0.00055	1	3	12.965
GAACAATGAAGTCCGTGTCC	A4GALT	HGLibB_00018	8398.43	7126.97	7762.7	899.057	13.0359	12.7991	12.9223		HGLibB_00018	3.4041	0.99934	0.00066361	0.0013272	0.002747	TRUE		A4GALT	Set B	3	2.6943e-11	2.4609e-07	0.00055	1	3	12.965
CTACTGCCCCACGACGCACG	A4GALT	HGLibA_00017	2997.55	6308.29	4652.92	2341.04	11.5496	12.623	12.1839		HGLibA_00017	309.83	1	0	0	0	TRUE		A4GALT	Set A	3	2.4556e-07	6.763e-07	0.001238	12	2	11.604
CAGTCCCGCTACGTCCTCAA	A4GALT	HGLibA_00016	3212.79	2996.56	3104.68	152.894	11.6496	11.5491	11.6002		HGLibA_00016	9.259	1	2.0594e-20	4.1189e-20	1.1973e-16	TRUE		A4GALT	Set A	3	2.4556e-07	6.763e-07	0.001238	12	2	11.604
ATCCTGCATTAAGACTATAG	UGP2	HGLibB_52808	36975.1	1327.16	19151.1	25206.9	15.1743	10.3741	14.2251		HGLibB_52808	40.924	1	0	0	0	TRUE		UGP2	Set B	3	7.064e-06	1.9441e-05	0.025681	14	2	4.9845
ACAGGCAGAAAACGGCTCCT	UGP2	HGLibA_52874	45.1428	235.189	140.166	134.383	5.49642	7.87768	7.13099		HGLibA_52874	2.277	0.97748	0.02252	0.04504	0.053737	TRUE		UGP2	Set A	3	6.1342e-06	1.5104e-05	0.012285	26	2	7.2531
ATAGCTTCCGAAATCCATCC	UGP2	HGLibA_52873	11.159	221.491	116.325	148.727	3.48014	7.7911	6.86202		HGLibA_52873	1.8055	0.92966	0.070337	0.14067	0.15498	TRUE		UGP2	Set A	3	6.1342e-06	1.5104e-05	0.012285	26	2	7.2531
TCAGCTCCTGGACCCGCCGC	GALE	HGLibA_18512	6164.45	17860.9	12012.7	8270.64	12.5898	14.1245	13.5523		HGLibA_18512	86.303	1	0	0	0	TRUE		GALE	Set A	3	1.8755e-08	2.2543e-07	0.00045	9	3	11.154
CCGGGATTACATCCATGTCG	GALE	HGLibA_18511	1227.97	3428.29	2328.13	1555.86	10.2621	11.7433	11.185		HGLibA_18511	3.8157	0.99986	0.00013564	0.00027129	0.0011364	TRUE		GALE	Set A	3	1.8755e-08	2.2543e-07	0.00045	9	3	11.154
TGAGAGAACTAATAGCAACC	LAPTM4A	HGLibA_26016	7545.98	15941.8	11743.9	5936.77	12.8815	13.9605	13.5196		HGLibA_26016	2.2962	0.97834	0.021662	0.043324	0.051921	TRUE		LAPTM4A	Set A	3	1.2853e-09	2.2543e-07	0.00045	4	3	11.879
GTTTATAATCAGTTCAATGC	LAPTM4A	HGLibB_25979	15663.7	4686.61	10175.2	7761.99	13.9351	12.1943	13.3128		HGLibB_25979	3.2078	0.99866	0.0013369	0.0026737	0.0046021	TRUE		LAPTM4A	Set B	3	3.7976e-11	2.4609e-07	0.00055	2	3	12.099
TCATACTGAATGTTGACAGC	LAPTM4A	HGLibB_25978	5718.4	3417.01	4567.71	1627.32	12.4814	11.7385	12.1573		HGLibB_25978	11.253	1	2.2368e-29	4.4735e-29	5.0881e-25	TRUE		LAPTM4A	Set B	3	3.7976e-11	2.4609e-07	0.00055	2	3	12.099
TTCTCCAGTATCAAGTGGGT	LAPTM4A	HGLibA_26017	5350.34	2847.93	4099.13	1769.47	12.3854	11.4757	12.0011		HGLibA_26017	32.491	1	1.4326e-231	2.8651e-231	2.0358e-227	TRUE		LAPTM4A	Set A	3	1.2853e-09	2.2543e-07	0.00045	4	3	11.879
TCCCTACAAAGATGACCTCC	LAPTM4A	HGLibB_25980	1347.87	5476.45	3412.16	2919.35	10.3965	12.419	11.7365		HGLibB_25980	5.7874	1	7.135e-09	1.427e-08	1.742e-06	TRUE		LAPTM4A	Set B	3	3.7976e-11	2.4609e-07	0.00055	2	3	12.099
CCAGGTAGTAAACCTATTGA	LAPTM4A	HGLibA_26015	1660.01	2247.7	1953.86	415.558	10.697	11.1342	10.9321		HGLibA_26015	4.4593	0.99999	8.2056e-06	1.6411e-05	0.0001939	TRUE		LAPTM4A	Set A	3	1.2853e-09	2.2543e-07	0.00045	4	3	11.879
GCAGAATTTGTTACTCGCTT	ACACA	HGLibA_00347	14347.5	220.007	7283.75	9989.64	13.8085	7.7814	12.8305		HGLibA_00347	3.6144	0.9997	0.00029998	0.00059996	0.0019264	TRUE		ACACA	Set A	3	8.8441e-08	2.2543e-07	0.00045	11	3	3.3625
GAAGACCTTAAAGCCAATGC	ACACA	HGLibB_00346	458.132	3048.48	1753.3	1831.65	8.83962	11.5739	10.7759		HGLibB_00346	9.1959	1	3.6797e-20	7.3595e-20	3.4877e-16	TRUE		ACACA	Set B	3	6.4376e-07	1.7226e-06	0.002888	12	2	7.8778
CAACAACAACTATGCAAATG	ACACA	HGLibB_00348	45.436	374.015	209.726	232.341	5.50576	8.54695	7.71236		HGLibB_00348	2.053	0.9602	0.0398	0.0796	0.087122	TRUE		ACACA	Set B	3	6.4376e-07	1.7226e-06	0.002888	12	2	7.8778
TGGCTTGCACCTAGTAAAGC	ACACA	HGLibA_00348	6.28628	5.93768	6.11198	0.246501	2.65221	2.5699	2.61164		HGLibA_00348	2.3621	0.98651	0.013486	0.026972	0.033933	TRUE		ACACA	Set A	3	8.8441e-08	2.2543e-07	0.00045	11	3	3.3625
GCCTTACGTAGCAGACAGAC	UGCG	HGLibA_52861	2878.63	6870.52	4874.58	2822.69	11.4912	12.7462	12.2511		HGLibA_52861	8.1638	1	3.2417e-16	6.4835e-16	1.7276e-12	TRUE		UGCG	Set A	3	2.4858e-08	2.2543e-07	0.00045	10	3	11.261
TTAGGATCTACCCCTTTCAG	UGCG	HGLibB_52795	5078.23	2900.02	3989.13	1540.23	12.3101	11.5018	11.9619		HGLibB_52795	4.4402	0.99999	8.9792e-06	1.7958e-05	0.00016156	TRUE		UGCG	Set B	3	1.5472e-07	7.3826e-07	0.00135	10	2	11.395
CCGATTACACCTCAACAAGA	UGCG	HGLibA_52862	6267.37	1569.65	3918.51	3321.79	12.6136	10.6162	11.9361		HGLibA_52862	102.07	1	0	0	0	TRUE		UGCG	Set A	3	2.4858e-08	2.2543e-07	0.00045	10	3	11.261
GTTGATGCTAGATTGTTTAT	UGCG	HGLibB_52796	2218.66	3426.9	2822.78	854.352	11.1155	11.7427	11.4629		HGLibB_52796	179.86	1	0	0	0	TRUE		UGCG	Set B	3	1.5472e-07	7.3826e-07	0.00135	10	2	11.395
CGAGGATGTGGATGTTATGA	SPTLC2	HGLibB_46837	1504.16	8054.24	4779.2	4631.6	10.5547	12.9755	12.2226		HGLibB_46837	3.4517	0.99944	0.00055621	0.0011124	0.0024244	TRUE		SPTLC2	Set B	3	2.3788e-07	7.3826e-07	0.00135	11	2	8.2374
TTGCTGTGCTCACGTATGTG	SPTLC2	HGLibA_46894	543.703	705.313	624.508	114.275	9.08668	9.46212	9.28658		HGLibA_46894	23.458	1	1.0557e-121	2.1114e-121	1.2275e-117	TRUE		SPTLC2	Set A	3	1.2507e-06	3.8324e-06	0.004429	19	2	4.0468
GACAGTCTCATGATTATAAC	SPTLC2	HGLibB_46839	137.275	599.661	368.468	326.957	7.10092	9.228	8.5254		HGLibB_46839	4.0268	0.99994	5.5959e-05	0.00011192	0.00050893	TRUE		SPTLC2	Set B	3	2.3788e-07	7.3826e-07	0.00135	11	2	8.2374
TATGGCGTACTCACCCTCTT	SPTLC2	HGLibA_46896	10.4186	21.4621	15.9404	7.80898	3.38108	4.42372	3.99461		HGLibA_46896	3.691	0.99981	0.00018807	0.00037614	0.001411	TRUE		SPTLC2	Set A	3	1.2507e-06	3.8324e-06	0.004429	19	2	4.0468
AGCGGTCCCCTGGCAACGTG	SLC35A2	HGLibB_44896	6853.13	717.351	3785.24	4338.65	12.7425	9.48653	11.8862		HGLibB_44896	5.6826	1	1.3212e-08	2.6425e-08	2.6534e-06	TRUE		SLC35A2	Set B	3	1.8746e-10	2.4609e-07	0.00055	5	3	9.9446
GCGTGTCCACATACTGCACC	SLC35A2	HGLibB_44897	4738.59	2055.39	3396.99	1897.31	12.2102	11.0052	11.73		HGLibB_44897	9.0401	1	1.5611e-19	3.1223e-19	1.3659e-15	TRUE		SLC35A2	Set B	3	1.8746e-10	2.4609e-07	0.00055	5	3	9.9446
GTACATATCCCTAGCTGTGC	SLC35A2	HGLibA_44949	3965.06	2085.35	3025.2	1329.16	11.9531	11.0261	11.5628		HGLibA_44949	7.2105	1	5.5652e-13	1.113e-12	1.9238e-09	TRUE		SLC35A2	Set A	3	3.0488e-07	1.1272e-06	0.001768	13	2	10.234
CCTAGGTAACGTGAAGCACC	SLC35A2	HGLibA_44951	1187.14	1251.24	1219.19	45.3284	10.2133	10.2891	10.2517		HGLibA_44951	27.519	1	1.0155e-166	2.031e-166	1.2988e-162	TRUE		SLC35A2	Set A	3	3.0488e-07	1.1272e-06	0.001768	13	2	10.234
GGGAGGCTGCTGGTGAACGC	SLC35A2	HGLibB_44898	606.978	2.12517	304.552	427.696	9.2455	1.08758	8.25054		HGLibB_44898	1.7393	0.91841	0.081586	0.16317	0.17379	TRUE		SLC35A2	Set B	3	1.8746e-10	2.4609e-07	0.00055	5	3	9.9446
TCTAGGGATTGCCCGCATTG	COG4	HGLibA_10478	2069.43	1875.93	1972.68	136.826	11.015	10.8734	10.9459		HGLibA_10478	35.233	1	6.1387e-272	1.2277e-271	9.8142e-268	TRUE		COG4	Set A	3	1.5873e-06	4.7341e-06	0.005198	20	2	5.2179
CAACCTCGCCACCACAGAGC	COG4	HGLibA_10480	127.553	30.7822	79.1675	68.4272	6.99495	4.94402	6.30684		HGLibA_10480	3.5874	0.99969	0.00031306	0.00062612	0.0019821	TRUE		COG4	Set A	3	1.5873e-06	4.7341e-06	0.005198	20	2	5.2179
GAAGACATCATCCACCATGC	COG4	HGLibB_10469	2.92663	11.2798	7.1032	5.90655	1.54924	3.49566	2.82847		HGLibB_10469	2.4864	0.99035	0.0096516	0.019303	0.023483	TRUE		COG4	Set B	3	1.3193e-05	3.2237e-05	0.038148	17	2	2.6099
AATCCTCCGAAGCAAATCAC	COG5	HGLibA_10481	1684.58	1660.31	1672.44	17.1602	10.7182	10.6972	10.7077		HGLibA_10481	208.85	1	0	0	0	TRUE		COG5	Set A	3	7.3573e-05	0.00014856	0.085852	38	1	-1.1231
TGTCCAACTGACTGATTCCT	COG5	HGLibB_10471	3.76282	5.20038	4.4816	1.01651	1.91181	2.37862	2.16401		HGLibB_10471	2.7858	0.99654	0.003456	0.006912	0.0097589	TRUE		COG5	Set B	3	1.7621e-05	3.8143e-05	0.042629	18	2	2.2365
ACTTACGCTGTGTATTCATA	TM9SF2	HGLibA_49724	949.383	2161	1555.19	856.739	9.89085	11.0775	10.6029		HGLibA_49724	5.8276	1	5.6042e-09	1.1208e-08	1.6539e-06	TRUE		TM9SF2	Set A	3	1.1882e-06	3.8324e-06	0.004429	18	2	6.654
AAGTATAGTTGCTTCAGAAC	TM9SF2	HGLibB_49663	265.214	2577.84	1421.53	1635.27	8.05101	11.3319	10.4732		HGLibB_49663	2.2729	0.977	0.022999	0.045999	0.05181	TRUE		TM9SF2	Set B	3	8.8204e-11	2.4609e-07	0.00055	4	3	10.101
ATACAAACCTTATATGGTGA	TM9SF2	HGLibB_49664	1078.91	1253.73	1166.32	123.61	10.0754	10.292	10.1877		HGLibB_49664	3.3483	0.99919	0.00081102	0.001622	0.0031781	TRUE		TM9SF2	Set B	3	8.8204e-11	2.4609e-07	0.00055	4	3	10.101
AGCCAAACATGTAATACATC	TM9SF2	HGLibB_49665	217.918	2071.22	1144.57	1310.48	7.76764	11.0163	10.1606		HGLibB_49665	2.2733	0.97703	0.022968	0.045936	0.051742	TRUE		TM9SF2	Set B	3	8.8204e-11	2.4609e-07	0.00055	4	3	10.101
AAGCGCCCATCTGAAAATCT	TM9SF2	HGLibA_49725	32.1657	551.032	291.599	366.894	5.00745	9.10599	8.18784		HGLibA_49725	3.7728	0.99984	0.00015675	0.0003135	0.0012484	TRUE		TM9SF2	Set A	3	1.1882e-06	3.8324e-06	0.004429	18	2	6.654
GTCGGGTCGTCGGTGACCAG	YY1	HGLibA_54757	2737.99	43.1249	1390.56	1905.56	11.4189	5.43045	10.4414		HGLibA_54757	1.7854	0.92591	0.074088	0.14818	0.16306	TRUE		YY1	Set A	3	0.0044325	0.0045878	0.968675	75	1	-0.2327
GTGCTACTCACCTTAACCCT	SPTLC1	HGLibA_46892	645.638	1964.04	1304.84	932.25	9.33458	10.9396	10.3497		HGLibA_46892	4.9616	1	6.9671e-07	1.3934e-06	4.0049e-05	TRUE		SPTLC1	Set A	3	7.0039e-06	1.6682e-05	0.013083	28	2	7.829
AAAGAAGTCTGATTATCCAG	SPTLC1	HGLibA_46893	573.754	2.99116	288.372	403.59	9.16429	1.58071	8.17179		HGLibA_46893	1.7514	0.9206	0.079397	0.15879	0.17454	TRUE		SPTLC1	Set A	3	7.0039e-06	1.6682e-05	0.013083	28	2	7.829
ATGTAAAAGAGTCCTTTCGA	VPS54	HGLibA_53811	1383.82	13.2035	698.51	969.169	10.4344	3.72285	9.44814		HGLibA_53811	1.8137	0.93053	0.069473	0.13895	0.15316	TRUE		VPS54	Set A	3	2.7318e-09	2.2543e-07	0.00045	8	3	2.8803
TACTTGCTCCAGATCTGTCC	VPS54	HGLibB_53745	30.5206	746.524	388.522	506.291	4.93171	9.54404	8.60185		HGLibB_53745	1.9389	0.94773	0.05227	0.10454	0.1128	TRUE		VPS54	Set B	3	2.2856e-09	2.4609e-07	0.00055	7	3	5.2629
CTCCTAAAGATACCTTCGAA	VPS54	HGLibA_53812	11.0277	4.75014	7.88894	4.43893	3.46307	2.24797	2.97983		HGLibA_53812	5.2856	1	7.8888e-08	1.5778e-07	9.6831e-06	TRUE		VPS54	Set A	3	2.7318e-09	2.2543e-07	0.00045	8	3	2.8803
CAGTGACTTAAATAGACCAC	VPS54	HGLibA_53813	2.88092	4.8439	3.86241	1.38803	1.52653	2.27617	1.9495		HGLibA_53813	5.9581	1	1.2895e-09	2.579e-09	6.0919e-07	TRUE		VPS54	Set A	3	2.7318e-09	2.2543e-07	0.00045	8	3	2.8803
ACAGCGCATCAACCGGATCA	CAMLG	HGLibA_07101	1205.15	3.59374	604.374	849.632	10.235	1.84549	9.2393		HGLibA_07101	1.7392	0.91828	0.08172	0.16344	0.17954	TRUE		CAMLG	Set A	3	0.004677	0.0048141	0.968675	77	1	-2.0001
AGTCATAGCAGTACCCGAGA	GOSR1	HGLibA_19684	4.39837	1090.7	547.55	768.132	2.13697	10.091	9.09685		HGLibA_19684	1.7399	0.91844	0.08156	0.16312	0.1792	TRUE		GOSR1	Set A	3	4.0228e-07	1.1272e-06	0.001768	14	3	4.0556
TCAATACCTACTTTCGAAGG	GOSR1	HGLibA_19685	16.4103	35.9374	26.1739	13.8077	4.03653	5.16742	4.71006		HGLibA_19685	1.8339	0.93875	0.061249	0.1225	0.13646	TRUE		GOSR1	Set A	3	4.0228e-07	1.1272e-06	0.001768	14	3	4.0556
AAGGGTCACTTCTAAGAATG	FREM3	HGLibB_17965	1077.91	1.88328	539.899	760.869	10.074	0.913245	9.07655		HGLibB_17965	1.7306	0.91658	0.083423	0.16685	0.17766	TRUE		FREM3	Set B	3	0.0019337	0.0019886	0.958036	30	1	-1.8434
AGCCCGTAGAGCAGAATCAG	UNC50	HGLibA_53010	666.354	197.656	432.005	331.419	9.38014	7.62685	8.7549		HGLibA_53010	3.1851	0.99857	0.0014342	0.0028683	0.0057075	TRUE		UNC50	Set A	3	4.9863e-10	2.2543e-07	0.00045	2	3	3.5232
TTCTGATAGCAACTTTAATG	UNC50	HGLibB_52946	1.46332	572.516	286.99	403.795	0.549243	9.16117	8.16486		HGLibB_52946	1.7831	0.92704	0.072956	0.14591	0.15556	TRUE		UNC50	Set B	3	3.0092e-05	6.8166e-05	0.065299	20	2	2.2867
GCCAACTGCAACCAACCATA	UNC50	HGLibA_53011	18.8304	6.25019	12.5403	8.89558	4.23499	2.6439	3.6485		HGLibA_53011	3.9195	0.99993	6.9117e-05	0.00013823	0.00073675	TRUE		UNC50	Set A	3	4.9863e-10	2.2543e-07	0.00045	2	3	3.5232
AATCTATGAGTACAACCCAA	UNC50	HGLibA_53012	10.454	3.41922	6.9366	4.97433	3.38598	1.77367	2.79423		HGLibA_53012	6.4298	1	6.9654e-11	1.3931e-10	7.68e-08	TRUE		UNC50	Set A	3	4.9863e-10	2.2543e-07	0.00045	2	3	3.5232
CTGGAGGATACAATCCCGAA	VPS52	HGLibA_53805	77.0374	644.811	360.924	401.477	6.26749	9.33273	8.49555		HGLibA_53805	3.4551	0.99946	0.00054339	0.0010868	0.0028797	TRUE		VPS52	Set A	3	6.2752e-06	1.5104e-05	0.012285	27	2	3.8873
TCTGGAGGATGAGTTAGTAA	VPS52	HGLibA_53807	28.9604	1.48616	15.2233	19.4273	4.85601	0.571585	3.92821		HGLibA_53807	1.7975	0.93448	0.065521	0.13104	0.1446	TRUE		VPS52	Set A	3	6.2752e-06	1.5104e-05	0.012285	27	2	3.8873
AGATATGACAAGTCGCCTAC	COG6	HGLibA_10484	439.067	57.4999	248.284	269.809	8.7783	5.84549	7.95585		HGLibA_10484	1.8837	0.94059	0.059414	0.11883	0.1325	TRUE		COG6	Set A	3	2.5446e-09	2.2543e-07	0.00045	7	3	2.7451
GATGAAATGAGTCTTCTCCG	COG6	HGLibA_10486	6.04653	70.078	38.0623	45.2771	2.59611	6.13089	5.25029		HGLibA_10486	1.842	0.94754	0.052464	0.10493	0.11756	TRUE		COG6	Set A	3	2.5446e-09	2.2543e-07	0.00045	7	3	2.7451
AGCCAGGATACCTCAGTAAT	COG6	HGLibA_10485	7.68854	5.01853	6.35354	1.88798	2.94271	2.32727	2.66756		HGLibA_10485	11.337	1	4.3596e-30	8.7192e-30	3.7173e-26	TRUE		COG6	Set A	3	2.5446e-09	2.2543e-07	0.00045	7	3	2.7451
TATAACTGTACAGCCTTCTC	NAPG	HGLibA_31134	461.829	1.87506	231.852	325.237	8.85122	0.906934	7.85706		HGLibA_31134	2.0215	0.96021	0.039793	0.079586	0.090924	TRUE		NAPG	Set A	2	0.0025	0.002553	0.968675	54	1	2.7866
ACGAGGCGCACCAGATGTAC	GET4	HGLibA_18932	79.1342	348.593	213.864	190.536	6.30623	8.4454	7.74055		HGLibA_18932	10.986	1	4.2029e-28	8.4058e-28	3.3597e-24	TRUE		GET4	Set A	3	7.0753e-10	2.2543e-07	0.00045	3	3	2.0939
ACACCTACTGTAGCACGGCC	GET4	HGLibA_18933	4.37609	4.46442	4.42025	0.0624611	2.12964	2.15847	2.14413		HGLibA_18933	3.8372	0.99993	7.1793e-05	0.00014359	0.00075468	TRUE		GET4	Set A	3	7.0753e-10	2.2543e-07	0.00045	3	3	2.0939
GTAGTCGCCCTTCTCGACGC	GET4	HGLibA_18931	6.63707	1.87506	4.25606	3.36725	2.73055	0.906934	2.08952		HGLibA_18931	2.7069	0.99594	0.00406	0.0081201	0.012541	TRUE		GET4	Set A	3	7.0753e-10	2.2543e-07	0.00045	3	3	2.0939
CCTACGTGGCTGCCAACCAG	C19orf25	HGLibA_05641	318.882	25.1562	172.019	207.696	8.31688	4.65284	7.42643		HGLibA_05641	2.0074	0.95592	0.044082	0.088164	0.099711	TRUE		C19orf25	Set A	3	5.9949e-06	1.4653e-05	0.012285	25	2	2.9658
GGATCCAGTGTTCACCATCC	C19orf25	HGLibA_05643	8.11035	6.87521	7.49278	0.873376	3.01976	2.7814	2.9055		HGLibA_05643	1.8099	0.94164	0.058356	0.11671	0.13019	TRUE		C19orf25	Set A	3	5.9949e-06	1.4653e-05	0.012285	25	2	2.9658
TATGAGCCAGCTGTTCCGAA	PI4KB	HGLibA_36502	61.8487	183.281	122.565	85.8655	5.95067	7.51791	6.9374		HGLibA_36502	2.5412	0.98925	0.010749	0.021497	0.027955	TRUE		PI4KB	Set A	3	3.8708e-06	9.2427e-06	0.008457	23	2	3.7515
CCCTGATGGCGATCGGCAAG	PI4KB	HGLibA_36500	21.8804	5.00015	13.4403	11.9362	4.45157	2.32197	3.74849		HGLibA_36500	2.1439	0.97141	0.028594	0.057188	0.066936	TRUE		PI4KB	Set A	3	3.8708e-06	9.2427e-06	0.008457	23	2	3.7515
ATAAGCTCCCTGCCCGAGTC	PI4KB	HGLibB_36453	1.12884	1.26109	1.19497	0.0935123	0.174847	0.334673	0.256972		HGLibB_36453	0.29401	0.57182	0.42818	0.85635	0.85777	TRUE		PI4KB	Set B	3	0.012673	0.012625	0.958036	222	1	0.29306
TTACTGCCAATCCCGTGCAC	TMEM165	HGLibA_50036	49.8333	160.074	104.954	77.9521	5.63904	7.3226	6.71361		HGLibA_50036	3.6344	0.99973	0.00027081	0.00054161	0.0018018	TRUE		TMEM165	Set A	3	0.0020832	0.0022446	0.947925	52	1	-1.4062
TGCGAACACCCTCTTCGTAC	VPS51	HGLibA_53802	131.395	72.5915	101.993	41.5802	7.03776	6.18173	6.67233		HGLibA_53802	21.149	1	2.4021e-99	4.8041e-99	2.5602e-95	TRUE		VPS51	Set A	3	7.9548e-07	2.0289e-06	0.002621	17	2	2.9997
GGTGGGGCTCCTGTACGAAG	VPS51	HGLibA_53804	21.9919	16.1718	19.0819	4.11538	4.4589	4.01541	4.25413		HGLibA_53804	4.4635	0.99999	6.2111e-06	1.2422e-05	0.00016159	TRUE		VPS51	Set A	3	7.9548e-07	2.0289e-06	0.002621	17	2	2.9997
ATCGTTCTTCATCTTCCGGA	VPS51	HGLibB_53736	2.33295	24.665	13.499	15.7911	1.22215	4.62439	3.75478		HGLibB_53736	1.7479	0.9253	0.074697	0.14939	0.15925	TRUE		VPS51	Set B	3	3.0484e-06	8.1208e-06	0.012567	13	2	4.2359
ACAGTTGCGTCACAGAATAC	BNIP1	HGLibA_04650	28.5894	132.968	80.779	73.8071	4.83741	7.05494	6.33591		HGLibA_04650	2.6334	0.99187	0.0081316	0.016263	0.022043	TRUE		BNIP1	Set A	3	0.0028177	0.0029615	0.968675	60	1	-3.6053
TCACTATTCACCGACAATGT	COG3	HGLibA_10475	154.257	6.77104	80.5141	104.288	7.26919	2.75938	6.33117		HGLibA_10475	2.1792	0.97178	0.028215	0.056431	0.066075	TRUE		COG3	Set A	3	3.7602e-06	8.7919e-06	0.008457	22	2	2.8134
GCTGTTCACAGGCTTCATGT	COG3	HGLibA_10477	4.55842	8.84642	6.70242	3.03207	2.18854	3.14509	2.74468		HGLibA_10477	2.8661	0.99693	0.0030672	0.0061345	0.010072	TRUE		COG3	Set A	3	3.7602e-06	8.7919e-06	0.008457	22	2	2.8134
ATCATCACGAAAGCAATTCG	NBAS	HGLibA_31204	5.28777	116.879	61.0831	78.9066	2.40266	6.86887	5.9327		HGLibA_31204	7.0985	1	8.6039e-13	1.7208e-12	2.684e-09	TRUE		NBAS	Set A	3	5.8491e-07	1.578e-06	0.00231	15	3	1.4002
ATGGAATGACGCCTTTAATG	ZDHHC17	HGLibA_55088	96.9472	21.4196	59.1834	53.4061	6.59913	4.42086	5.88712		HGLibA_55088	6.7278	1	1.5238e-11	3.0476e-11	2.6337e-08	TRUE		ZDHHC17	Set A	3	7.4578e-07	2.0289e-06	0.002621	16	2	2.9022
GCTATTGTGGATCAACTTGG	ZDHHC17	HGLibA_55087	18.3553	3.55083	10.953	10.4683	4.19812	1.82816	3.45326		HGLibA_55087	4.6768	1	1.9084e-06	3.8168e-06	7.5451e-05	TRUE		ZDHHC17	Set A	3	7.4578e-07	2.0289e-06	0.002621	16	2	2.9022
AATATTCGAACTGTTGTAAG	VPS53	HGLibA_53808	74.1504	29.4205	51.7854	31.6288	6.21238	4.87875	5.69447		HGLibA_53808	6.522	1	6.2431e-11	1.2486e-10	7.1937e-08	TRUE		VPS53	Set A	2	5.0541e-06	9.2427e-06	0.008457	24	2	0.66352
CAGACGAACGTGGGGCAGGA	VPS53	HGLibB_53743	68.2092	15.879	42.0441	37.0031	6.0919	3.98905	5.39383		HGLibB_53743	1.7592	0.92796	0.072041	0.14408	0.15364	TRUE		VPS53	Set B	3	0.0016071	0.0016648	0.958036	27	1	0.72777
CCCATCTACCAATCCCTTCC	VPS53	HGLibA_53810	1.04193	3.17867	2.1103	1.5109	0.0592521	1.66842	1.07745		HGLibA_53810	1.7064	0.95595	0.044048	0.088096	0.099637	TRUE		VPS53	Set A	2	5.0541e-06	9.2427e-06	0.008457	24	2	0.66352
AATGCACTTCCCGATGCCAC	KDSR	HGLibA_24545	33.2975	50.4342	41.8659	12.1175	5.05734	5.65633	5.3877		HGLibA_24545	3.9089	0.99991	8.6438e-05	0.00017288	0.00084774	TRUE		KDSR	Set A	3	1.7355e-09	2.2543e-07	0.00045	5	3	3.8965
AACTCTGGTTGCACGAAATG	KDSR	HGLibA_24544	10.2413	21.0319	15.6366	7.63012	3.35632	4.39451	3.96685		HGLibA_24544	6.6568	1	2.0488e-11	4.0976e-11	3.317e-08	TRUE		KDSR	Set A	3	1.7355e-09	2.2543e-07	0.00045	5	3	3.8965
GACATGCTGGTAAATTGTGC	KDSR	HGLibA_24546	1.48787	4.70996	3.09892	2.27836	0.573248	2.23572	1.63176		HGLibA_24546	2.0312	0.97442	0.025577	0.051154	0.060318	TRUE		KDSR	Set A	3	1.7355e-09	2.2543e-07	0.00045	5	3	3.8965
GTACATGCGGTGCTTCTCTA	GRSF1	HGLibA_20379	63.7764	19.7656	41.771	31.1204	5.99495	4.30492	5.38443		HGLibA_20379	3.0914	0.99817	0.0018259	0.0036517	0.0068098	TRUE		GRSF1	Set A	3	0.002426	0.0025909	0.968675	53	1	-3.5286
GAGGATGGCCGCGTTGTTCT	GPR12	HGLibB_19842	79.7123	1.85779	40.785	55.0514	6.31673	0.89359	5.34997		HGLibB_19842	1.7896	0.9294	0.070598	0.1412	0.15058	TRUE		GPR12	Set B	3	0.0014982	0.0015614	0.958036	25	1	-5.1294
AGCCTCTTCAGCGCGATGGA	COG8	HGLibA_10491	13.1951	52.1093	32.6522	27.5165	3.72193	5.70347	5.02911		HGLibA_10491	2.6488	0.99267	0.0073303	0.014661	0.020219	TRUE		COG8	Set A	3	2.9335e-06	7.4393e-06	0.007779	21	2	1.3181
GTACGTAGGCTGCAAGCTCC	COG8	HGLibB_10479	3.05729	4.76466	3.91097	1.2073	1.61225	2.25237	1.96753		HGLibB_10479	1.5779	0.91463	0.08537	0.17074	0.18168	TRUE		COG8	Set B	3	0.0067708	0.0068724	0.958036	115	1	-0.25537
TGCAGCCTACGTACGCCGAC	COG8	HGLibA_10490	5.14595	1.24213	3.19404	2.76042	2.36344	0.312812	1.67538		HGLibA_10490	2.5602	0.99453	0.0054717	0.010943	0.015924	TRUE		COG8	Set A	3	2.9335e-06	7.4393e-06	0.007779	21	2	1.3181
CTCCCCAACAGGAACGTGTG	WARS2	HGLibA_53947	2.19919	57.4999	29.8495	39.1035	1.13697	5.84549	4.89964		HGLibA_53947	1.7287	0.92191	0.078091	0.15618	0.17172	TRUE		WARS2	Set A	3	8.253e-06	1.8711e-05	0.014169	29	2	3.1695
GATTCCTGTAGGTTGAATGC	WARS2	HGLibA_53946	2.18804	57.4999	29.844	39.1114	1.12964	5.84549	4.89937		HGLibA_53946	2.3416	0.98364	0.01636	0.032719	0.040235	TRUE		WARS2	Set A	3	8.253e-06	1.8711e-05	0.014169	29	2	3.1695
CTCGGACTTACCTACGATGT	ECSIT	HGLibA_14420	1.40259	57.4999	29.4512	39.6668	0.488095	5.84549	4.88026		HGLibA_14420	2.058	0.9771	0.022903	0.045806	0.054613	TRUE		ECSIT	Set A	3	0.003503	0.0036328	0.968675	70	1	-2.4596
ATCCACCCAGCGTTGTAGAC	MARCH5	HGLibA_28339	32.9878	23.3593	28.1736	6.80836	5.04386	4.54593	4.81627		HGLibA_28339	6.1459	1	6.2514e-10	1.2503e-09	3.6179e-07	TRUE		MARCH5	Set A	3	0.0012503	0.001438	0.631584	50	1	-1.4265
TTTCAGGTAGGTGTAAAAGT	ISCA1	HGLibA_23645	17.5935	34.1406	25.867	11.7005	4.13697	5.09341	4.69304		HGLibA_23645	4.3606	0.99999	1.0716e-05	2.1432e-05	0.00022933	TRUE		ISCA1	Set A	1	0.00054773	0.00055073	0.25732	48	1	-1.322
CTAAGGGGTCCCCGGCCCGG	C1orf50	HGLibA_05861	13.1283	37.7343	25.4313	17.3991	3.7146	5.2378	4.66853		HGLibA_05861	9.5646	1	8.6743e-22	1.7349e-21	5.2831e-18	TRUE		C1orf50	Set A	3	0.00080911	0.0010129	0.45393	49	1	-4.644
TGCGCATGATCATATACAGT	CARS2	HGLibA_07261	2.02597	44.9218	23.4739	30.3319	1.01861	5.48934	4.55298		HGLibA_07261	2.6301	0.99489	0.0051125	0.010225	0.015066	TRUE		CARS2	Set A	3	0.0028667	0.0030129	0.968675	61	1	0.38944
CAGCGGGACGGCATCCGAGG	hsa-mir-3656	HGLibA_59170	8.79675	32.3437	20.5702	16.6502	3.13697	5.01541	4.36248		HGLibA_59170	2.5779	0.99144	0.0085597	0.017119	0.02303	TRUE		hsa-mir-3656	Set A	4	0.0038856	0.004219	0.968675	73	1	-4.9423
CCGGCTCTCAGAGGAAGCCC	TNNT3	HGLibA_50890	39.5854	1.25004	20.4177	27.1072	5.3069	0.321972	4.35175		HGLibA_50890	1.9015	0.95306	0.046938	0.093877	0.10602	TRUE		TNNT3	Set A	2	0.0026306	0.0026905	0.968675	57	1	-1.322
ATACCTCACGTTCCATGCAG	PTAR1	HGLibA_39248	11.6033	19.1854	15.3943	5.36135	3.53646	4.26193	3.94433		HGLibA_39248	3.0325	0.9979	0.002103	0.0042061	0.0075664	TRUE		PTAR1	Set A	3	2.6657e-05	5.5231e-05	0.039125	31	2	4.0347
TTGGTGGGCACAAGAGCGAG	TBC1D3F	HGLibA_48548	13.1951	16.1718	14.6835	2.10486	3.72193	4.01541	3.87612		HGLibA_48548	3.3156	0.9993	0.00070444	0.0014089	0.0034334	TRUE		TBC1D3F	Set A	2	0.0015526	0.0015855	0.682683	51	1	-0.3081
TAAACGTTATAAGCTGAACG	TFAM	HGLibA_49117	19.7927	7.18749	13.4901	8.91322	4.3069	2.84549	3.75383		HGLibA_49117	2.4325	0.9879	0.012103	0.024206	0.031008	TRUE		TFAM	Set A	3	0.003087	0.0032289	0.968675	66	1	-3.618
GTTTCGCATTAAGAGGGCAC	UQCRB	HGLibA_53110	19.7927	7.18749	13.4901	8.91322	4.3069	2.84549	3.75383		HGLibA_53110	2.4325	0.9879	0.012103	0.024206	0.031008	TRUE		UQCRB	Set A	3	0.003087	0.0032289	0.968675	67	1	-6.0844
ATGGGAGCACTAGTGATTCG	NDUFAF4	HGLibA_31492	24.1911	1.87506	13.0331	15.7798	4.5964	0.906934	3.7041		HGLibA_31492	2.028	0.96409	0.03591	0.071819	0.082353	TRUE		NDUFAF4	Set A	3	0.0002111	0.00041277	0.197051	46	2	1.5332
CCGGGCGACGCCTACGAACA	SLCO6A1	HGLibA_45477	19.7927	1.25004	10.5214	13.1116	4.3069	0.321972	3.39525		HGLibA_45477	0.89901	0.77874	0.22126	0.44252	0.44792	TRUE		SLCO6A1	Set A	3	0.026085	0.026084	0.968675	522	0	-2.1929
AATGTCACCCTTATAGTGAT	AAED1	HGLibA_00044	1.67902	19.2742	10.4766	12.4417	0.747619	4.2686	3.3891		HGLibA_00044	1.9538	0.95737	0.042628	0.085255	0.096755	TRUE		AAED1	Set A	2	0.002598	0.0026612	0.968675	56	1	-1.322
CTTGTTGATGAGTTCGACCA	COG2	HGLibA_10473	17.869	1.25004	9.55953	11.7514	4.15939	0.321972	3.25694		HGLibA_10473	1.6818	0.91709	0.082912	0.16582	0.1821	TRUE		COG2	Set A	3	2.5789e-05	5.2075e-05	0.038119	30	2	1.9445
CCTCTGCACTAGAAGCAAGC	COG2	HGLibB_10462	7.5788	2.3741	4.97645	3.68028	2.92197	1.24738	2.31512		HGLibB_10462	0.98728	0.78138	0.21862	0.43724	0.44074	TRUE		COG2	Set B	3	5.6641e-05	0.00011886	0.099629	24	2	1.3118
ACGGGGAGTCTACCCGAAGT	NDUFAF1	HGLibA_31481	1.70181	16.1718	8.93683	10.2319	0.767071	4.01541	3.15976		HGLibA_31481	1.0868	0.82661	0.17339	0.34677	0.35226	TRUE		NDUFAF1	Set A	3	0.023625	0.02362	0.968675	468	1	-3.0876
ACTACCTCGCCCACGAGAGT	COPE	HGLibA_10701	3.19791	14.6135	8.90572	8.07207	1.67713	3.86923	3.15473		HGLibA_10701	2.0652	0.96698	0.033021	0.066043	0.076373	TRUE		COPE	Set A	3	0.003454	0.0035823	0.968675	69	1	1.1374
AGTAGACTACACAACAGCGA	RAB1A	HGLibA_39829	16.0457	1.69413	8.86989	10.1481	4.00411	0.760545	3.14892		HGLibA_39829	2.7006	0.99537	0.0046294	0.0092588	0.013928	TRUE		RAB1A	Set A	3	0.0027198	0.0028754	0.968675	58	1	-6.9131
GTAGACATTCTGGCGGTAGT	PCDHGA11+PCDHGA12+PCDHGA2+PCDHGA3+PCDHGA5+PCDHGA6+PCDHGA7+PCDHGA8+PCDHGB1+PCDHGB2+PCDHGB3+PCDHGB4+PCDHGB6+PCDHGB7+PCDHGC3+PCDHGC4+PCDHGC5	HGLibB_35475+HGLibB_35478+HGLibB_35481+HGLibB_35484+HGLibB_35487+HGLibB_35490+HGLibB_35493+HGLibB_35496+HGLibB_35502+HGLibB_35505+HGLibB_35508+HGLibB_35511+HGLibB_35517+HGLibB_35520+HGLibB_35523+HGLibB_35526+HGLibB_35529	8.54714	8.67226	8.6097	0.088476	3.09544	3.11641	3.10596		HGLibB_35475+HGLibB_35478+HGLibB_35481+HGLibB_35484+HGLibB_35487+HGLibB_35490+HGLibB_35493+HGLibB_35496+HGLibB_35502+HGLibB_35505+HGLibB_35508+HGLibB_35511+HGLibB_35517+HGLibB_35520+HGLibB_35523+HGLibB_35526+HGLibB_35529	33.473	1	6.0436e-246	1.2087e-245	2.2913e-241	TRUE		PCDHGA11+PCDHGA12+PCDHGA2+PCDHGA3+PCDHGA5+PCDHGA6+PCDHGA7+PCDHGA8+PCDHGB1+PCDHGB2+PCDHGB3+PCDHGB4+PCDHGB6+PCDHGB7+PCDHGC3+PCDHGC4+PCDHGC5	Set B	1	4.5422e-05	4.4049e-05	0.046639	23	1	3.1058
ACACTAGCGTTGCTTCAGAC	NSUN4	HGLibA_32787	15.3943	1.66672	8.53051	9.70687	3.94433	0.737009	3.09263		HGLibA_32787	1.3695	0.88319	0.11681	0.23361	0.25217	TRUE		NSUN4	Set A	3	0.018935	0.018921	0.968675	371	1	0.1695
GGTCACCATGTTCCTCTCCG	MRPL33	HGLibA_29955	10.2109	5.39061	7.80074	3.40844	3.35203	2.43045	2.96361		HGLibA_29955	2.0107	0.96126	0.038738	0.077477	0.088591	TRUE		MRPL33	Set A	2	0.0025326	0.002595	0.968675	55	1	-1.322
GACCGCTAGACTGATAGGCG	PAPOLB	HGLibA_35139	1.82337	11.2503	6.53685	6.66587	0.866607	3.4919	2.7086		HGLibA_35139	1.7825	0.93912	0.06088	0.12176	0.13566	TRUE		PAPOLB	Set A	2	0.0029898	0.0030449	0.968675	64	1	-1.322
ATCAGCGCCTGAGAAGTCGT	CDKN1C	HGLibA_08826	2.19919	10.7812	6.49021	6.06842	1.13697	3.43045	2.69826		HGLibA_08826	1.2126	0.82457	0.17543	0.35087	0.35635	TRUE		CDKN1C	Set A	3	0.021935	0.021957	0.968675	432	1	-5.4448
ATTAAAGCCAGCTCGTAGCG	MRPS6	HGLibA_30106	8.79675	3.59374	6.19525	3.67908	3.13697	1.84549	2.63116		HGLibA_30106	1.2753	0.84422	0.15578	0.31156	0.317	TRUE		MRPS6	Set A	2	0.013963	0.013988	0.968675	272	1	-1.322
GTCTTGCTGCCATATACACC	METTL17	HGLibA_28968	4.39837	7.18749	5.79293	1.9722	2.13697	2.84549	2.53429		HGLibA_28968	1.0201	0.76296	0.23704	0.47407	0.47946	TRUE		METTL17	Set A	3	0.024301	0.024313	0.968675	485	1	-1.2605
GCCCGCTCTTGCCGTAGCCC	TRAPPC12	HGLibA_51305	6.10707	5.3454	5.72624	0.538584	2.61048	2.4183	2.51759		HGLibA_51305	13.292	1	1.2918e-40	2.5835e-40	1.2709e-36	TRUE		TRAPPC12	Set A	3	7.2661e-05	0.00014676	0.085852	37	2	2.499
ATCAGAGTTAGTTGCCATGT	ARL1	HGLibA_02921	1.03324	10.2235	5.62838	6.49851	0.0471792	3.35382	2.49272		HGLibA_02921	1.6267	0.91352	0.086475	0.17295	0.18962	TRUE		ARL1	Set A	3	0.011507	0.011464	0.968675	221	1	-1.6477
GAAGCAGACTCCCCATAGTG	ASH2L	HGLibB_03295	7.5788	3.62564	5.60222	2.79531	2.92197	1.85823	2.486		HGLibB_03295	1.3007	0.85719	0.14281	0.28562	0.29665	TRUE		ASH2L	Set B	3	0.010023	0.010003	0.958036	171	1	-0.35781
ATAAAGCTCAGCCTGGGAGA	hsa-mir-7703	HGLibA_63946	1.4587	9.37528	5.41699	5.59787	0.544679	3.22886	2.43749		HGLibA_63946	2.0458	0.973	0.026997	0.053995	0.063339	TRUE		hsa-mir-7703	Set A	4	0.0047331	0.0050855	0.968675	79	1	-7.2859
CCTTGTTTAGCCTGCCTGTG	RPS15A	HGLibA_42081	6.59756	3.59374	5.09565	2.12402	2.72193	1.84549	2.34927		HGLibA_42081	1.0202	0.763	0.237	0.47401	0.4794	TRUE		RPS15A	Set A	2	0.016235	0.016225	0.968675	317	1	-1.322
AGACCTATCTAAAAGAACGA	GTPBP8	HGLibA_20621	4.39837	5.39061	4.89449	0.70162	2.13697	2.43045	2.29116		HGLibA_20621	0.76506	0.65777	0.34223	0.68446	0.68827	TRUE		GTPBP8	Set A	2	0.0192	0.019192	0.968675	377	0	-1.322
GTGCACCATGCCGTACTCAC	SPPL2B	HGLibA_46779	4.39837	4.16679	4.28258	0.163753	2.13697	2.05894	2.09848		HGLibA_46779	1.3719	0.87013	0.12987	0.25974	0.27981	TRUE		SPPL2B	Set A	3	0.018741	0.018717	0.968675	366	1	-1.322
TGGCTACTGCGTACATCCAC	NDUFA1	HGLibA_31436	6.59756	1.79687	4.19722	3.3946	2.72193	0.845487	2.06943		HGLibA_31436	0.76516	0.65781	0.34219	0.68438	0.68821	TRUE		NDUFA1	Set A	3	0.028589	0.028558	0.968675	587	0	-1.3791
TGGTGAACAGCCCTACAAGA	NDUFS5	HGLibA_31557	1.09402	7.18749	4.14075	4.30873	0.129641	2.84549	2.04989		HGLibA_31557	0.68918	0.64822	0.35178	0.70357	0.70728	TRUE		NDUFS5	Set A	3	0.030224	0.030246	0.968675	621	0	0.74197
TGTCGATGATGCACTTCCGC	FURIN	HGLibA_18172	6.44257	1.56255	4.00256	3.4507	2.68764	0.6439	2.00092		HGLibA_18172	1.5432	0.90435	0.095652	0.1913	0.20762	TRUE		FURIN	Set A	3	7.2181e-05	0.00014585	0.085852	36	2	1.3019
TCACTCCTCGATGCCAGAAG	FURIN	HGLibA_18174	2.32218	1.41326	1.86772	0.642702	1.21548	0.499026	0.901276		HGLibA_18174	2.9578	0.99845	0.0015494	0.0030987	0.0060401	TRUE		FURIN	Set A	3	7.2181e-05	0.00014585	0.085852	36	2	1.3019
AGGAAGGGTCCCTTCACACT	hsa-mir-613	HGLibA_62668	4.39837	3.59374	3.99606	0.56896	2.13697	1.84549	1.99858		HGLibA_62668	0.63755	0.5965	0.4035	0.80701	0.8097	TRUE		hsa-mir-613	Set A	4	0.041172	0.04115	0.968675	844	0	-3.4888
GTTGATGTCGTCCCCGATGA	BAK1	HGLibA_04134	5.83478	1.79687	3.81583	2.85523	2.54468	0.845487	1.932		HGLibA_04134	1.4948	0.88829	0.11171	0.22342	0.24142	TRUE		BAK1	Set A	3	0.01593	0.015881	0.968675	310	1	-3.0347
CTGGGAGGTAATCATGATGC	GPR89A+GPR89B	HGLibA_20107+HGLibA_20109	4.39837	2.63401	3.51619	1.2476	2.13697	1.39726	1.81401		HGLibA_20107+HGLibA_20109	1.013	0.78361	0.21639	0.43279	0.43826	TRUE		GPR89A+GPR89B	Set A	2	0.016526	0.016511	0.968675	324	1	0.48606
CTTGACTGGCACGAGAGAAG	SCO1	HGLibA_43026	1.4587	5.39061	3.42465	2.78029	0.544679	2.43045	1.77596		HGLibA_43026	0.76506	0.65777	0.34223	0.68446	0.68827	TRUE		SCO1	Set A	3	0.028661	0.028625	0.968675	589	0	-2.0001
CTCCTCGAATGAGTGCGCAC	C10orf76	HGLibA_05094	1.86109	4.76577	3.31343	2.05391	0.896151	2.25271	1.72833		HGLibA_05094	3.6805	0.99988	0.00012043	0.00024085	0.0010527	TRUE		C10orf76	Set A	3	0.00010381	0.00021799	0.119678	40	2	1.5829
CACGTTGAGCGCCGATATTG	COG7	HGLibA_10487	2.65997	3.94243	3.3012	0.906831	1.41141	1.97908	1.72299		HGLibA_10487	3.6641	0.99987	0.00013051	0.00026101	0.0011075	TRUE		COG7	Set A	3	0.0001365	0.00027931	0.142643	43	2	1.0594
TGTCTAGTCGTGCTCGAAAG	NOP2	HGLibA_32311	4.39837	1.79687	3.09762	1.83954	2.13697	0.845487	1.63116		HGLibA_32311	0.38252	0.45913	0.54087	0.91826	0.91958	TRUE		NOP2	Set A	3	0.036338	0.036284	0.968675	750	0	-2.4596
GACCCATCGCACAGCCGTGT	RER1	HGLibA_40855	2.37038	3.59374	2.98206	0.865048	1.24512	1.84549	1.57631		HGLibA_40855	0.98634	0.77299	0.22701	0.45403	0.45942	TRUE		RER1	Set A	3	0.025121	0.025141	0.968675	500	1	0.85141
CACGCACCTGCCGTACGCCG	C17orf89	HGLibA_05590	4.39837	1.42861	2.91349	2.09994	2.13697	0.514617	1.54275		HGLibA_05590	0.49346	0.59962	0.40038	0.80076	0.80351	TRUE		C17orf89	Set A	3	0.034399	0.034367	0.968675	708	0	0.23398
CCTGACAATCAACCGCTCTA	MRPL16	HGLibA_29910	3.43835	1.62505	2.5317	1.2822	1.78172	0.700483	1.34011		HGLibA_29910	1.7784	0.95929	0.040706	0.081413	0.092525	TRUE		MRPL16	Set A	2	0.0030225	0.0030796	0.968675	65	1	-1.322
GCCAGATTTCACCCGCTTGA	TSSC1	HGLibA_52004	3.02679	1.92714	2.47697	0.777571	1.59779	0.946462	1.30857		HGLibA_52004	2.8275	0.99759	0.0024072	0.0048144	0.0083672	TRUE		TSSC1	Set A	3	3.1849e-05	6.7404e-05	0.046256	32	2	1.2791
TTAGATCCAGAAGCAGCGAT	STX16	HGLibA_47625	2.76584	1.40913	2.08749	0.959335	1.46772	0.494808	1.06177		HGLibA_47625	1.7871	0.96021	0.03979	0.079579	0.090917	TRUE		STX16	Set A	3	0.0043836	0.0045346	0.968675	74	1	-1.2683
CTGTAGGGCAGCAGTCAGAG	hsa-mir-8079	HGLibA_64160	2.684	1.37976	2.03188	0.922238	1.42438	0.464416	1.02281		HGLibA_64160	2.0284	0.9786	0.021397	0.042795	0.051305	TRUE		hsa-mir-8079	Set A	4	0.0048634	0.0052113	0.968675	83	1	-3.3287
CTCCGCTTCCTGCCCGCAGG	hsa-mir-3928	HGLibA_59588	2.37038	1.56255	1.96646	0.571224	1.24512	0.6439	0.975604		HGLibA_59588	0.92477	0.77737	0.22263	0.44526	0.45066	TRUE		hsa-mir-3928	Set A	4	0.034246	0.034316	0.968675	705	0	-3.7421
ATAGGTCCCTGTCCTTCGAA	WRAP53	HGLibA_54399	2.43116	1.25004	1.8406	0.835179	1.28164	0.321972	0.880175		HGLibA_54399	0.78635	0.7122	0.2878	0.57561	0.5806	TRUE		WRAP53	Set A	3	0.028349	0.02831	0.968675	582	0	-3.0002
ACAACAACGAATTCTTCAGA	EIF2AK2	HGLibA_14727	1.1548	2.46101	1.80791	0.923631	0.207644	1.29925	0.85432		HGLibA_14727	1.2414	0.88326	0.11674	0.23348	0.25204	TRUE		EIF2AK2	Set A	3	0.021451	0.021491	0.968675	424	1	-4.7306
CCCATGGAAAACAACCGAAC	TARDBP	HGLibB_48276	1.8947	1.6184	1.75655	0.195374	0.92197	0.694568	0.812745		HGLibB_48276	0.49157	0.57826	0.42174	0.84347	0.845	TRUE		TARDBP	Set B	3	0.018822	0.018833	0.958036	341	0	-2.9069
TTGCATTCGTGGAGGGTGGC	hsa-mir-4301	HGLibA_59917	1.4587	1.79687	1.62778	0.239126	0.544679	0.845487	0.702909		HGLibA_59917	0.38252	0.45913	0.54087	0.91826	0.91958	TRUE		hsa-mir-4301	Set A	4	0.048155	0.048044	0.968675	1010	0	-4.2058
CAGGTACGTGGCTACACCAC	CERS2	HGLibA_09202	2.00571	1.02503	1.51537	0.693442	1.00411	0.0356674	0.599669		HGLibA_09202	0.22585	0.55015	0.44985	0.89969	0.90123	TRUE		CERS2	Set A	3	0.027193	0.027184	0.968675	543	0	0.21705
TCCTATACTCATCCGGCAGG	COG1	HGLibB_10459	1.10574	1.89842	1.50208	0.560507	0.145012	0.924797	0.58696		HGLibB_10459	0.95543	0.82797	0.17203	0.34406	0.34753	TRUE		COG1	Set B	3	0.013376	0.01333	0.958036	239	1	0.5144
CCGTTAGGTGCCCACAACGC	BLCAP	HGLibA_04538	1.09402	1.87506	1.48454	0.552275	0.129641	0.906934	0.570015		HGLibA_04538	0.27725	0.50996	0.49004	0.98008	0.98036	TRUE		BLCAP	Set A	3	0.037749	0.037706	0.968675	779	0	-1.0275
CTTACGCATGGCACAACTGT	MRPL39	HGLibA_29973	1.09402	1.79687	1.44545	0.49699	0.129641	0.845487	0.531515		HGLibA_29973	0.25841	0.42929	0.57071	0.85859	0.86064	TRUE		MRPL39	Set A	3	0.038084	0.038037	0.968675	786	0	-5.7144
TCGCCTACAGTGACGAAGTA	VTI1A	HGLibA_53887	1.30951	1.45647	1.38299	0.103913	0.389028	0.542472	0.467789		HGLibA_53887	1.4492	0.92635	0.073649	0.1473	0.16212	TRUE		VTI1A	Set A	3	0.00017438	0.00034784	0.169747	45	2	0.77618
ACGTGCCAGAATTCAGTTTG	hsa-mir-3675	HGLibA_59253	1.12207	1.10355	1.11281	0.0130989	0.166167	0.142151	0.154209		HGLibA_59253	0.2386	0.588	0.412	0.82399	0.82646	TRUE		hsa-mir-3675	Set A	4	0.052025	0.051947	0.968675	1092	0	-4.6311
