# Supplementary material for: A CRISPR Screen Identifies LAPTM4A and TM9SF Proteins as Glycolipid-Regulating Factors
Source: iScience. 2019 Jan 3;11:409–24. doi: 10.1016/j.isci.2018.12.039 (PMC6348303; doi:10.1016/j.isci.2018.12.039)
Supplement: Data S3. Gene List of Library Set A/B Statistically Significant in STx-Resistant Cells, Related to Figure 1 [file mmc4.xlsx]

## Sheet: Statistical Significance
Data S3. Gene List of Library Set A/B statistically significant in STx1-Resistant Cells, Related to Figure 1
p<0.05 and good sgRNA ≥ 1
Gene ID	Libarary set	The number of targeting sgRNAs for each gene	The number of targeting sgRNAs for each gene in positive selection.	The raw p-value of this gene in positive selection.	The false discovery rate of this gene in positive selection.	The ranking of this gene in positive selection.	The number of "good" sgRNAs in positive selection.	The log fold change of this gene in positive selection.
SPTSSA	Set A	3	4.3945e-10	2.2543e-07	0.00045	1	3	11.388
UNC50	Set A	3	4.9863e-10	2.2543e-07	0.00045	2	3	3.5232
GET4	Set A	3	7.0753e-10	2.2543e-07	0.00045	3	3	2.0939
LAPTM4A	Set A	3	1.2853e-09	2.2543e-07	0.00045	4	3	11.879
KDSR	Set A	3	1.7355e-09	2.2543e-07	0.00045	5	3	3.8965
B4GALT5	Set A	3	2.4542e-09	2.2543e-07	0.00045	6	3	11.952
COG6	Set A	3	2.5446e-09	2.2543e-07	0.00045	7	3	2.7451
VPS54	Set A	3	2.7318e-09	2.2543e-07	0.00045	8	3	2.8803
GALE	Set A	3	1.8755e-08	2.2543e-07	0.00045	9	3	11.154
UGCG	Set A	3	2.4858e-08	2.2543e-07	0.00045	10	3	11.261
ACACA	Set A	3	8.8441e-08	2.2543e-07	0.00045	11	3	3.3625
A4GALT	Set A	3	2.4556e-07	6.763e-07	0.001238	12	2	11.604
SLC35A2	Set A	3	3.0488e-07	1.1272e-06	0.001768	13	2	10.234
GOSR1	Set A	3	4.0228e-07	1.1272e-06	0.001768	14	3	4.0556
NBAS	Set A	3	5.8491e-07	1.578e-06	0.00231	15	3	1.4002
ZDHHC17	Set A	3	7.4578e-07	2.0289e-06	0.002621	16	2	2.9022
VPS51	Set A	3	7.9548e-07	2.0289e-06	0.002621	17	2	2.9997
TM9SF2	Set A	3	1.1882e-06	3.8324e-06	0.004429	18	2	6.654
SPTLC2	Set A	3	1.2507e-06	3.8324e-06	0.004429	19	2	4.0468
COG4	Set A	3	1.5873e-06	4.7341e-06	0.005198	20	2	5.2179
COG8	Set A	3	2.9335e-06	7.4393e-06	0.007779	21	2	1.3181
COG3	Set A	3	3.7602e-06	8.7919e-06	0.008457	22	2	2.8134
PI4KB	Set A	3	3.8708e-06	9.2427e-06	0.008457	23	2	3.7515
VPS53	Set A	2	5.0541e-06	9.2427e-06	0.008457	24	2	0.66352
C19orf25	Set A	3	5.9949e-06	1.4653e-05	0.012285	25	2	2.9658
UGP2	Set A	3	6.1342e-06	1.5104e-05	0.012285	26	2	7.2531
VPS52	Set A	3	6.2752e-06	1.5104e-05	0.012285	27	2	3.8873
SPTLC1	Set A	3	7.0039e-06	1.6682e-05	0.013083	28	2	7.829
WARS2	Set A	3	8.253e-06	1.8711e-05	0.014169	29	2	3.1695
COG2	Set A	3	2.5789e-05	5.2075e-05	0.038119	30	2	1.9445
PTAR1	Set A	3	2.6657e-05	5.5231e-05	0.039125	31	2	4.0347
TSSC1	Set A	3	3.1849e-05	6.7404e-05	0.046256	32	2	1.2791
COL14A1	Set A	3	3.613e-05	7.7774e-05	0.051755	33	2	4.477
VASH2	Set A	3	5.2207e-05	0.00010528	0.067997	34	2	3.7654
TBC1D20	Set A	3	6.654e-05	0.00013503	0.084724	35	2	3.2953
FURIN	Set A	3	7.2181e-05	0.00014585	0.085852	36	2	1.3019
TRAPPC12	Set A	3	7.2661e-05	0.00014676	0.085852	37	2	2.499
COG5	Set A	3	7.3573e-05	0.00014856	0.085852	38	1	-1.1231
ZNF136	Set A	3	9.8706e-05	0.00020402	0.114877	39	2	2.6337
C10orf76	Set A	3	0.00010381	0.00021799	0.119678	40	2	1.5829
CLRN1	Set A	3	0.00010846	0.00022791	0.122072	41	2	2.4853
COX5A	Set A	3	0.00013064	0.00027029	0.141325	42	2	2.2626
COG7	Set A	3	0.0001365	0.00027931	0.142643	43	2	1.0594
CLCN3	Set A	3	0.00014931	0.00030591	0.152678	44	2	1.9047
VTI1A	Set A	3	0.00017438	0.00034784	0.169747	45	2	0.77618
NDUFAF4	Set A	3	0.0002111	0.00041277	0.197051	46	2	1.5332
hsa-mir-33a	Set A	4	0.00037102	0.00072747	0.332818	47	2	-1.3902
ISCA1	Set A	1	0.00054773	0.00055073	0.25732	48	1	-1.322
C1orf50	Set A	3	0.00080911	0.0010129	0.45393	49	1	-4.644
MARCH5	Set A	3	0.0012503	0.001438	0.631584	50	1	-1.4265
TBC1D3F	Set A	2	0.0015526	0.0015855	0.682683	51	1	-0.3081
TMEM165	Set A	3	0.0020832	0.0022446	0.947925	52	1	-1.4062
GRSF1	Set A	3	0.002426	0.0025909	0.968675	53	1	-3.5286
NAPG	Set A	2	0.0025	0.002553	0.968675	54	1	2.7866
MRPL33	Set A	2	0.0025326	0.002595	0.968675	55	1	-1.322
AAED1	Set A	2	0.002598	0.0026612	0.968675	56	1	-1.322
TNNT3	Set A	2	0.0026306	0.0026905	0.968675	57	1	-1.322
RAB1A	Set A	3	0.0027198	0.0028754	0.968675	58	1	-6.9131
NonTargetingControlGuideForHuman_0370	Set A	1	0.002755	0.0027311	0.968675	59	1	5.3072
BNIP1	Set A	3	0.0028177	0.0029615	0.968675	60	1	-3.6053
CARS2	Set A	3	0.0028667	0.0030129	0.968675	61	1	0.38944
PCYT1A	Set A	1	0.0028858	0.0028587	0.968675	62	1	-1.322
NonTargetingControlGuideForHuman_0660	Set A	1	0.0029512	0.0029214	0.968675	63	1	5.0737
PAPOLB	Set A	2	0.0029898	0.0030449	0.968675	64	1	-1.322
MRPL16	Set A	2	0.0030225	0.0030796	0.968675	65	1	-1.322
TFAM	Set A	3	0.003087	0.0032289	0.968675	66	1	-3.618
UQCRB	Set A	3	0.003087	0.0032289	0.968675	67	1	-6.0844
SNRNP35	Set A	2	0.0031531	0.0032045	0.968675	68	1	-1.322
COPE	Set A	3	0.003454	0.0035823	0.968675	69	1	1.1374
ECSIT	Set A	3	0.003503	0.0036328	0.968675	70	1	-2.4596
DEFB105B	Set A	1	0.003736	0.0036653	0.968675	71	1	4.1633
SPATA31A4	Set A	2	0.0038059	0.0038623	0.968675	72	1	-1.322
hsa-mir-3656	Set A	4	0.0038856	0.004219	0.968675	73	1	-4.9423
STX16	Set A	3	0.0043836	0.0045346	0.968675	74	1	-1.2683
YY1	Set A	3	0.0044325	0.0045878	0.968675	75	1	-0.2327
PCDHA1+PCDHA10+PCDHA11+PCDHA12+PCDHA13+PCDHA2+PCDHA4+PCDHA5+PCDHA6+PCDHA7+PCDHA8+PCDHA9+PCDHAC1+PCDHAC2	Set A	1	0.0044881	0.0044056	0.968675	76	1	3.2155
CAMLG	Set A	3	0.004677	0.0048141	0.968675	77	1	-2.0001
ISCU	Set A	2	0.0047196	0.004797	0.968675	78	1	-1.322
hsa-mir-7703	Set A	4	0.0047331	0.0050855	0.968675	79	1	-7.2859
MIOX	Set A	3	0.0047748	0.0049052	0.968675	80	1	-4.2699
ZNF223	Set A	3	0.0048237	0.004953	0.968675	81	1	-4.2143
TBC1D3+TBC1D3B+TBC1D3C+TBC1D3G+TBC1D3H	Set A	1	0.0048314	0.0047442	0.968675	82	1	3.2794
hsa-mir-8079	Set A	4	0.0048634	0.0052113	0.968675	83	1	-3.3287
TOM1	Set A	3	0.0048725	0.0050075	0.968675	84	1	-3.8393
LATS2	Set A	3	0.0049214	0.0050598	0.968675	85	1	-0.97179
SNX24	Set A	3	0.0050192	0.0051577	0.968675	86	1	-2.3336
FBXO3	Set A	3	0.0050681	0.0052154	0.968675	87	1	-5.101
FIBCD1	Set A	3	0.005117	0.0052609	0.968675	88	1	-5.9708
TRIB1	Set A	3	0.0051659	0.0053132	0.968675	89	1	-1.7474
ANKRD20A2+ANKRD20A3+ANKRD20A4	Set A	1	0.0051748	0.0051004	0.968675	90	1	2.9658
MGME1	Set A	3	0.0052147	0.005366	0.968675	91	1	-6.484
CLDN10	Set A	3	0.0053125	0.0054643	0.968675	92	1	-2.9463
PIK3IP1	Set A	3	0.0053614	0.0055139	0.968675	93	1	-3.5425
CYCS	Set A	2	0.0054045	0.0054909	0.968675	94	1	-1.322
ZNF227	Set A	3	0.0054591	0.005604	0.968675	95	1	-3.2482
SPAG11B	Set A	2	0.0054698	0.0055594	0.968675	96	1	-0.017275
FMO4	Set A	3	0.005508	0.0056464	0.968675	97	1	-3.9482
RARRES1	Set A	3	0.0055569	0.0056915	0.968675	98	1	-2.3781
FBXW5	Set A	3	0.0056057	0.0057447	0.968675	99	1	-1.9684
CD86	Set A	2	0.0056328	0.0057122	0.968675	100	1	-1.322
IFNA10	Set A	3	0.0056546	0.005797	0.968675	101	1	-5.0019
MIS12	Set A	3	0.0057523	0.0058912	0.968675	102	1	-3.8581
RAB18	Set A	3	0.0058012	0.0059399	0.968675	103	1	-1.4156
METTL24	Set A	3	0.0058989	0.0060405	0.968675	104	1	-4.0463
PQLC1	Set A	3	0.0059478	0.0060855	0.968675	105	1	-4.5289
CCL15	Set A	3	0.0060455	0.0061744	0.968675	106	1	-3.0763
PRRT2	Set A	3	0.0060943	0.0062204	0.968675	107	1	-5.2627
TSPY3	Set A	1	0.0061394	0.0060896	0.968675	108	1	2.3423
SENP7	Set A	3	0.0061432	0.0062763	0.968675	109	1	-4.4411
TMEM199	Set A	2	0.0061545	0.0062379	0.968675	110	1	-1.322
GPR89A	Set A	1	0.0061558	0.0061058	0.968675	111	1	2.488
SLC51A	Set A	3	0.006192	0.0063353	0.968675	112	1	-6.3926
KCNJ2	Set A	3	0.0062409	0.0063709	0.968675	113	1	-4.0066
GATC	Set A	2	0.0062523	0.0063421	0.968675	114	1	-1.322
SMPDL3B	Set A	3	0.0062897	0.0064219	0.968675	115	1	-3.8218
MEF2C	Set A	2	0.0063174	0.0064066	0.968675	116	1	-1.322
LIN28B	Set A	3	0.0063385	0.0064656	0.968675	117	1	-1.1555
WRN	Set A	3	0.0063874	0.0065188	0.968675	118	1	-2.4918
WDR46	Set A	3	0.0064362	0.0065698	0.968675	119	1	-2.0001
TLR7	Set A	2	0.0064478	0.0065315	0.968675	120	1	-1.322
MUS81	Set A	3	0.0064851	0.0066194	0.968675	121	1	-2.958
EPS8	Set A	3	0.0065339	0.0066676	0.968675	122	1	-4.4658
C12orf49	Set A	3	0.0065827	0.0067172	0.968675	123	1	-6.5159
NonTargetingControlGuideForHuman_0859	Set A	1	0.0066299	0.0065842	0.968675	124	1	1.7324
OGN	Set A	3	0.0066804	0.0068268	0.968675	125	1	-4.5439
BTRC	Set A	3	0.0067781	0.0069323	0.968675	126	1	-3.5275
CCL4	Set A	3	0.0068269	0.0069814	0.968675	127	1	-3.8249
GAS1	Set A	3	0.0068757	0.0070247	0.968675	128	1	-4.0001
TBC1D2	Set A	3	0.0069245	0.0070684	0.968675	129	1	-4.1702
TNFRSF11B	Set A	3	0.0069734	0.0071225	0.968675	130	1	-4.5828
hsa-mir-4425	Set A	4	0.007012	0.0072975	0.968675	131	1	-4.6588
USP17L3	Set A	3	0.0070222	0.0071726	0.968675	132	1	-4.8649
COL5A2	Set A	3	0.0071198	0.007261	0.968675	133	1	-2.705
NACA2	Set A	3	0.0071686	0.0073133	0.968675	134	1	-7.267
hsa-mir-634	Set A	4	0.0072071	0.007485	0.968675	135	1	-3.649
YKT6	Set A	2	0.0072299	0.0072975	0.968675	136	1	0.26285
hsa-mir-5692b+5692c-1	Set A	1	0.0072512	0.0072028	0.968675	137	1	1.9999
SRCRB4D	Set A	3	0.0072663	0.0074007	0.968675	138	1	-4.309
PLD4	Set A	3	0.0073151	0.0074449	0.968675	139	1	-5.1794
THAP5	Set A	2	0.0073277	0.0073926	0.968675	140	1	-1.322
RHPN2	Set A	3	0.0073639	0.0074805	0.968675	141	1	-3.2603
IGLL1	Set A	3	0.0074127	0.0075206	0.968675	142	1	-4.8584
SLC25A2	Set A	3	0.0074615	0.007568	0.968675	143	1	-6.4011
UPF2	Set A	3	0.0075103	0.0076203	0.968675	144	1	-1.9003
C12orf4	Set A	2	0.0075232	0.0075937	0.968675	145	1	-1.322
F11R	Set A	3	0.0075591	0.0076618	0.968675	146	1	-3.9046
RBM5	Set A	2	0.0075883	0.0076609	0.968675	147	1	-1.322
MAP7D1	Set A	3	0.0076079	0.0077046	0.968675	148	1	-5.2964
CYP17A1	Set A	3	0.0076567	0.0077407	0.968675	149	1	-3.6051
CLEC2D	Set A	3	0.0077055	0.0077894	0.968675	150	1	-2.6013
hsa-mir-432	Set A	4	0.0077924	0.0080432	0.968675	151	1	-4.8078
AGA	Set A	3	0.0078519	0.007921	0.968675	152	1	-3.748
MBL2	Set A	3	0.0079007	0.0079697	0.968675	153	1	-3.4153
UBQLN4	Set A	3	0.0079983	0.0080662	0.968675	154	1	-4.2484
SLC22A18	Set A	3	0.0080471	0.0081194	0.968675	155	1	-5.6584
HIAT1	Set A	2	0.008142	0.0082042	0.968675	156	1	-1.322
SACM1L	Set A	3	0.008291	0.0083426	0.968675	157	1	-3.9923
TMPO	Set A	3	0.0083397	0.0083967	0.968675	158	1	-4.3403
KIF3B	Set A	3	0.0083885	0.0084422	0.968675	159	1	-6.3489
PDZRN3	Set A	3	0.0084861	0.0085243	0.968675	160	1	-5.5106
C2CD4C	Set A	3	0.0085348	0.0085662	0.968675	161	1	-5.6001
TBC1D12	Set A	3	0.0085836	0.0086099	0.968675	162	1	-5.5852
OR51T1	Set A	3	0.0086811	0.0086992	0.968675	163	1	-2.7148
PTGIR	Set A	3	0.0088762	0.0088809	0.968675	164	1	-4.2399
TNS4	Set A	3	0.0089737	0.0089796	0.968675	165	1	-3.4596
PKIG	Set A	3	0.0090225	0.0090315	0.968675	166	1	-3.9501
FAM46A	Set A	3	0.0090712	0.0090748	0.968675	167	1	-4.7816
KLHL14	Set A	3	0.00912	0.0091163	0.968675	168	1	-3.3224
SAMD3	Set A	3	0.0091687	0.0091654	0.968675	169	1	-4.6819
WHAMM	Set A	3	0.0092662	0.0092691	0.968675	171	1	-3.6441
TGFB3	Set A	3	0.009315	0.009321	0.968675	172	1	-4.3116
METAP2	Set A	3	0.0094125	0.0094143	0.968675	173	1	-4.0879
MEDAG	Set A	3	0.0096074	0.0095964	0.968675	174	1	-2.791
hsa-mir-3605	Set A	4	0.0096117	0.0098295	0.968675	175	1	-4.2153
CLEC3A	Set A	3	0.0097049	0.009692	0.968675	176	1	-7.0716
ABCC2	Set A	2	0.0097209	0.0097862	0.968675	177	1	-1.322
ZFP28	Set A	3	0.0098023	0.0097962	0.968675	178	1	-3.8076
PPP1R9B	Set A	3	0.0098511	0.0098399	0.968675	179	1	-6.0877
PIP4K2C	Set A	3	0.0098998	0.0098913	0.968675	180	1	-2.0519
ARMS2	Set A	3	0.0099485	0.0099386	0.968675	181	1	-6.19
TAGLN3	Set A	3	0.0099972	0.0099855	0.968675	182	1	-4.8879
LRRC36	Set A	3	0.010046	0.010036	0.968675	183	1	-4.7492
ARL11	Set A	3	0.010095	0.010082	0.968675	184	1	-3.4836
CPEB1	Set A	2	0.010128	0.010164	0.968675	185	1	-1.322
NPR3	Set A	3	0.010143	0.010132	0.968675	186	1	-3.7391
OR8J3	Set A	3	0.010192	0.010181	0.968675	187	1	-3.746
ADCY9	Set A	3	0.010241	0.010228	0.968675	188	1	-3.1586
NPM3	Set A	3	0.01029	0.010281	0.968675	190	1	-3.9544
hsa-mir-587	Set A	4	0.010326	0.010539	0.968675	191	1	-5.6011
MYBL2	Set A	3	0.010338	0.010323	0.968675	192	1	-5.6823
hsa-mir-5189	Set A	4	0.010391	0.01061	0.968675	194	1	-5.7561
ZNF853	Set A	3	0.010436	0.010424	0.968675	195	1	-7.0114
ENOSF1	Set A	3	0.010484	0.010475	0.968675	197	1	-4.7816
RAF1	Set A	3	0.010533	0.010527	0.968675	198	1	-0.60101
CLEC4M	Set A	3	0.010582	0.010574	0.968675	199	1	-1.792
SLN	Set A	3	0.01063	0.010627	0.968675	200	1	-4.9775
C4orf22	Set A	3	0.010728	0.01073	0.968675	201	1	-5.1992
hsa-mir-1255b-2	Set A	2	0.010746	0.010789	0.968675	202	1	-1.322
DPYSL4	Set A	3	0.010777	0.010774	0.968675	203	1	-6.1601
TMBIM1	Set A	2	0.010811	0.010851	0.968675	204	1	-1.322
CA5B	Set A	3	0.010874	0.010879	0.968675	205	1	-5.1178
LINGO2	Set A	3	0.010923	0.01093	0.968675	206	1	-5.6119
hsa-mir-516a-1+516a-2	Set A	2	0.011006	0.011048	0.968675	207	1	-0.57332
LRRC66	Set A	3	0.01102	0.011018	0.968675	208	1	-3.9367
SLCO2B1	Set A	3	0.011069	0.01106	0.968675	209	1	-2.7555
MDM4	Set A	3	0.011117	0.0111	0.968675	210	1	-4.1469
COPG1	Set A	2	0.011152	0.011197	0.968675	211	1	-1.322
MVD	Set A	2	0.011152	0.011197	0.968675	212	1	-1.322
KCNJ14	Set A	3	0.011215	0.011188	0.968675	213	1	-2.4798
GLRA3	Set A	3	0.011312	0.011284	0.968675	217	1	-4.2052
SPRYD4	Set A	3	0.01141	0.011371	0.968675	218	1	-2.0002
FRMD8	Set A	3	0.011458	0.011411	0.968675	220	1	-5.1999
ARL1	Set A	3	0.011507	0.011464	0.968675	221	1	-1.6477
EPC1	Set A	3	0.011556	0.011514	0.968675	222	1	-2.5342
TSTD1	Set A	3	0.011604	0.011564	0.968675	223	1	-6.3401
TOX3	Set A	3	0.011653	0.011611	0.968675	224	1	-3.9196
ZFHX2	Set A	3	0.011702	0.01166	0.968675	225	1	-5.5778
ATG4B	Set A	3	0.01175	0.011706	0.968675	226	1	-6.8706
LCA5	Set A	3	0.011799	0.011757	0.968675	227	1	-4.5622
C20orf85	Set A	3	0.011848	0.011803	0.968675	228	1	-6.2049
GPX5	Set A	3	0.011896	0.011853	0.968675	229	1	-2.9899
FMR1	Set A	3	0.011945	0.01191	0.968675	230	1	-5.6076
CDHR4	Set A	3	0.012042	0.012004	0.968675	231	1	-1.7707
BIN3	Set A	3	0.012091	0.01205	0.968675	232	1	-3.9924
PTH2	Set A	3	0.012139	0.012101	0.968675	233	1	-6.7484
ABHD17A	Set A	3	0.012237	0.012206	0.968675	234	1	-5.0877
FAM163A	Set A	3	0.012334	0.01231	0.968675	235	1	-2.6661
KCNG1	Set A	3	0.012383	0.012356	0.968675	236	1	-4.1071
COL4A3	Set A	3	0.012431	0.0124	0.968675	237	1	-3.6029
LRRC33/NRROS	Set A	2	0.012469	0.012489	0.968675	238	1	-1.9983
KIR2DL4/LOC100287534	Set A	2	0.012501	0.012526	0.968675	239	1	-1.7197
UST	Set A	3	0.012529	0.012492	0.968675	240	1	-4.1448
LRIT2	Set A	3	0.012577	0.012537	0.968675	242	1	-1.4783
MT1X	Set A	3	0.012626	0.012585	0.968675	244	1	-4.2097
hsa-mir-4758	Set A	4	0.01266	0.012848	0.968675	245	1	-3.4734
DLX1	Set A	3	0.012675	0.012634	0.968675	246	1	-7.0226
HRASLS5	Set A	3	0.012723	0.012686	0.968675	247	1	-4.9024
C19orf73	Set A	3	0.012772	0.012732	0.968675	248	1	-4.9927
NAP1L5	Set A	3	0.01282	0.012782	0.968675	249	1	-6.3143
KIF27	Set A	3	0.012869	0.012829	0.968675	250	1	-5.2806
UNC5A	Set A	3	0.012918	0.012881	0.968675	251	1	-6.2695
FAM69C	Set A	3	0.012966	0.012929	0.968675	252	1	-2.7007
TF	Set A	3	0.013015	0.012968	0.968675	253	1	-4.9289
MAZ	Set A	3	0.013064	0.013023	0.968675	254	1	-3.7167
CSPP1	Set A	3	0.013112	0.013069	0.968675	255	1	-2.3822
TOMM40	Set A	2	0.013151	0.013168	0.968675	256	1	-1.322
OR51G1	Set A	3	0.013161	0.013113	0.968675	257	1	-6.1243
USP35	Set A	3	0.013258	0.013216	0.968675	258	1	-4.9191
HGFAC	Set A	2	0.013313	0.013327	0.968675	259	1	-1.322
HIST1H4F	Set A	3	0.013355	0.013316	0.968675	260	1	-4.1373
SMAD3	Set A	3	0.013453	0.013413	0.968675	261	1	-5.3581
ARPP21	Set A	3	0.013501	0.013464	0.968675	262	1	-4.4867
PLK4	Set A	3	0.01355	0.013509	0.968675	264	1	-4.2097
DCUN1D2	Set A	3	0.013598	0.013557	0.968675	265	1	-3.8354
DYRK3	Set A	3	0.013647	0.013606	0.968675	266	1	-1.3221
RGS20	Set A	3	0.013696	0.013653	0.968675	267	1	-4.4265
COLEC11	Set A	3	0.013793	0.013739	0.968675	268	1	-2.8076
OR4C6	Set A	3	0.013841	0.013791	0.968675	269	1	-2.4306
NSMCE2	Set A	3	0.01389	0.013835	0.968675	270	1	-6.0002
MAPKBP1	Set A	3	0.013939	0.013879	0.968675	271	1	-4.7006
MRPS6	Set A	2	0.013963	0.013988	0.968675	272	1	-1.322
MPP3	Set A	3	0.013987	0.013926	0.968675	273	1	-3.3964
RAB14	Set A	3	0.014036	0.013973	0.968675	274	1	-0.86906
TRAPPC1	Set A	3	0.014133	0.014081	0.968675	275	1	-2.8272
hsa-mir-605	Set A	3	0.014181	0.014121	0.968675	276	1	-3.6974
hsa-mir-6133	Set A	4	0.014214	0.014398	0.968675	277	1	-6.4251
KRT27	Set A	3	0.01423	0.014172	0.968675	278	1	-5.4096
OR51A2	Set A	3	0.014279	0.014231	0.968675	279	1	-4.724
ABP1/AOC1	Set A	3	0.014327	0.014279	0.968675	280	1	-3.0973
FAM167B	Set A	3	0.014376	0.014324	0.968675	281	1	-2.2098
PRNP	Set A	3	0.014473	0.014424	0.968675	282	1	-6.9718
ZFP69	Set A	3	0.014546	0.014507	0.968675	283	1	-2.0002
SCD5	Set A	2	0.01458	0.014569	0.968675	285	1	-1.322
MRPL15	Set A	3	0.014619	0.014581	0.968675	286	1	-1.875
EIF4E1B	Set A	3	0.014764	0.014735	0.968675	288	1	-4.9275
SPAG7	Set A	3	0.014862	0.014829	0.968675	289	1	-1.3157
SDF4	Set A	3	0.01491	0.014878	0.968675	290	1	-1.66
FOXRED1	Set A	2	0.014937	0.014922	0.968675	291	1	-1.322
SLC4A10	Set A	3	0.014959	0.014927	0.968675	292	1	-6.2145
DCLK2	Set A	3	0.015007	0.014969	0.968675	293	1	-2.1071
IPCEF1	Set A	3	0.015056	0.015017	0.968675	294	1	-4.6727
CNR2	Set A	3	0.015104	0.015069	0.968675	295	1	-4.0001
WNT3	Set A	3	0.01525	0.015211	0.968675	296	1	-3.5175
TIAF1	Set A	2	0.015294	0.015295	0.968675	297	1	-1.322
CHRNA10	Set A	3	0.015299	0.015265	0.968675	298	1	-3.8966
TMEM127	Set A	3	0.015347	0.015313	0.968675	299	1	-2.3944
SPO11	Set A	3	0.015396	0.015361	0.968675	300	1	-5.0876
HDLBP	Set A	3	0.015493	0.015454	0.968675	302	1	-5.6001
IL4R	Set A	3	0.015541	0.015493	0.968675	303	1	-2.2923
MRPL17	Set A	3	0.015638	0.015591	0.968675	304	1	-4.5238
OR8I2	Set A	3	0.015687	0.015642	0.968675	305	1	-5.4431
TRAPPC5	Set A	3	0.015735	0.015689	0.968675	306	1	-1.1325
hsa-mir-4312	Set A	3	0.015784	0.015732	0.968675	307	1	-2.9699
RANBP6	Set A	3	0.015832	0.015779	0.968675	308	1	-4.9278
F7	Set A	3	0.015881	0.015828	0.968675	309	1	-4.9167
BAK1	Set A	3	0.01593	0.015881	0.968675	310	1	-3.0347
SLC12A6	Set A	3	0.015978	0.01593	0.968675	311	1	-4.0487
OR1L6	Set A	3	0.016027	0.015971	0.968675	312	1	-2.3331
B3GALT6	Set A	3	0.016124	0.016073	0.968675	314	1	-4.3791
DNAL1	Set A	2	0.01617	0.016167	0.968675	315	1	-3.1914
GALNT2	Set A	3	0.016221	0.016177	0.968675	316	1	-3.9544
RPS15A	Set A	2	0.016235	0.016225	0.968675	317	1	-1.322
GTF2H1	Set A	3	0.016269	0.016214	0.968675	318	1	-4.0166
UTP6	Set A	3	0.016318	0.016271	0.968675	319	1	-4.1021
MRPL53	Set A	2	0.01638	0.016372	0.968675	320	1	-1.322
ANGEL2	Set A	3	0.01639	0.016347	0.968675	321	1	-2.3445
RET	Set A	3	0.01639	0.016347	0.968675	322	1	-4.2096
PREX1	Set A	3	0.016512	0.016478	0.968675	323	1	-4.2481
GPR89A+GPR89B	Set A	2	0.016526	0.016511	0.968675	324	1	0.48606
SFXN1	Set A	3	0.01656	0.016529	0.968675	325	1	-5.3198
CFP	Set A	3	0.016609	0.016576	0.968675	326	1	-3.4597
NCF4	Set A	3	0.016754	0.016711	0.968675	327	1	-1.9437
MPV17L	Set A	3	0.016803	0.016751	0.968675	328	1	-2.9448
TIMM23	Set A	3	0.016851	0.016797	0.968675	329	1	-2.0002
ENC1	Set A	3	0.0169	0.016844	0.968675	330	1	-6.1041
USP54	Set A	3	0.016948	0.016894	0.968675	332	1	-4.2828
MLC1	Set A	3	0.017045	0.016989	0.968675	333	1	-5.0338
ZNF727	Set A	3	0.017094	0.017034	0.968675	334	1	-4.007
OPLAH	Set A	3	0.017191	0.017136	0.968675	336	1	-4.3752
ATP5F1	Set A	3	0.017239	0.017182	0.968675	337	1	-2.0002
TOP1	Set A	3	0.017288	0.017231	0.968675	338	1	-3.3978
PRPS1L1	Set A	3	0.017385	0.017331	0.968675	340	1	-4.2696
TRIM26	Set A	3	0.017433	0.017386	0.968675	341	1	-6.2194
APOL1	Set A	3	0.017482	0.017435	0.968675	342	1	-7.2626
hsa-mir-597	Set A	4	0.017574	0.017778	0.968675	345	1	-3.3484
MTCH2	Set A	3	0.017627	0.017593	0.968675	346	1	-5.021
ATE1	Set A	3	0.017675	0.017639	0.968675	347	1	-6.1851
ERICH1	Set A	3	0.017724	0.017695	0.968675	348	1	-5.9191
ATP5L2	Set A	3	0.017772	0.017746	0.968675	349	1	-1.2228
TRIM14	Set A	3	0.017821	0.017796	0.968675	351	1	-5.3925
LOC441155	Set A	3	0.017869	0.017847	0.968675	352	1	-5.9775
ROPN1B	Set A	3	0.017918	0.017887	0.968675	353	1	-6.6904
CRADD	Set A	3	0.018015	0.017978	0.968675	354	1	-5.2326
ELK4	Set A	3	0.018112	0.018074	0.968675	355	1	-3.731
HIRIP3	Set A	3	0.018209	0.018159	0.968675	356	1	-2.854
CELF6	Set A	3	0.018257	0.01821	0.968675	357	1	-6.1501
hsa-mir-3128	Set A	4	0.018283	0.018464	0.968675	358	1	-2.196
BET1	Set A	3	0.018402	0.018365	0.968675	360	1	-4.4265
PSPN	Set A	3	0.018451	0.01841	0.968675	361	1	-2.1519
CRIP1	Set A	3	0.018499	0.018469	0.968675	362	1	-2.8533
SPP2	Set A	3	0.018548	0.018517	0.968675	364	1	-6.5107
ZNF410	Set A	3	0.018596	0.018567	0.968675	365	1	-2.8999
SPPL2B	Set A	3	0.018741	0.018717	0.968675	366	1	-1.322
FNDC7	Set A	3	0.01879	0.018767	0.968675	367	1	-3.6248
RPE65	Set A	3	0.018863	0.018848	0.968675	369	1	-3.4835
UBE2J2	Set A	3	0.018863	0.018848	0.968675	370	1	-3.5237
NSUN4	Set A	3	0.018935	0.018921	0.968675	371	1	0.1695
GLT8D2	Set A	3	0.018984	0.018974	0.968675	372	1	-3.8581
ANKRD40	Set A	3	0.019032	0.019019	0.968675	374	1	-4.8828
NAP1L3	Set A	3	0.01908	0.019074	0.968675	375	1	-4.6194
RAET1E	Set A	3	0.019129	0.019116	0.968675	376	1	-1.9044
WDR73	Set A	3	0.019201	0.019191	0.968675	378	1	-1.7371
UBE2E1	Set A	3	0.019201	0.019191	0.968675	379	1	-5.6624
BCL10	Set A	3	0.019274	0.019258	0.968675	380	1	-5.0127
RHOQ	Set A	3	0.019419	0.019395	0.968675	381	1	-4.9071
FNDC4	Set A	3	0.019468	0.019447	0.968675	382	1	-3.8438
NDUFA13	Set A	3	0.019516	0.019491	0.968675	384	1	-2.486
ZBTB7A	Set A	3	0.019613	0.019599	0.968675	385	1	-4.406
hsa-mir-4467	Set A	3	0.019807	0.019791	0.968675	386	1	-2.2851
SIGLEC7	Set A	3	0.019855	0.019838	0.968675	387	1	-1.2826
PPP1R3A	Set A	3	0.02	0.019987	0.968675	388	1	-5.0144
hsa-mir-3179-1+3179-2	Set A	3	0.020049	0.020027	0.968675	390	1	-7.222
SERPINB1	Set A	3	0.020097	0.020087	0.968675	391	1	-6.7551
ZNF281	Set A	3	0.020194	0.020191	0.968675	392	1	-2.947
hsa-mir-6808	Set A	4	0.020217	0.020375	0.968675	393	1	-4.9126
PHF10	Set A	3	0.020242	0.020247	0.968675	394	1	-3.8581
MRPL23	Set A	3	0.020315	0.020327	0.968675	395	1	-0.00044101
HDAC6	Set A	3	0.020387	0.020404	0.968675	397	1	0.26292
CLNK	Set A	3	0.02046	0.020478	0.968675	398	1	-5.7434
BIN1	Set A	3	0.02046	0.020478	0.968675	399	1	-2.9714
ITLN1	Set A	3	0.020532	0.020555	0.968675	401	1	-3.358
RGS17	Set A	3	0.020581	0.020604	0.968675	402	1	-3.9074
F3	Set A	3	0.020653	0.020675	0.968675	403	1	-5.6001
TEKT2	Set A	3	0.020653	0.020675	0.968675	404	1	-2.638
GNA13	Set A	3	0.020726	0.020749	0.968675	405	1	-5.9775
hsa-mir-4723	Set A	4	0.020732	0.020873	0.968675	406	1	-3.5614
hsa-mir-548ab	Set A	3	0.020774	0.020796	0.968675	408	1	-1.6611
CCSAP	Set A	3	0.020823	0.020844	0.968675	409	1	-5.0446
CDC42BPG	Set A	3	0.020919	0.020943	0.968675	410	1	-4.9074
MSR1	Set A	3	0.020968	0.020997	0.968675	412	1	-2.4596
UTS2B	Set A	3	0.021016	0.02104	0.968675	413	1	-3.6729
POGK	Set A	3	0.021113	0.021147	0.968675	416	1	-4.4265
ZFYVE19	Set A	3	0.02121	0.02124	0.968675	417	1	-0.28065
ELOVL1	Set A	3	0.021258	0.021284	0.968675	419	1	-1.5852
PLA2G10	Set A	3	0.021306	0.021333	0.968675	420	1	-5.4322
TAS2R13	Set A	3	0.021355	0.021387	0.968675	421	1	-6.1159
C15orf32	Set A	3	0.021403	0.021441	0.968675	423	1	-3.2481
EIF2AK2	Set A	3	0.021451	0.021491	0.968675	424	1	-4.7306
LMO4	Set A	3	0.0215	0.021537	0.968675	425	1	-3.6441
LCE2D	Set A	3	0.021596	0.02162	0.968675	426	1	-5.0002
DGCR14	Set A	3	0.021596	0.02162	0.968675	427	1	-3.3221
COL9A2	Set A	3	0.021693	0.021728	0.968675	428	1	-4.8829
MAP3K13	Set A	3	0.021741	0.021774	0.968675	429	1	-4.2059
CRIPT	Set A	3	0.021838	0.021857	0.968675	430	1	-4.2857
TDRD1	Set A	3	0.021886	0.021901	0.968675	431	1	-4.8461
CDKN1C	Set A	3	0.021935	0.021957	0.968675	432	1	-5.4448
PRX	Set A	3	0.022031	0.022058	0.968675	434	1	-3.495
CCDC74A	Set A	3	0.02208	0.022098	0.968675	435	1	-4.3221
METTL18	Set A	3	0.022176	0.022181	0.968675	437	1	-4.5199
KRT31	Set A	3	0.022225	0.022223	0.968675	438	1	-4.7551
KIAA1462	Set A	3	0.022273	0.02227	0.968675	439	1	-3.7205
PIF1	Set A	3	0.02237	0.022366	0.968675	441	1	-3.875
TM4SF18	Set A	3	0.022418	0.022412	0.968675	442	1	-4.5238
FARP1	Set A	3	0.022466	0.022459	0.968675	443	1	-7.7041
INPP5E	Set A	3	0.022515	0.022506	0.968675	444	1	-5.1087
CNTD1	Set A	3	0.022563	0.022557	0.968675	445	1	-4.1294
hsa-mir-448	Set A	4	0.022598	0.022732	0.968675	446	1	-5.5025
ZNF438	Set A	3	0.022611	0.022606	0.968675	447	1	-4.8312
SPATA2L	Set A	3	0.022659	0.022649	0.968675	448	1	-3.1341
SPCS3	Set A	3	0.022804	0.022808	0.968675	452	1	-4.3926
KIF4B	Set A	3	0.022901	0.02291	0.968675	453	1	-7.2994
SATL1	Set A	3	0.022949	0.022955	0.968675	455	1	-4.1397
OR2C3	Set A	3	0.022998	0.023003	0.968675	457	1	-7.281
ABCC8	Set A	3	0.023046	0.02305	0.968675	458	1	-2.3657
GORASP1	Set A	3	0.023094	0.023106	0.968675	459	1	-3.6795
LY86	Set A	3	0.023142	0.023158	0.968675	461	1	-6.5001
CRBN	Set A	3	0.023191	0.023208	0.968675	462	1	-3.7906
SNAI2	Set A	3	0.023287	0.023308	0.968675	463	1	-4.5237
hsa-mir-6817	Set A	4	0.023305	0.023436	0.968675	464	1	-4.9061
EIF2S2	Set A	3	0.023336	0.023346	0.968675	465	1	-5.0446
GLRX5	Set A	3	0.023384	0.023387	0.968675	466	1	-0.32204
IL23A	Set A	3	0.023577	0.023574	0.968675	467	1	-5.4572
NDUFAF1	Set A	3	0.023625	0.02362	0.968675	468	1	-3.0876
NCR3LG1	Set A	3	0.023674	0.023675	0.968675	470	1	-5.7551
CYGB	Set A	3	0.023722	0.023728	0.968675	471	1	-4.4662
ACVR1B	Set A	3	0.02377	0.023777	0.968675	472	1	-3.685
LZTS2	Set A	3	0.023818	0.023825	0.968675	473	1	-4.7007
TMEM14E	Set A	3	0.023867	0.023874	0.968675	474	1	-4.0774
DTX3	Set A	3	0.023963	0.023969	0.968675	476	1	-4.0036
PIK3CB	Set A	3	0.024011	0.02401	0.968675	478	1	-6.5316
hsa-mir-5572	Set A	4	0.024011	0.024139	0.968675	479	1	-4.9197
MTRF1	Set A	3	0.02406	0.024064	0.968675	480	1	-6.0002
CXorf66	Set A	3	0.024108	0.024115	0.968675	481	1	-0.87302
hsa-mir-3925	Set A	4	0.02414	0.02426	0.968675	482	1	-3.2927
C20orf141	Set A	3	0.024204	0.024204	0.968675	484	1	-4.0626
METTL17	Set A	3	0.024301	0.024313	0.968675	485	1	-1.2605
RNASE9	Set A	3	0.024349	0.024355	0.968675	486	1	-6.0878
GPC3	Set A	3	0.024397	0.024392	0.968675	487	1	-3.5008
FASTKD5	Set A	3	0.02447	0.024476	0.968675	488	1	-0.81032
ARFRP1	Set A	3	0.02459	0.024582	0.968675	489	1	-2.4596
OR13C2	Set A	3	0.02459	0.024582	0.968675	490	1	-1.6312
NOC2L	Set A	3	0.02459	0.024582	0.968675	491	1	-4.3221
FAM134A	Set A	3	0.024735	0.024728	0.968675	492	1	-1.9335
NXF2+NXF2B	Set A	3	0.024783	0.024783	0.968675	494	1	-3.3825
SUSD1	Set A	3	0.024832	0.024828	0.968675	496	1	-4.6386
TBX15	Set A	3	0.024928	0.024936	0.968675	497	1	-6.1702
EHBP1	Set A	3	0.024976	0.024987	0.968675	498	1	-7.9309
TNRC6A	Set A	3	0.025073	0.025092	0.968675	499	1	-4.4265
RER1	Set A	3	0.025121	0.025141	0.968675	500	1	0.85141
hsa-mir-2682	Set A	4	0.02568	0.025769	0.968675	512	1	-4.0116
hsa-mir-6888	Set A	4	0.026514	0.026599	0.968675	527	1	-4.1851
hsa-mir-6128	Set A	4	0.026994	0.027065	0.968675	539	1	-4.374
hsa-mir-5196	Set A	4	0.028115	0.028177	0.968675	560	1	-4.1945
hsa-mir-4668	Set A	4	0.029395	0.029446	0.968675	602	1	-2.9384
hsa-mir-3975	Set A	4	0.030162	0.030176	0.968675	620	1	-6.0296
hsa-mir-3125	Set A	4	0.03112	0.031141	0.968675	635	1	-2.3335
hsa-mir-7111	Set A	4	0.031184	0.031207	0.968675	638	1	-2.7816
hsa-mir-6789	Set A	4	0.031759	0.031771	0.968675	648	1	-4.8158
A4GALT	Set B	3	2.6943e-11	2.4609e-07	0.00055	1	3	12.965
LAPTM4A	Set B	3	3.7976e-11	2.4609e-07	0.00055	2	3	12.099
B4GALT5	Set B	3	6.8318e-11	2.4609e-07	0.00055	3	3	9.3828
TM9SF2	Set B	3	8.8204e-11	2.4609e-07	0.00055	4	3	10.101
SLC35A2	Set B	3	1.8746e-10	2.4609e-07	0.00055	5	3	9.9446
SPTSSA	Set B	3	5.2853e-10	2.4609e-07	0.00055	6	3	9.3532
VPS54	Set B	3	2.2856e-09	2.4609e-07	0.00055	7	3	5.2629
TMEM165	Set B	3	1.6282e-08	2.4609e-07	0.00055	8	3	3.9545
COG7	Set B	3	2.1271e-08	2.4609e-07	0.00055	9	3	4.2122
UGCG	Set B	3	1.5472e-07	7.3826e-07	0.00135	10	2	11.395
SPTLC2	Set B	3	2.3788e-07	7.3826e-07	0.00135	11	2	8.2374
ACACA	Set B	3	6.4376e-07	1.7226e-06	0.002888	12	2	7.8778
VPS51	Set B	3	3.0484e-06	8.1208e-06	0.012567	13	2	4.2359
UGP2	Set B	3	7.064e-06	1.9441e-05	0.025681	14	2	4.9845
KDSR	Set B	3	7.2321e-06	1.9441e-05	0.025681	15	2	3.2333
STX5	Set B	2	8.717e-06	2.0425e-05	0.025681	16	2	2.6561
COG4	Set B	3	1.3193e-05	3.2237e-05	0.038148	17	2	2.6099
COG5	Set B	3	1.7621e-05	3.8143e-05	0.042629	18	2	2.2365
SPTLC1	Set B	3	2.9407e-05	6.7673e-05	0.065299	19	2	2.2957
UNC50	Set B	3	3.0092e-05	6.8166e-05	0.065299	20	2	2.2867
ARL1	Set B	3	3.2911e-05	7.1611e-05	0.065482	21	2	2.1755
HARS2	Set B	3	4.2943e-05	9.5235e-05	0.083297	22	2	1.9191
PCDHGA11+PCDHGA12+PCDHGA2+PCDHGA3+PCDHGA5+PCDHGA6+PCDHGA7+PCDHGA8+PCDHGB1+PCDHGB2+PCDHGB3+PCDHGB4+PCDHGB6+PCDHGB7+PCDHGC3+PCDHGC4+PCDHGC5	Set B	1	4.5422e-05	4.4049e-05	0.046639	23	1	3.1058
COG2	Set B	3	5.6641e-05	0.00011886	0.099629	24	2	1.3118
GPR12	Set B	3	0.0014982	0.0015614	0.958036	25	1	-5.1294
NonTargetingControlGuideForHuman_0503	Set B	1	0.0014989	0.0014861	0.958036	26	1	5.0316
VPS53	Set B	3	0.0016071	0.0016648	0.958036	27	1	0.72777
MYO5B	Set B	3	0.0018249	0.0018934	0.958036	28	1	-2.3219
C6orf62	Set B	3	0.0018793	0.0019374	0.958036	29	1	-2.667
FREM3	Set B	3	0.0019337	0.0019886	0.958036	30	1	-1.8434
GJA9	Set B	3	0.0020426	0.0020979	0.958036	31	1	-5.9624
KRTCAP2	Set B	3	0.002097	0.002156	0.958036	32	1	-5.5078
XPO6	Set B	3	0.0021515	0.002214	0.958036	33	1	-7.7212
GPAA1	Set B	3	0.0022059	0.0022593	0.958036	34	1	-5.7683
SERPINA9	Set B	3	0.0022603	0.002313	0.958036	35	1	-6.6797
GAREML	Set B	2	0.0022698	0.0022893	0.958036	36	1	-1.3219
PKIB	Set B	3	0.0023148	0.0023696	0.958036	37	1	-7.2241
PER3	Set B	3	0.0023692	0.0024271	0.958036	38	1	-4.6724
GTF2F2	Set B	2	0.0024513	0.0024542	0.958036	39	1	-1.3219
TXNIP	Set B	3	0.002478	0.0025408	0.958036	40	1	-2.9069
CACNG6	Set B	3	0.0025324	0.00259	0.958036	41	1	-2.6696
DUSP11	Set B	3	0.0025868	0.0026476	0.958036	42	1	-5.5266
SEMA6C	Set B	3	0.0026413	0.0027042	0.958036	43	1	-7.4221
BRINP1/DBC1	Set B	1	0.0026799	0.0026516	0.958036	44	1	2.9774
ST3GAL1	Set B	3	0.0026957	0.0027559	0.958036	45	1	-7.0662
TMPO	Set B	3	0.0027501	0.0028125	0.958036	46	1	-7.185
C3orf58	Set B	3	0.0028589	0.0029203	0.958036	47	1	-7.7177
SIRT5	Set B	3	0.0029133	0.0029779	0.958036	48	1	-3.2003
COG3	Set B	3	0.0029677	0.003035	0.958036	49	1	-1.1415
TMEM86B	Set B	3	0.0031309	0.00319	0.958036	50	1	-6.547
TRAPPC2	Set B	2	0.003177	0.0031782	0.958036	51	1	-1.3219
C19orf25	Set B	3	0.0031853	0.0032456	0.958036	52	1	-2.7278
SYTL2	Set B	3	0.0032397	0.0032968	0.958036	53	1	-6.6295
LRRN1	Set B	3	0.003294	0.003346	0.958036	54	1	-5.6725
DDX55	Set B	2	0.0033584	0.0033529	0.958036	55	1	-1.3219
CPEB2	Set B	3	0.0034572	0.0035099	0.958036	56	1	-3.3941
NonTargetingControlGuideForHuman_0004	Set B	1	0.0034612	0.0034194	0.958036	57	1	2.0873
SCFD1	Set B	3	0.0035116	0.0035724	0.958036	58	1	-0.00010064
C1orf86	Set B	2	0.0035217	0.0035262	0.958036	59	1	-1.3219
USP17L2	Set B	3	0.0035659	0.0036339	0.958036	60	1	-5.4758
ANKFY1	Set B	3	0.0036203	0.0036881	0.958036	61	1	-3.9071
SCARB1	Set B	3	0.0037291	0.0037998	0.958036	62	1	-5.585
FRS2	Set B	3	0.0037834	0.0038426	0.958036	63	1	-4.5791
CCL7	Set B	3	0.0038922	0.0039494	0.958036	64	1	-4.8898
BUB1B	Set B	2	0.0039025	0.0039086	0.958036	65	1	-1.3219
C12orf61	Set B	3	0.0040009	0.0040621	0.958036	66	1	-1.322
ITPR1	Set B	3	0.0040553	0.0041168	0.958036	67	1	-1.915
SCLY	Set B	3	0.0041096	0.0041679	0.958036	68	1	-5.7684
COMMD3/COMMD3-BMI1	Set B	1	0.0041334	0.0040646	0.958036	69	1	1.3961
PYGO2	Set B	3	0.004164	0.0042191	0.958036	70	1	-7.6866
PHAX	Set B	3	0.0042183	0.0042777	0.958036	71	1	-2.585
BMX	Set B	3	0.0042727	0.0043461	0.958036	72	1	-7.4758
CDC42EP3	Set B	3	0.004327	0.0044027	0.958036	73	1	-7.185
CCDC132	Set B	3	0.0043814	0.0044505	0.958036	74	1	-1.2519
CTCFL	Set B	3	0.0044357	0.004507	0.958036	75	1	-6.2574
EXO5	Set B	3	0.0045444	0.0046148	0.958036	76	1	-7.0336
SLC37A3	Set B	3	0.0047074	0.004762	0.958036	77	1	-6.34
MGST2	Set B	3	0.0048161	0.0048777	0.958036	78	1	-7.2241
ZNF558	Set B	3	0.0048704	0.0049338	0.958036	79	1	-5.7896
AMZ1	Set B	3	0.0049248	0.0049918	0.958036	81	1	-7.1396
RP9	Set B	3	0.0049791	0.005045	0.958036	82	1	-3.4319
RNF165	Set B	3	0.0050877	0.0051661	0.958036	83	1	-2.4596
NEURL4	Set B	3	0.0051421	0.0052202	0.958036	84	1	-4.2328
C17orf58	Set B	3	0.0051964	0.0052788	0.958036	85	1	-4.9307
POLD1	Set B	2	0.0052077	0.0052507	0.958036	86	1	-1.3219
MS4A15	Set B	3	0.0052778	0.0053595	0.958036	88	1	-4.8949
DYNAP	Set B	3	0.0053593	0.0054434	0.958036	89	1	-5.6294
TRIM65	Set B	3	0.0054136	0.0054943	0.958036	90	1	-5.7416
MED6	Set B	2	0.0054614	0.0055057	0.958036	91	1	-1.3219
CD53	Set B	3	0.0054679	0.0055396	0.958036	92	1	-5.1732
TMEM181	Set B	3	0.0055222	0.0055874	0.958036	93	1	-6.3751
USP20	Set B	3	0.0055765	0.0056405	0.958036	94	1	-3.0209
SLC52A1	Set B	3	0.0056309	0.005703	0.958036	95	1	-4.9094
C1QB	Set B	3	0.0056852	0.0057557	0.958036	96	1	-4.9774
ACAA1	Set B	3	0.0057937	0.0058723	0.958036	97	1	-6.2762
ARVCF	Set B	3	0.0059023	0.0059816	0.958036	99	1	-4.3219
MARCH7	Set B	3	0.0059566	0.0060407	0.958036	100	1	-7.0608
NHS	Set B	3	0.0060109	0.0060918	0.958036	101	1	-6.5966
ZSCAN30	Set B	3	0.0060652	0.006145	0.958036	102	1	-3.5637
ZNF35	Set B	3	0.0061738	0.00627	0.958036	103	1	-6.2192
TUBA1B	Set B	2	0.0062222	0.006273	0.958036	104	1	-1.3219
PAPOLG	Set B	3	0.0062281	0.0063158	0.958036	105	1	-4.6062
LECT2	Set B	3	0.0063366	0.0064216	0.958036	106	1	-4.5236
RNF145	Set B	3	0.0063909	0.0064846	0.958036	107	1	-5.0378
GET4	Set B	3	0.0064452	0.0065392	0.958036	108	1	-1.322
NAPG	Set B	2	0.0064939	0.0065338	0.958036	109	1	-1.7827
VPS18	Set B	2	0.0065482	0.0065909	0.958036	110	1	-1.3219
TMEM19	Set B	3	0.0065537	0.006645	0.958036	111	1	-6.9543
GOSR1	Set B	3	0.006608	0.0067051	0.958036	112	1	-4.8161
MUC12	Set B	3	0.0066622	0.0067637	0.958036	113	1	-5.6
ACOT8	Set B	3	0.0067165	0.0068163	0.958036	114	1	-4.3787
COG8	Set B	3	0.0067708	0.0068724	0.958036	115	1	-0.25537
TMEM38B	Set B	3	0.006825	0.0069339	0.958036	116	1	-4.1767
ACTR1B	Set B	3	0.0069064	0.0070112	0.958036	117	1	-5.8329
ELP4	Set B	3	0.0069064	0.0070112	0.958036	118	1	-6.7211
HPCAL1	Set B	3	0.0069878	0.0070959	0.958036	119	1	-7.0769
DYNC1I1	Set B	2	0.0070371	0.0070717	0.958036	120	1	-1.3219
HIST1H2BO	Set B	3	0.007042	0.0071544	0.958036	121	1	-6.0769
OR6T1	Set B	3	0.0071505	0.0072509	0.958036	122	1	-7.2337
ZNF782	Set B	3	0.0072048	0.0072991	0.958036	123	1	-2.9804
RAB6B	Set B	3	0.0073133	0.007403	0.958036	124	1	-5.7144
CD300LF	Set B	3	0.0073675	0.0074453	0.958036	125	1	-4.7792
ALOXE3	Set B	3	0.0074217	0.007495	0.958036	126	1	-7.8042
NCAM2	Set B	3	0.007476	0.0075442	0.958036	127	1	-6.4009
HOXC10	Set B	3	0.0075302	0.0076018	0.958036	128	1	-6.2855
PDE6D	Set B	3	0.0076387	0.0076894	0.958036	129	1	-3.7657
EXOG	Set B	3	0.0076929	0.0077391	0.958036	131	1	-4.0151
TRAPPC13	Set B	3	0.0077471	0.0077844	0.958036	133	1	0.026805
RFWD2	Set B	3	0.0078556	0.0078883	0.958036	134	1	-1.6114
CLDN12	Set B	3	0.0079098	0.0079409	0.958036	135	1	-5.3833
MYOM2	Set B	3	0.007964	0.0079956	0.958036	136	1	-6.492
ALOX15B	Set B	3	0.0080724	0.0081088	0.958036	137	1	-2.7005
C10orf76	Set B	3	0.0081267	0.008154	0.958036	138	1	0.5703
ZNF33A	Set B	3	0.0082351	0.0082589	0.958036	139	1	-6.4596
PARS2	Set B	3	0.0083435	0.0083652	0.958036	140	1	-5.4595
DTL	Set B	2	0.0083945	0.0083952	0.958036	141	1	-1.3219
VTI1A	Set B	3	0.0083977	0.00841	0.958036	142	1	0.69232
CRMP1	Set B	3	0.0084519	0.0084572	0.958036	143	1	-2.0728
SCN7A	Set B	3	0.0085061	0.0085035	0.958036	144	1	-6.4513
ARSH	Set B	3	0.0085603	0.0085488	0.958036	145	1	-5.0562
PKD2L1	Set B	3	0.0086145	0.008598	0.958036	146	1	-5.7683
ACOT13	Set B	3	0.0086687	0.0086541	0.958036	147	1	-7.919
CYB5R3	Set B	3	0.0087229	0.0086989	0.958036	148	1	-5.4095
NKX2-1	Set B	3	0.0088854	0.0088598	0.958036	149	1	-3.0876
WNT9B	Set B	3	0.0089396	0.0089159	0.958036	150	1	-6.801
MYCN	Set B	3	0.0089938	0.0089686	0.958036	151	1	-6.6866
NDUFA2	Set B	3	0.009048	0.0090291	0.958036	152	1	-2.585
CDK17	Set B	3	0.0091021	0.0090724	0.958036	153	1	-5.6295
FAM214B	Set B	3	0.0091563	0.0091216	0.958036	154	1	-6.6866
MICALCL	Set B	3	0.0092105	0.0091817	0.958036	156	1	-5.9658
YTHDF1	Set B	3	0.0092647	0.0092432	0.958036	157	1	-6.9338
SAMHD1	Set B	3	0.0094272	0.0094101	0.958036	159	1	-6.5157
CXorf21	Set B	3	0.0095355	0.0095109	0.958036	160	1	-6.9716
LRRC37A	Set B	3	0.0095896	0.0095587	0.958036	161	1	-6.4595
SEPN1	Set B	3	0.0096438	0.0096123	0.958036	163	1	-7.0113
GARNL3	Set B	3	0.009725	0.009699	0.958036	164	1	-2.7005
PEX1	Set B	3	0.0098604	0.0098333	0.958036	167	1	-3.0336
CBLC	Set B	3	0.0099687	0.009945	0.958036	168	1	-5.2095
ASH2L	Set B	3	0.010023	0.010003	0.958036	171	1	-0.35781
TRAPPC12	Set B	3	0.010077	0.010057	0.958036	172	1	-0.77781
CCL28	Set B	3	0.010131	0.010115	0.958036	174	1	-6.229
SARDH	Set B	3	0.010185	0.010164	0.958036	176	1	-5.7502
CLIP2	Set B	3	0.010239	0.010221	0.958036	177	1	-6.8267
SLMO1	Set B	3	0.010294	0.010278	0.958036	178	1	-3.248
NBAS	Set B	3	0.010402	0.01038	0.958036	180	1	-2.7816
LRCH1	Set B	3	0.010456	0.010433	0.958036	181	1	-5.6
CINP	Set B	3	0.010537	0.01052	0.958036	182	1	-5.6
C9orf135	Set B	3	0.010618	0.010604	0.958036	183	1	-5.8895
RHOC	Set B	3	0.010672	0.010657	0.958036	184	1	-4.0726
ENAH	Set B	3	0.010727	0.010717	0.958036	185	1	-4.2655
SEPT3	Set B	3	0.010781	0.010762	0.958036	187	1	-6.4919
COLGALT2	Set B	3	0.010835	0.010825	0.958036	189	1	-2.2911
EGR4	Set B	3	0.010889	0.010884	0.958036	190	1	-4.7006
HPR	Set B	3	0.010943	0.010941	0.958036	191	1	-7.0169
MAGI2	Set B	3	0.010997	0.010984	0.958036	192	1	-5.8329
COA3	Set B	3	0.011051	0.011039	0.958036	193	1	-6.8705
WDR24	Set B	3	0.011105	0.011085	0.958036	194	1	-2.2143
MRPL24	Set B	3	0.011159	0.011136	0.958036	195	1	-1.971
MSMP	Set B	3	0.011213	0.01118	0.958036	196	1	-3.3919
TMEM252	Set B	3	0.011268	0.011234	0.958036	197	1	-6.1899
GPR176	Set B	3	0.011376	0.011333	0.958036	198	1	-3.6406
PPM1N	Set B	3	0.01143	0.011382	0.958036	199	1	-1.6126
ZNF577	Set B	3	0.011484	0.011441	0.958036	200	1	-6.2038
KIAA1147	Set B	3	0.011538	0.011493	0.958036	201	1	-3.0875
LY9	Set B	3	0.011592	0.011542	0.958036	203	1	-7.2337
ATP5B	Set B	3	0.011646	0.011598	0.958036	204	1	-2.4855
GRINA	Set B	3	0.0117	0.011654	0.958036	205	1	-5.6295
MRPL18	Set B	3	0.011754	0.011705	0.958036	206	1	-4.7075
FTMT	Set B	3	0.011808	0.011758	0.958036	207	1	-4.9615
TEKT4	Set B	3	0.011863	0.011815	0.958036	208	1	-3.644
MAP3K8	Set B	3	0.011917	0.011874	0.958036	210	1	-4.4596
NFIX	Set B	3	0.011971	0.011936	0.958036	211	1	-7.4999
TRAPPC2L	Set B	3	0.012025	0.01198	0.958036	212	1	1.1156
BPIFB6	Set B	3	0.012079	0.012035	0.958036	213	1	-5.6488
PEX13	Set B	3	0.012133	0.01209	0.958036	214	1	-4.2856
FAM184A	Set B	3	0.012187	0.012149	0.958036	215	1	-7.0715
MTO1	Set B	3	0.012241	0.012204	0.958036	216	1	-6.6865
GPHA2	Set B	3	0.012295	0.012258	0.958036	217	1	-3.7054
CLEC3A	Set B	3	0.012403	0.012372	0.958036	218	1	-5.833
RER1	Set B	3	0.012457	0.012414	0.958036	219	1	-2.3219
AGXT2	Set B	3	0.012511	0.012464	0.958036	220	1	-6.6367
VPS52	Set B	3	0.012619	0.012575	0.958036	221	1	-4.8427
PI4KB	Set B	3	0.012673	0.012625	0.958036	222	1	0.29306
AFF4	Set B	3	0.012727	0.012685	0.958036	223	1	-1.1492
ST3GAL4	Set B	3	0.012782	0.012737	0.958036	224	1	-4.189
C9orf89	Set B	3	0.012836	0.012802	0.958036	225	1	-4.8329
COG6	Set B	3	0.01289	0.012848	0.958036	227	1	0.76107
SNF8	Set B	3	0.012944	0.012903	0.958036	228	1	-3.9069
SLC25A26	Set B	3	0.013079	0.013035	0.958036	230	1	0.26295
RNASEH1	Set B	3	0.013079	0.013035	0.958036	231	1	-5.2479
DNM1L	Set B	3	0.01316	0.013107	0.958036	232	1	-0.56412
TYMS	Set B	3	0.013214	0.013158	0.958036	235	1	-5.3039
CLDN2	Set B	3	0.013268	0.013218	0.958036	237	1	-6.6416
CERK	Set B	3	0.013322	0.01328	0.958036	238	1	-4.4596
COG1	Set B	3	0.013376	0.01333	0.958036	239	1	0.5144
ZCCHC13	Set B	3	0.01343	0.013382	0.958036	240	1	-3.7006
ZNF707	Set B	3	0.013484	0.01343	0.958036	241	1	-7.5158
C1orf172	Set B	3	0.013538	0.013478	0.958036	242	1	-5.7006
TAPT1	Set B	3	0.013592	0.013534	0.958036	244	1	-5.0809
PITPNA	Set B	3	0.013646	0.013588	0.958036	245	1	-4.6555

## Sheet: Number of significant sgRNA
Summary of susceptible gene against STx1 treatment
Gene ID	Number of sgRNA in each gene			Number of statistical significance sgRNA (p < 0.05 and good sgRNAs ≥ 1)
	SetA	SetB	Total	SetA	SetB	Total
B4GALT5	3	3	6	3	3	6
LAPTM4A	3	3	6	3	3	6
SPTSSA	3	3	6	3	3	6
VPS54	3	3	6	3	3	6
A4GALT	3	3	6	2	3	5
ACACA	3	3	6	3	2	5
COG7	3	3	6	2	3	5
KDSR	3	3	6	3	2	5
SLC35A2	3	3	6	2	3	5
TM9SF2	3	3	6	2	3	5
UGCG	3	3	6	3	2	5
UNC50	3	3	6	3	2	5
COG2	3	3	6	2	2	4
COG4	3	3	6	2	2	4
COG6	3	3	6	3	1	4
GET4	3	3	6	3	1	4
GOSR1	3	3	6	3	1	4
NBAS	3	3	6	3	1	4
SPTLC1	3	3	6	2	2	4
SPTLC2	3	3	6	2	2	4
TMEM165	3	3	6	1	3	4
UGP2	3	3	6	2	2	4
VPS51	3	3	6	2	2	4
ARL1	3	3	6	1	2	3
C10orf76	3	3	6	2	1	3
C19orf25	3	3	6	2	1	3
COG3	3	3	6	2	1	3
COG5	3	3	6	1	2	3
COG8	3	3	6	2	1	3
GALE	3	3	6	3	0	3
PI4KB	3	3	6	2	1	3
TRAPPC12	3	3	6	2	1	3
VPS52	3	3	6	2	1	3
VPS53	2	3	5	2	1	3
VTI1A	3	3	6	2	1	3
CLCN3	3	3	6	2	0	2
CLEC3A	3	3	6	1	1	2
CLRN1	3	3	6	2	0	2
COL14A1	3	3	6	2	0	2
COX5A	3	3	6	2	0	2
FURIN	3	3	6	2	0	2
HARS2	3	3	6	0	2	2
hsa-mir-33a	4	0	4	2	0	2
NAPG	2	2	4	1	1	2
NDUFAF4	3	3	6	2	0	2
PTAR1	3	3	6	2	0	2
RER1	3	3	6	1	1	2
STX5	3	2	5	0	2	2
TBC1D20	3	3	6	2	0	2
TMPO	3	3	6	1	1	2
TSSC1	3	3	6	2	0	2
VASH2	3	3	6	2	0	2
WARS2	3	3	6	2	0	2
ZDHHC17	3	3	6	2	0	2
ZNF136	3	3	6	2	0	2
AAED1	2	3	5	1	0	1
ABCC2	2	3	5	1	0	1
ABCC8	3	3	6	1	0	1
ABHD17A	3	3	6	1	0	1
ABP1/AOC1	3	3	6	1	0	1
ACAA1	3	3	6	0	1	1
ACOT13	3	3	6	0	1	1
ACOT8	3	3	6	0	1	1
ACTR1B	3	3	6	0	1	1
ACVR1B	3	3	6	1	0	1
ADCY9	3	3	6	1	0	1
AFF4	3	3	6	0	1	1
AGA	3	3	6	1	0	1
AGXT2	3	3	6	0	1	1
ALOX15B	3	3	6	0	1	1
ALOXE3	3	3	6	0	1	1
AMZ1	3	3	6	0	1	1
ANGEL2	3	3	6	1	0	1
ANKFY1	3	3	6	0	1	1
ANKRD20A2+ANKRD20A3+ANKRD20A4	1	0	1	1	0	1
ANKRD40	3	3	6	1	0	1
APOL1	3	3	6	1	0	1
ARFRP1	3	3	6	1	0	1
ARL11	3	3	6	1	0	1
ARMS2	3	2	5	1	0	1
ARPP21	3	2	5	1	0	1
ARSH	3	3	6	0	1	1
ARVCF	3	3	6	0	1	1
ASH2L	3	3	6	0	1	1
ATE1	3	3	6	1	0	1
ATG4B	3	3	6	1	0	1
ATP5B	2	3	5	0	1	1
ATP5F1	3	3	6	1	0	1
ATP5L2	3	3	6	1	0	1
B3GALT6	3	3	6	1	0	1
BAK1	3	3	6	1	0	1
BCL10	3	3	6	1	0	1
BET1	3	3	6	1	0	1
BIN1	3	3	6	1	0	1
BIN3	3	3	6	1	0	1
BMX	3	3	6	0	1	1
BNIP1	3	3	6	1	0	1
BPIFB6	3	3	6	0	1	1
BRINP1/DBC1	0	1	1	0	1	1
BTRC	3	3	6	1	0	1
BUB1B	3	2	5	0	1	1
C12orf4	2	3	5	1	0	1
C12orf49	3	3	6	1	0	1
C12orf61	3	3	6	0	1	1
C15orf32	3	3	6	1	0	1
C17orf58	3	3	6	0	1	1
C19orf73	3	3	6	1	0	1
C1orf172	3	3	6	0	1	1
C1orf50	3	3	6	1	0	1
C1orf86	3	2	5	0	1	1
C1QB	3	3	6	0	1	1
C20orf141	3	3	6	1	0	1
C20orf85	3	3	6	1	0	1
C2CD4C	3	3	6	1	0	1
C3orf58	3	3	6	0	1	1
C4orf22	3	3	6	1	0	1
C6orf62	3	3	6	0	1	1
C9orf135	3	3	6	0	1	1
C9orf89	3	3	6	0	1	1
CA5B	3	3	6	1	0	1
CACNG6	3	3	6	0	1	1
CAMLG	3	3	6	1	0	1
CARS2	3	3	6	1	0	1
CBLC	3	3	6	0	1	1
CCDC132	3	3	6	0	1	1
CCDC74A	3	2	5	1	0	1
CCL15	3	3	6	1	0	1
CCL28	3	3	6	0	1	1
CCL4	3	2	5	1	0	1
CCL7	3	3	6	0	1	1
CCSAP	3	3	6	1	0	1
CD300LF	3	3	6	0	1	1
CD53	3	3	6	0	1	1
CD86	2	3	5	1	0	1
CDC42BPG	3	3	6	1	0	1
CDC42EP3	3	3	6	0	1	1
CDHR4	3	3	6	1	0	1
CDK17	3	3	6	0	1	1
CDKN1C	3	2	5	1	0	1
CELF6	3	3	6	1	0	1
CERK	3	3	6	0	1	1
CFP	3	3	6	1	0	1
CHRNA10	3	3	6	1	0	1
CINP	2	3	5	0	1	1
CLDN10	3	3	6	1	0	1
CLDN12	3	3	6	0	1	1
CLDN2	3	3	6	0	1	1
CLEC2D	3	3	6	1	0	1
CLEC4M	3	3	6	1	0	1
CLIP2	3	3	6	0	1	1
CLNK	3	2	5	1	0	1
CNR2	3	3	6	1	0	1
CNTD1	3	3	6	1	0	1
COA3	3	3	6	0	1	1
COG1	3	3	6	0	1	1
COL4A3	3	3	6	1	0	1
COL5A2	3	3	6	1	0	1
COL9A2	3	3	6	1	0	1
COLEC11	3	3	6	1	0	1
COLGALT2	3	3	6	0	1	1
COMMD3/COMMD3-BMI1	3	1	4	0	1	1
COPE	3	1	4	1	0	1
COPG1	2	3	5	1	0	1
CPEB1	2	2	4	1	0	1
CPEB2	3	3	6	0	1	1
CRADD	3	3	6	1	0	1
CRBN	3	3	6	1	0	1
CRIP1	3	3	6	1	0	1
CRIPT	3	3	6	1	0	1
CRMP1	3	3	6	0	1	1
CSPP1	3	3	6	1	0	1
CTCFL	3	3	6	0	1	1
CXorf21	3	3	6	0	1	1
CXorf66	3	3	6	1	0	1
CYB5R3	2	3	5	0	1	1
CYCS	2	2	4	1	0	1
CYGB	3	3	6	1	0	1
CYP17A1	3	3	6	1	0	1
DCLK2	3	3	6	1	0	1
DCUN1D2	3	3	6	1	0	1
DDX55	3	2	5	0	1	1
DEFB105B	1	1	2	1	0	1
DGCR14	3	3	6	1	0	1
DLX1	3	3	6	1	0	1
DNAL1	2	1	3	1	0	1
DNM1L	3	3	6	0	1	1
DPYSL4	3	3	6	1	0	1
DTL	3	2	5	0	1	1
DTX3	3	3	6	1	0	1
DUSP11	3	3	6	0	1	1
DYNAP	3	3	6	0	1	1
DYNC1I1	3	2	5	0	1	1
DYRK3	3	3	6	1	0	1
ECSIT	3	3	6	1	0	1
EGR4	3	3	6	0	1	1
EHBP1	3	3	6	1	0	1
EIF2AK2	3	3	6	1	0	1
EIF2S2	3	1	4	1	0	1
EIF4E1B	3	3	6	1	0	1
ELK4	3	3	6	1	0	1
ELOVL1	3	3	6	1	0	1
ELP4	3	3	6	0	1	1
ENAH	3	3	6	0	1	1
ENC1	3	3	6	1	0	1
ENOSF1	3	3	6	1	0	1
EPC1	3	3	6	1	0	1
EPS8	3	3	6	1	0	1
ERICH1	3	3	6	1	0	1
EXO5	3	3	6	0	1	1
EXOG	3	3	6	0	1	1
F11R	3	3	6	1	0	1
F3	3	3	6	1	0	1
F7	3	2	5	1	0	1
FAM134A	3	3	6	1	0	1
FAM163A	3	3	6	1	0	1
FAM167B	3	3	6	1	0	1
FAM184A	3	3	6	0	1	1
FAM214B	3	3	6	0	1	1
FAM46A	3	3	6	1	0	1
FAM69C	3	3	6	1	0	1
FARP1	3	3	6	1	0	1
FASTKD5	3	3	6	1	0	1
FBXO3	3	3	6	1	0	1
FBXW5	3	3	6	1	0	1
FIBCD1	3	2	5	1	0	1
FMO4	3	3	6	1	0	1
FMR1	3	3	6	1	0	1
FNDC4	3	3	6	1	0	1
FNDC7	3	2	5	1	0	1
FOXRED1	2	3	5	1	0	1
FREM3	3	3	6	0	1	1
FRMD8	3	3	6	1	0	1
FRS2	3	3	6	0	1	1
FTMT	3	3	6	0	1	1
GALNT2	3	3	6	1	0	1
GAREML	2	2	4	0	1	1
GARNL3	3	3	6	0	1	1
GAS1	3	3	6	1	0	1
GATC	2	3	5	1	0	1
GJA9	3	3	6	0	1	1
GLRA3	3	3	6	1	0	1
GLRX5	3	3	6	1	0	1
GLT8D2	3	3	6	1	0	1
GNA13	3	3	6	1	0	1
GORASP1	3	2	5	1	0	1
GPAA1	3	3	6	0	1	1
GPC3	3	3	6	1	0	1
GPHA2	3	3	6	0	1	1
GPR12	3	3	6	0	1	1
GPR176	3	3	6	0	1	1
GPR89A	1	2	3	1	0	1
GPR89A+GPR89B	2	0	2	1	0	1
GPX5	3	3	6	1	0	1
GRINA	3	3	6	0	1	1
GRSF1	3	2	5	1	0	1
GTF2F2	1	2	3	0	1	1
GTF2H1	3	3	6	1	0	1
HDAC6	3	3	6	1	0	1
HDLBP	3	3	6	1	0	1
HGFAC	2	3	5	1	0	1
HIAT1	2	3	5	1	0	1
HIRIP3	3	3	6	1	0	1
HIST1H2BO	3	3	6	0	1	1
HIST1H4F	3	3	6	1	0	1
HOXC10	3	3	6	0	1	1
HPCAL1	3	3	6	0	1	1
HPR	3	3	6	0	1	1
HRASLS5	3	3	6	1	0	1
hsa-mir-1255b-2	2	0	2	1	0	1
hsa-mir-2682	4	0	4	1	0	1
hsa-mir-3125	4	0	4	1	0	1
hsa-mir-3128	4	0	4	1	0	1
hsa-mir-3179-1+3179-2	3	0	3	1	0	1
hsa-mir-3605	4	0	4	1	0	1
hsa-mir-3656	4	0	4	1	0	1
hsa-mir-3925	4	0	4	1	0	1
hsa-mir-3975	4	0	4	1	0	1
hsa-mir-4312	3	0	3	1	0	1
hsa-mir-432	4	0	4	1	0	1
hsa-mir-4425	4	0	4	1	0	1
hsa-mir-4467	3	0	3	1	0	1
hsa-mir-448	4	0	4	1	0	1
hsa-mir-4668	4	0	4	1	0	1
hsa-mir-4723	4	0	4	1	0	1
hsa-mir-4758	4	0	4	1	0	1
hsa-mir-516a-1+516a-2	2	0	2	1	0	1
hsa-mir-5189	4	0	4	1	0	1
hsa-mir-5196	4	0	4	1	0	1
hsa-mir-548ab	3	0	3	1	0	1
hsa-mir-5572	4	0	4	1	0	1
hsa-mir-5692b+5692c-1	1	0	1	1	0	1
hsa-mir-587	4	0	4	1	0	1
hsa-mir-597	4	0	4	1	0	1
hsa-mir-605	3	0	3	1	0	1
hsa-mir-6128	4	0	4	1	0	1
hsa-mir-6133	4	0	4	1	0	1
hsa-mir-634	4	0	4	1	0	1
hsa-mir-6789	4	0	4	1	0	1
hsa-mir-6808	4	0	4	1	0	1
hsa-mir-6817	4	0	4	1	0	1
hsa-mir-6888	4	0	4	1	0	1
hsa-mir-7111	4	0	4	1	0	1
hsa-mir-7703	4	0	4	1	0	1
hsa-mir-8079	4	0	4	1	0	1
IFNA10	3	2	5	1	0	1
IGLL1	3	3	6	1	0	1
IL23A	3	3	6	1	0	1
IL4R	3	3	6	1	0	1
INPP5E	3	3	6	1	0	1
IPCEF1	3	2	5	1	0	1
ISCA1	1	2	3	1	0	1
ISCU	2	1	3	1	0	1
ITLN1	3	3	6	1	0	1
ITPR1	3	3	6	0	1	1
KCNG1	3	3	6	1	0	1
KCNJ14	3	3	6	1	0	1
KCNJ2	3	3	6	1	0	1
KIAA1147	3	3	6	0	1	1
KIAA1462	3	3	6	1	0	1
KIF27	3	3	6	1	0	1
KIF3B	3	3	6	1	0	1
KIF4B	3	3	6	1	0	1
KIR2DL4/LOC100287534	2	1	3	1	0	1
KLHL14	3	3	6	1	0	1
KRT27	3	3	6	1	0	1
KRT31	3	3	6	1	0	1
KRTCAP2	2	3	5	0	1	1
LATS2	3	3	6	1	0	1
LCA5	3	3	6	1	0	1
LCE2D	3	2	5	1	0	1
LECT2	2	3	5	0	1	1
LIN28B	3	3	6	1	0	1
LINGO2	3	3	6	1	0	1
LMO4	3	3	6	1	0	1
LOC441155	3	3	6	1	0	1
LRCH1	3	3	6	0	1	1
LRIT2	3	3	6	1	0	1
LRRC33/NRROS	2	0	2	1	0	1
LRRC36	3	3	6	1	0	1
LRRC37A	3	3	6	0	1	1
LRRC66	3	3	6	1	0	1
LRRN1	3	3	6	0	1	1
LY86	3	3	6	1	0	1
LY9	3	3	6	0	1	1
LZTS2	3	3	6	1	0	1
MAGI2	3	3	6	0	1	1
MAP3K13	3	3	6	1	0	1
MAP3K8	3	3	6	0	1	1
MAP7D1	3	3	6	1	0	1
MAPKBP1	3	3	6	1	0	1
MARCH5	3	3	6	1	0	1
MARCH7	3	3	6	0	1	1
MAZ	3	3	6	1	0	1
MBL2	3	3	6	1	0	1
MDM4	3	3	6	1	0	1
MED6	2	2	4	0	1	1
MEDAG	3	3	6	1	0	1
MEF2C	2	2	4	1	0	1
METAP2	3	3	6	1	0	1
METTL17	3	3	6	1	0	1
METTL18	3	3	6	1	0	1
METTL24	3	3	6	1	0	1
MGME1	3	3	6	1	0	1
MGST2	3	3	6	0	1	1
MICALCL	3	3	6	0	1	1
MIOX	3	3	6	1	0	1
MIS12	3	2	5	1	0	1
MLC1	3	3	6	1	0	1
MPP3	3	3	6	1	0	1
MPV17L	3	2	5	1	0	1
MRPL15	3	3	6	1	0	1
MRPL16	2	3	5	1	0	1
MRPL17	3	3	6	1	0	1
MRPL18	1	3	4	0	1	1
MRPL23	3	3	6	1	0	1
MRPL24	3	3	6	0	1	1
MRPL33	2	3	5	1	0	1
MRPL53	2	3	5	1	0	1
MRPS6	2	1	3	1	0	1
MS4A15	3	3	6	0	1	1
MSMP	3	3	6	0	1	1
MSR1	3	3	6	1	0	1
MT1X	3	2	5	1	0	1
MTCH2	3	3	6	1	0	1
MTO1	3	3	6	0	1	1
MTRF1	3	3	6	1	0	1
MUC12	3	3	6	0	1	1
MUS81	3	3	6	1	0	1
MVD	2	2	4	1	0	1
MYBL2	3	3	6	1	0	1
MYCN	3	3	6	0	1	1
MYO5B	3	3	6	0	1	1
MYOM2	3	3	6	0	1	1
NACA2	3	3	6	1	0	1
NAP1L3	3	3	6	1	0	1
NAP1L5	3	3	6	1	0	1
NCAM2	3	3	6	0	1	1
NCF4	3	3	6	1	0	1
NCR3LG1	3	3	6	1	0	1
NDUFA13	3	2	5	1	0	1
NDUFA2	1	3	4	0	1	1
NDUFAF1	3	3	6	1	0	1
NEURL4	3	3	6	0	1	1
NFIX	3	3	6	0	1	1
NHS	3	3	6	0	1	1
NKX2-1	3	3	6	0	1	1
NOC2L	3	1	4	1	0	1
NonTargetingControlGuideForHuman_0004	1	1	2	0	1	1
NonTargetingControlGuideForHuman_0370	1	1	2	1	0	1
NonTargetingControlGuideForHuman_0503	1	1	2	0	1	1
NonTargetingControlGuideForHuman_0660	1	1	2	1	0	1
NonTargetingControlGuideForHuman_0859	1	1	2	1	0	1
NPM3	3	3	6	1	0	1
NPR3	3	3	6	1	0	1
NSMCE2	3	3	6	1	0	1
NSUN4	3	3	6	1	0	1
NXF2+NXF2B	3	3	6	1	0	1
OGN	3	3	6	1	0	1
OPLAH	3	3	6	1	0	1
OR13C2	3	3	6	1	0	1
OR1L6	3	3	6	1	0	1
OR2C3	3	3	6	1	0	1
OR4C6	3	3	6	1	0	1
OR51A2	3	3	6	1	0	1
OR51G1	3	3	6	1	0	1
OR51T1	3	3	6	1	0	1
OR6T1	3	3	6	0	1	1
OR8I2	3	3	6	1	0	1
OR8J3	3	3	6	1	0	1
PAPOLB	2	3	5	1	0	1
PAPOLG	3	3	6	0	1	1
PARS2	2	3	5	0	1	1
PCDHA1+PCDHA10+PCDHA11+PCDHA12+PCDHA13+PCDHA2+PCDHA4+PCDHA5+PCDHA6+PCDHA7+PCDHA8+PCDHA9+PCDHAC1+PCDHAC2	1	0	1	1	0	1
PCDHGA11+PCDHGA12+PCDHGA2+PCDHGA3+PCDHGA5+PCDHGA6+PCDHGA7+PCDHGA8+PCDHGB1+PCDHGB2+PCDHGB3+PCDHGB4+PCDHGB6+PCDHGB7+PCDHGC3+PCDHGC4+PCDHGC5	0	1	1	0	1	1
PCYT1A	1	3	4	1	0	1
PDE6D	3	3	6	0	1	1
PDZRN3	3	3	6	1	0	1
PER3	3	3	6	0	1	1
PEX1	3	3	6	0	1	1
PEX13	2	3	5	0	1	1
PHAX	2	3	5	0	1	1
PHF10	3	3	6	1	0	1
PIF1	3	3	6	1	0	1
PIK3CB	3	3	6	1	0	1
PIK3IP1	3	3	6	1	0	1
PIP4K2C	3	3	6	1	0	1
PITPNA	3	3	6	0	1	1
PKD2L1	3	3	6	0	1	1
PKIB	3	3	6	0	1	1
PKIG	3	3	6	1	0	1
PLA2G10	3	3	6	1	0	1
PLD4	3	3	6	1	0	1
PLK4	3	3	6	1	0	1
POGK	3	3	6	1	0	1
POLD1	3	2	5	0	1	1
PPM1N	3	3	6	0	1	1
PPP1R3A	3	3	6	1	0	1
PPP1R9B	3	3	6	1	0	1
PQLC1	3	3	6	1	0	1
PREX1	3	3	6	1	0	1
PRNP	3	3	6	1	0	1
PRPS1L1	3	3	6	1	0	1
PRRT2	3	3	6	1	0	1
PRX	3	3	6	1	0	1
PSPN	3	3	6	1	0	1
PTGIR	3	3	6	1	0	1
PTH2	3	3	6	1	0	1
PYGO2	3	3	6	0	1	1
RAB14	3	3	6	1	0	1
RAB18	3	2	5	1	0	1
RAB1A	3	3	6	1	0	1
RAB6B	3	3	6	0	1	1
RAET1E	3	3	6	1	0	1
RAF1	3	3	6	1	0	1
RANBP6	3	3	6	1	0	1
RARRES1	3	3	6	1	0	1
RBM5	2	3	5	1	0	1
RET	3	3	6	1	0	1
RFWD2	3	3	6	0	1	1
RGS17	3	3	6	1	0	1
RGS20	3	3	6	1	0	1
RHOC	3	3	6	0	1	1
RHOQ	3	3	6	1	0	1
RHPN2	3	3	6	1	0	1
RNASE9	3	3	6	1	0	1
RNASEH1	2	3	5	0	1	1
RNF145	3	3	6	0	1	1
RNF165	3	3	6	0	1	1
ROPN1B	3	2	5	1	0	1
RP9	3	3	6	0	1	1
RPE65	3	3	6	1	0	1
RPS15A	2	1	3	1	0	1
SACM1L	3	2	5	1	0	1
SAMD3	3	3	6	1	0	1
SAMHD1	3	3	6	0	1	1
SARDH	3	3	6	0	1	1
SATL1	3	3	6	1	0	1
SCARB1	3	3	6	0	1	1
SCD5	2	3	5	1	0	1
SCFD1	2	3	5	0	1	1
SCLY	3	3	6	0	1	1
SCN7A	3	3	6	0	1	1
SDF4	3	3	6	1	0	1
SEMA6C	3	3	6	0	1	1
SENP7	3	3	6	1	0	1
SEPN1	3	3	6	0	1	1
SEPT3	3	3	6	0	1	1
SERPINA9	3	3	6	0	1	1
SERPINB1	3	3	6	1	0	1
SFXN1	3	3	6	1	0	1
SIGLEC7	3	3	6	1	0	1
SIRT5	3	3	6	0	1	1
SLC12A6	3	3	6	1	0	1
SLC22A18	3	3	6	1	0	1
SLC25A2	3	3	6	1	0	1
SLC25A26	1	3	4	0	1	1
SLC37A3	3	3	6	0	1	1
SLC4A10	3	3	6	1	0	1
SLC51A	3	3	6	1	0	1
SLC52A1	3	3	6	0	1	1
SLCO2B1	3	3	6	1	0	1
SLMO1	3	3	6	0	1	1
SLN	3	2	5	1	0	1
SMAD3	3	3	6	1	0	1
SMPDL3B	3	3	6	1	0	1
SNAI2	3	3	6	1	0	1
SNF8	2	3	5	0	1	1
SNRNP35	2	2	4	1	0	1
SNX24	3	3	6	1	0	1
SPAG11B	2	1	3	1	0	1
SPAG7	3	3	6	1	0	1
SPATA2L	3	1	4	1	0	1
SPATA31A4	2	2	4	1	0	1
SPCS3	3	2	5	1	0	1
SPO11	3	3	6	1	0	1
SPP2	3	3	6	1	0	1
SPPL2B	3	3	6	1	0	1
SPRYD4	3	3	6	1	0	1
SRCRB4D	3	3	6	1	0	1
ST3GAL1	3	3	6	0	1	1
ST3GAL4	3	3	6	0	1	1
STX16	3	3	6	1	0	1
SUSD1	3	3	6	1	0	1
SYTL2	3	3	6	0	1	1
TAGLN3	3	2	5	1	0	1
TAPT1	3	3	6	0	1	1
TAS2R13	3	3	6	1	0	1
TBC1D12	3	3	6	1	0	1
TBC1D2	3	3	6	1	0	1
TBC1D3+TBC1D3B+TBC1D3C+TBC1D3G+TBC1D3H	1	2	3	1	0	1
TBC1D3F	2	0	2	1	0	1
TBX15	3	3	6	1	0	1
TDRD1	3	3	6	1	0	1
TEKT2	3	3	6	1	0	1
TEKT4	3	3	6	0	1	1
TF	3	3	6	1	0	1
TFAM	3	2	5	1	0	1
TGFB3	3	3	6	1	0	1
THAP5	2	3	5	1	0	1
TIAF1	2	2	4	1	0	1
TIMM23	3	3	6	1	0	1
TLR7	2	2	4	1	0	1
TM4SF18	3	3	6	1	0	1
TMBIM1	2	3	5	1	0	1
TMEM127	3	3	6	1	0	1
TMEM14E	3	3	6	1	0	1
TMEM181	3	3	6	0	1	1
TMEM19	3	3	6	0	1	1
TMEM199	2	3	5	1	0	1
TMEM252	3	3	6	0	1	1
TMEM38B	3	3	6	0	1	1
TMEM86B	3	3	6	0	1	1
TNFRSF11B	3	3	6	1	0	1
TNNT3	2	3	5	1	0	1
TNRC6A	3	2	5	1	0	1
TNS4	3	3	6	1	0	1
TOM1	3	3	6	1	0	1
TOMM40	2	2	4	1	0	1
TOP1	3	3	6	1	0	1
TOX3	3	3	6	1	0	1
TRAPPC1	3	2	5	1	0	1
TRAPPC13	3	3	6	0	1	1
TRAPPC2	3	2	5	0	1	1
TRAPPC2L	3	3	6	0	1	1
TRAPPC5	3	3	6	1	0	1
TRIB1	3	3	6	1	0	1
TRIM14	3	2	5	1	0	1
TRIM26	3	3	6	1	0	1
TRIM65	3	3	6	0	1	1
TSPY3	1	0	1	1	0	1
TSTD1	3	3	6	1	0	1
TUBA1B	2	2	4	0	1	1
TXNIP	3	3	6	0	1	1
TYMS	3	3	6	0	1	1
UBE2E1	3	3	6	1	0	1
UBE2J2	3	3	6	1	0	1
UBQLN4	3	3	6	1	0	1
UNC5A	3	3	6	1	0	1
UPF2	3	3	6	1	0	1
UQCRB	3	2	5	1	0	1
USP17L2	3	3	6	0	1	1
USP17L3	3	0	3	1	0	1
USP20	2	3	5	0	1	1
USP35	3	3	6	1	0	1
USP54	3	3	6	1	0	1
UST	3	3	6	1	0	1
UTP6	3	3	6	1	0	1
UTS2B	3	3	6	1	0	1
VPS18	3	2	5	0	1	1
WDR24	3	3	6	0	1	1
WDR46	3	3	6	1	0	1
WDR73	3	1	4	1	0	1
WHAMM	3	3	6	1	0	1
WNT3	3	3	6	1	0	1
WNT9B	3	3	6	0	1	1
WRN	3	3	6	1	0	1
XPO6	3	3	6	0	1	1
YKT6	2	2	4	1	0	1
YTHDF1	3	3	6	0	1	1
YY1	3	3	6	1	0	1
ZBTB7A	3	3	6	1	0	1
ZCCHC13	3	3	6	0	1	1
ZFHX2	3	3	6	1	0	1
ZFP28	3	3	6	1	0	1
ZFP69	3	3	6	1	0	1
ZFYVE19	3	3	6	1	0	1
ZNF223	3	3	6	1	0	1
ZNF227	3	3	6	1	0	1
ZNF281	3	3	6	1	0	1
ZNF33A	3	3	6	0	1	1
ZNF35	3	3	6	0	1	1
ZNF410	3	3	6	1	0	1
ZNF438	3	3	6	1	0	1
ZNF558	3	3	6	0	1	1
ZNF577	3	3	6	0	1	1
ZNF707	3	3	6	0	1	1
ZNF727	3	3	6	1	0	1
ZNF782	3	3	6	0	1	1
ZNF853	3	3	6	1	0	1
ZSCAN30	2	3	5	0	1	1
